# Supplementary material for: Temporal dynamics of the multi-omic response to endurance exercise training
Source: Nature. 2024 May 1;629(8010):174–83. doi: 10.1038/s41586-023-06877-w (PMC11062907; doi:10.1038/s41586-023-06877-w)
Supplement: Supplementary file 3 — Supplementary Tables 1–27. See ‘README’ tab for details. [file 41586_2023_6877_MOESM3_ESM.xlsx]

## Sheet: README
SUPPLEMENTARY TABLE	SHEET NAME	DESCRIPTION
Supplementary Table 1	1 - Sample-level outliers	Samples excluded from downstream analysis with the corresponding reason
Supplementary Table 2	2 - Training-regulated features	Timewise and training differential analysis summary statistics for training-regulated features at 5% IHW FDR
Supplementary Table 3	3 - Differential features per gene	Details about training-differential features associated with each gene symbol. This table only considers the six "deeply" profiled tissues (HEART, SKM-GN, WAT-SC, LIVER, LUNG, KIDNEY) and omes available in all of those tissues (METHYL, ATAC, TRNSCRPT, PROT, PHOSPHO, IMMUNO).
Supplementary Table 4	4 - Tissue-specific training-regulated genes	Genes with a highly tissue-specific training response. If a gene is included in this table, it meets the following criteria: (1) it is expressed in all 6 tissues considered (HEART, SKM-GN, WAT-SC, LIVER, LUNG, KIDNEY), where "expressed" is defined as identified in at least one of the following omes: TRNSCRPT, PROT, PHOSPHO, IMMUNO; (2) is it not training-regulated at less than 20% FDR in any of t…
Supplementary Table 5	5 - MSigDB transcriptome GSEA results	Gene set enrichment analysis (GSEA) results using the MSigDB Canonical Pathways C2.CP database and the RNA-Seq timewise summary statistics for contrasts between specific training time points and the untrained control. The table shows normalized enrichment scores and FDR adjusted p-values for each combination of tissue, sex, and time point from which transcriptomics data was acquired.
Supplementary Table 6	6 - MSigDB proteome GSEA results	Gene set enrichment analysis (GSEA) results using the MSigDB Canonical Pathways C2.CP database and the proteomics timewise summary statistics for contrasts between specific training time points and the untrained control. The table shows normalized enrichment scores and FDR adjusted p-values for each combination of tissue, sex, and time point from which proteomics data was acquired.
Supplementary Table 7	7 - TF enrichment all tissues	Transcription factor enrichment results using HOMER for the top transcription factors across 13 tissues. Enrichment performed from transcripts showing differential regulation to training.
Supplementary Table 8	8 - Phosphoproteomics PTM-SEA results	PTM set enrichment analysis (PTM-SEA) results from phosphoproteomics timewise summary statistics for contrasts between specific training time points and the untrained control. The table shows normalized enrichment scores and FDR adjusted p-values for each combination of tissue, sex, and time point from which phosphoproteomics data was acquired.
Supplementary Table 9	9 - Matrisome proteomics GSEA results	Gene set enrichment analysis (GSEA) results using the Matrisome database and the proteomics timewise summary statistics for contrasts between specific training time points and the untrained control. The table shows normalized enrichment scores and FDR adjusted p-values for each combination of tissue, sex, and time point from which proteomics data was acquired.
Supplementary Table 10	10 - Graphical assignments	repdfr state assignments (up, down, or null) for each training-differential feature (5% IHW FDR) for each sex at each time point, which specify node assignments for each differential feature. Missing values indicate that the repfdr posterior probablities did not meet the cutoff for that feature (see Supplementary Methods).
Supplementary Table 11	11 - Graph pw enrich	Significant pathway enrichments (10% IWH FDR) across graphical clusters of interest (10 largest paths and 2 largest nodes and edges with at least 20 features in each tissue). Pathway enrichment was performed separately for each tissue/ome/cluster combination.
Supplementary Table 12	12 - Top 8w_F1_M1 pathways per tissue	Top most significantly enriched KEGG and Reactome pathways per tissue for features consistently up-regulated in both sexes at 8 weeks of training (8w_F1_M1 node). Pathways in each tissue were selected as follows: (1) among pathway enrichments for 8w_F1_M1 features, select those significantly enriched at 10% FDR (subset of "Graph pw enrich" supplementary table); (2) remove redundant pathways; (3) …
Supplementary Table 13	13 - Gastroc network clusters	Clustering analysis results from the gastrocnemius multiomic network analysis
Supplementary Table 14	14 - Gastroc network clusters enrich	Enrichment analysis results of the genes identified in the gastrocnemius multiomic network analysis
Supplementary Table 15	15 - Disease Ontology enrichment	Tissue-specific enrichment analysis results for all ome-based gene sets from: heart, liver, kidney, lung, gastrocnemius, white adipose, adrenal, spleen, small intestine, and brain cortex.
Supplementary Table 16	16 - Classification of analytes in immunoassays	Literature-based classification of analytes measured in multiplexed panels of immunoassays (including references)
Supplementary Table 17	17 - TF enrichment adrenal	Transcription factor enrichment analysis results from transcripts in the 1w_F-1_M1->2w_F-1_M0->4w_F-1_M0->8w_F-1_M0 graphical path of training-differential features in the adrenal gland (using HOMER)
Supplementary Table 18	18 - 8w_F0_M1 shared adipose pw enrich	Pathway enrichments of features in the 8w_F0_M1 node (i.e., features that are upregulated in males and null in females at the 8 week time point) that are significant in both WAT-SC and BAT
Supplementary Table 19	19 - 8w_F0_M1 BAT and WAT TF enrich	Transcription factor enrichment analysis results from training-differential transcripts in WAT-SC:8w_F0_M1 and BAT:8w_F0_M1 (using HOMER)
Supplementary Table 20	20 - Immune cell type markers	Marker genes for each characterized immune cell type and their corresponding official gene symbols
Supplementary Table 21	21 - Metabolite grouping	Table mapping the identified metabolites to RefMet classes and custom group annotation. The MSI identification level for each metabolite is also provided.
Supplementary Table 22	22 - Mitocarta transcriptomics GSEA results	Gene set enrichment analysis (GSEA) results using the MitoCarta 3.0 MitoPathways classes and RNA-Seq timewise summary statistics for contrasts between specific training time points and the untrained control. The table shows normalized enrichment scores and FDR adjusted p-values for each combination of tissue, sex, and time point from which transcriptomics data was acquired.
Supplementary Table 23	23 - Mitocarta proteomics GSEA results	Gene set enrichment analysis (GSEA) results using the MitoCarta 3.0 MitoPathways classes and proteomics timewise summary statistics for contrasts between specific training time points and the untrained control. The table shows normalized enrichment scores and FDR adjusted p-values for each combination of tissue, sex, and time point from which proteomics data was acquired.
Supplementary Table 24	24 - Mitocarta phosphoproteomics GSEA results	Gene set enrichment analysis (GSEA) results using the MitoCarta 3.0 MitoPathways classes and phosphoproteomics timewise summary statistics for contrasts between specific training time points and the untrained control. The table shows normalized enrichment scores and FDR adjusted p-values for each combination of tissue, sex, and time point from which phosphoproteomics data was acquired.
Supplementary Table 25	25 - Mitocarta acetylome GSEA results	Gene set enrichment analysis (GSEA) results using the MitoCarta 3.0 MitoPathways classes and acetylome timewise summary statistics for contrasts between specific training time points and the untrained control. The table shows normalized enrichment scores and FDR adjusted p-values for each combination of tissue, sex, and time point from which acetylome data was acquired.
Supplementary Table 26	26 - RefMet metabolomics GSEA results	Gene set enrichment analysis (GSEA) results using the RefMet classes and the metabolomics training p-value representing metabolite regulation throughout training. The table shows FDR adjusted p-values for each tissue from which metabolomics data was acquired.
Supplementary Table 27	27 - Liver upregulation pw enrich	Pathway enrichments of features in the 1w_F0_M1−>2w_F0_M1−>4w_F0_M1−>8w_F1_M1 LIVER cluster (i.e., features that are upregulated in both males and females through time). Pathway enrichment was performed using features from all omes in this cluster.

## Sheet: 1 - Sample-level outliers
# viallabel: sample identifier
# tissue: tissue abbreviation
# assay: assay abbreviation or NA if the outlier is not assay-specific
# platform: platform, e.g., immunassay panel
# pid: participant ID (one unique PID per animal)
# group: training group, concatenation of sex and training time point
# reason: reason for why the sample was called an outlier. If the reason includes a principal component (PC), QC metrics highly correlated with that PC are listed
viallabel	tissue	assay	platform	pid	group	reason
90571016002	ADRNL	TRNSCRPT	NA	10953744	female_1w	PC1 (% multimapped; % rRNA; % GC; % chrM)
90266016903	BAT	METHYL	NA	10046380	female_control	PC2 (pct_chrM, reads)
90218016903	BAT	METHYL	NA	10024735	male_8w	PC1 (reads, pct_Unaligned), PC2 (pct_chrM, reads)
90266016902	BAT	TRNSCRPT	NA	10046380	female_control	PC3 (% globin; % multimapped; % GC; % chrM)
90416016902	BAT	TRNSCRPT	NA	10381414	female_4w	PC3 (% multimapped; % GC; % chrM)
90245016105	COLON	IMMUNO	rat-mag27plex	10043527	female_control	large fraction of missing values: 0.6296296
90232016105	COLON	IMMUNO	rat-mag27plex	10026789	male_control	large fraction of missing values: 0.5555556
90439016105	COLON	IMMUNO	rat-mag27plex	10486003	male_2w	large fraction of missing values: 0.7037037
90449016105	COLON	IMMUNO	rat-mag27plex	10641858	male_2w	large fraction of missing values: 0.8148148
90292016105	COLON	IMMUNO	rat-mag27plex	10220917	male_4w	large fraction of missing values: 0.7037037
90229016102	COLON	TRNSCRPT	NA	10026355	male_control	PC2 (% rRNA; % true PCR duplicates)
90567015802	HEART	ATAC	NA	10901434	female_1w	PC1 (fraction of reads in peaks; TSS enrichment)
90267015802	HEART	ATAC	NA	10046461	female_8w	PC1 (fraction of reads in peaks; TSS enrichment)
90559015805	HEART	UBIQ	NA	10950486	female_1w	Ubiquitylome technical processing outlier, shows lower median intensity values and unusually high variance
90406015204	HIPPOC	ATAC	NA	10306471	female_4w	PC1 (fraction of reads in peaks; TSS enrichment)
90423015204	HIPPOC	ATAC	NA	10424911	male_1w	PC1 (fraction of reads in peaks; TSS enrichment)
90217015204	HIPPOC	ATAC	NA	10023259	male_control	PC1 (fraction of reads in peaks; TSS enrichment)
90406015203	HIPPOC	METHYL	NA	10306471	female_4w	PC2 (pct_chrM, reads)
90252015402	HYPOTH	TRNSCRPT	NA	10044337	female_control	PC1 (number of reads; % true PCR duplicates)
90406015402	HYPOTH	TRNSCRPT	NA	10306471	female_4w	PC3, PC4 (number of reads; % true PCR duplicates; % chrM)
90217015402	HYPOTH	TRNSCRPT	NA	10023259	male_control	PC4 (number of reads; % true PCR duplicates)
90292015904	KIDNEY	ATAC	NA	10220917	male_4w	PC1 (fraction of reads in peaks; TSS enrichment; % duplicate reads; % chrM reads)
90450015903	KIDNEY	METHYL	NA	10672656	male_2w	Sex outlier
90444015902	KIDNEY	TRNSCRPT	NA	10587543	male_2w	PC1 (% true PCR duplicates)
90560016806	LIVER	ACETYL	NA	10700102	female_1w	Sex outlier - potentially a sample swap or contaminated sample. Only affected prot-pr, -ph, and -ac, because prot-ub used a different aliquot
90567016805	LIVER	ATAC	NA	10901434	female_1w	PC1 (%chrM reads)
90267016805	LIVER	ATAC	NA	10046461	female_8w	PC1 (%chrM reads), PC2 (fraction of reads in peaks; TSS enrichment; % duplicate reads)
90444016805	LIVER	ATAC	NA	10587543	male_2w	PC1 (%chrM reads)
90560016806	LIVER	PHOSPHO	NA	10700102	female_1w	Sex outlier - potentially a sample swap or contaminated sample. Only affected prot-pr, -ph, and -ac, because prot-ub used a different aliquot
90560016806	LIVER	PROT	NA	10700102	female_1w	Sex outlier - potentially a sample swap or contaminated sample. Only affected prot-pr, -ph, and -ac, because prot-ub used a different aliquot
90218016803	LIVER	TRNSCRPT	NA	10024735	male_8w	PC2 (% GC)
90251016604	LUNG	METHYL	NA	10044256	female_8w	NumReads<20M, PC1 (pct_Unaligned)
90252015507	SKM-GN	PHOSPHO	NA	10044337	female_control	Low loading or poor labeling
90245015507	SKM-GN	PHOSPHO	NA	10043527	female_control	Low loading or poor labeling
90223015507	SKM-GN	PHOSPHO	NA	10025707	male_8w	Low loading or poor labeling
90252015507	SKM-GN	PROT	NA	10044337	female_control	Low loading or poor labeling
90245015507	SKM-GN	PROT	NA	10043527	female_control	Low loading or poor labeling
90223015507	SKM-GN	PROT	NA	10025707	male_8w	Low loading or poor labeling
90252015603	SKM-VL	TRNSCRPT	NA	10044337	female_control	PC1 (% true PCR duplicates)
90217015603	SKM-VL	TRNSCRPT	NA	10023259	male_control	PC3 (% multimapped; % GC; % chrM)
90441016702	SMLINT	TRNSCRPT	NA	10502300	male_2w	PC3 (RIN; % true PCR duplicates)
90289016302	TESTES	TRNSCRPT	NA	10185585	male_4w	PC2 (% multimapped; % GC)
90585016502	VENACV	NA	NA	10871349	female_2w	BAT contamination
90585016503	VENACV	NA	NA	10871349	female_2w	BAT contamination
90585016504	VENACV	NA	NA	10871349	female_2w	BAT contamination
90581016502	VENACV	NA	NA	10761160	female_2w	BAT contamination
90581016503	VENACV	NA	NA	10761160	female_2w	BAT contamination
90581016504	VENACV	NA	NA	10761160	female_2w	BAT contamination
90560016502	VENACV	NA	NA	10700102	female_1w	BAT contamination
90560016503	VENACV	NA	NA	10700102	female_1w	BAT contamination
90560016504	VENACV	NA	NA	10700102	female_1w	BAT contamination
90571016502	VENACV	NA	NA	10953744	female_1w	BAT contamination
90571016503	VENACV	NA	NA	10953744	female_1w	BAT contamination
90571016504	VENACV	NA	NA	10953744	female_1w	BAT contamination
90567016502	VENACV	NA	NA	10901434	female_1w	BAT contamination
90567016503	VENACV	NA	NA	10901434	female_1w	BAT contamination
90567016504	VENACV	NA	NA	10901434	female_1w	BAT contamination
90576016502	VENACV	NA	NA	10729518	female_2w	BAT contamination
90576016503	VENACV	NA	NA	10729518	female_2w	BAT contamination
90576016504	VENACV	NA	NA	10729518	female_2w	BAT contamination
90564016502	VENACV	NA	NA	10833331	female_1w	BAT contamination
90564016503	VENACV	NA	NA	10833331	female_1w	BAT contamination
90564016504	VENACV	NA	NA	10833331	female_1w	BAT contamination
90578016502	VENACV	NA	NA	10734945	female_2w	BAT contamination
90578016503	VENACV	NA	NA	10734945	female_2w	BAT contamination
90578016504	VENACV	NA	NA	10734945	female_2w	BAT contamination
90587016502	VENACV	NA	NA	10971645	female_2w	BAT contamination
90587016503	VENACV	NA	NA	10971645	female_2w	BAT contamination
90587016504	VENACV	NA	NA	10971645	female_2w	BAT contamination
90559016502	VENACV	NA	NA	10950486	female_1w	BAT contamination
90559016503	VENACV	NA	NA	10950486	female_1w	BAT contamination
90559016504	VENACV	NA	NA	10950486	female_1w	BAT contamination
90567017011	WAT-SC	ATAC	NA	10901434	female_1w	PC1 (number of reads)
90267017011	WAT-SC	ATAC	NA	10046461	female_8w	PC1 (number of reads)
90585017004	WAT-SC	METHYL	NA	10871349	female_2w	PC2 (reads,pct_chrM)
90410017005	WAT-SC	TRNSCRPT	NA	10335064	female_4w	PC2 (% true PCR duplicates)
90423017005	WAT-SC	TRNSCRPT	NA	10424911	male_1w	PC3 (% true PCR duplicates; % GC)

## Sheet: 2 - Training-regulated features
# feature: unique ID used for graphical clustering analysis, in the format [assay];[tissue];[(non_redundant)feature_ID].
# assay: ome abbreviation used in this manuscript
# assay_code: ome code used in the MoTrPAC data release
# tissue: tissue abbreviation used in this manuscript
# tissue_code: tissue code used in the MoTrPAC data release
# feature_ID: feature_ID corresponding to MoTrPAC sample-level data
# non_redundant_feature_ID: non-redundant feature_ID defined for feature_IDs with measurements from multiple platforms; "feature" uses "non_redundant_feature_ID" when available and "feature_ID" otherwise
# platform: for immunoassay and metabolomics features, this variable specifies the immune panel (rat-myokine, rat-pituitary, rat-mag27plex, rat-metabolic, ADIPONECTIN, SERPIN-E) or metabolomics platform (metab-u-ionpneg, metab-u-lrpneg, metab-u-lrppos, metab-u-hilicpos, metab-u-rpneg, metab-u-rppos, metab-t-amines, metab-t-oxylipneg, metab-t-tca, metab-t-nuc, metab-t-acoa, metab-t-ka) the feature…
# sex: "male" or "female"
# training_timepoint: "1w", "2w", "4w", or "8w"
# timewise_logFC: log fold-change of the training group specified by "sex" and "training_timepoint" (e.g., 1-week females) relative to the sex-matched sedentary controls
# timewise_logFC_se: standard error of "timewise_logFC"
# timewise_p_value: timewise p-value corresponding to the contrast between the training group (e.g., 1-week females) and the sex-matched sedentary controls. two-sided Wald test (DESeq2) or t-test (limma)
# timewise_zscore: smoothed z-score corresponding to "timewise_p_value" used for graphical clustering
# meta_reg_het_p: for metabolites with multiple measurements, the meta-regression heterogeneity p-value, where a smaller p-value indicates more disagreement between platforms. two-sided omnibus chi-squared test. one value per feature (not per training group)
# meta_reg_pvalue: for metabolites with multiple measurements, the meta-regression p-value. two-sided Cochran's Q-test. one value per feature (not per training group)
# training_p_value: combined training p-value determined from F-tests or LRTs comparing a full model with ome-specific technical covariates and training group as a factor variable against a reduced model with only technical covariates. sex-specific training p-values were merged using the sum of logs. one value per features (not per training group)
# training_q: IHW FDR-adjusted "training_p_value"; training-regulated features were defined by "training_q" < 0.05
feature	assay	assay_code	tissue	tissue_code	feature_ID	non_redundant_feature_ID	platform	sex	training_timepoint	timewise_logFC	timewise_logFC_se	timewise_p_value	timewise_zscore	meta_reg_het_p	meta_reg_pvalue	training_p_value	training_q
ACETYL;HEART;NP_001003673.1_K477k	ACETYL	prot-ac	HEART	t58-heart	NP_001003673.1_K477k	NA	NA	female	1w	-0.0273737	0.0734683	0.712282	-0.37259	NA	NA	0.00281403	0.0275727
ACETYL;HEART;NP_001003673.1_K477k	ACETYL	prot-ac	HEART	t58-heart	NP_001003673.1_K477k	NA	NA	female	2w	-0.0193597	0.0734683	0.794102	-0.26351	NA	NA	0.00281403	0.0275727
ACETYL;HEART;NP_001003673.1_K477k	ACETYL	prot-ac	HEART	t58-heart	NP_001003673.1_K477k	NA	NA	female	4w	-0.0510263	0.0734683	0.493118	-0.69453	NA	NA	0.00281403	0.0275727
ACETYL;HEART;NP_001003673.1_K477k	ACETYL	prot-ac	HEART	t58-heart	NP_001003673.1_K477k	NA	NA	female	8w	-0.166776	0.0734683	0.0311668	-2.27004	NA	NA	0.00281403	0.0275727
ACETYL;HEART;NP_001003673.1_K477k	ACETYL	prot-ac	HEART	t58-heart	NP_001003673.1_K477k	NA	NA	male	1w	0.0393302	0.0816871	0.634862	0.48147	NA	NA	0.00281403	0.0275727
ACETYL;HEART;NP_001003673.1_K477k	ACETYL	prot-ac	HEART	t58-heart	NP_001003673.1_K477k	NA	NA	male	2w	0.108156	0.0677314	0.124353	1.59683	NA	NA	0.00281403	0.0275727
ACETYL;HEART;NP_001003673.1_K477k	ACETYL	prot-ac	HEART	t58-heart	NP_001003673.1_K477k	NA	NA	male	4w	-0.0363697	0.0707431	0.612224	-0.51411	NA	NA	0.00281403	0.0275727
ACETYL;HEART;NP_001003673.1_K477k	ACETYL	prot-ac	HEART	t58-heart	NP_001003673.1_K477k	NA	NA	male	8w	-0.219957	0.0707431	0.00505168	-3.10924	NA	NA	0.00281403	0.0275727
ACETYL;HEART;NP_001004072.2_K77k	ACETYL	prot-ac	HEART	t58-heart	NP_001004072.2_K77k	NA	NA	female	1w	-0.0228573	0.0411107	0.582668	-0.55599	NA	NA	0.00166885	0.0192904
ACETYL;HEART;NP_001004072.2_K77k	ACETYL	prot-ac	HEART	t58-heart	NP_001004072.2_K77k	NA	NA	female	2w	0.00432927	0.0411107	0.916889	0.10531	NA	NA	0.00166885	0.0192904
ACETYL;HEART;NP_001004072.2_K77k	ACETYL	prot-ac	HEART	t58-heart	NP_001004072.2_K77k	NA	NA	female	4w	0.0906511	0.0411107	0.0359047	2.20505	NA	NA	0.00166885	0.0192904
ACETYL;HEART;NP_001004072.2_K77k	ACETYL	prot-ac	HEART	t58-heart	NP_001004072.2_K77k	NA	NA	female	8w	0.163428	0.0411107	0.000454235	3.97531	NA	NA	0.00166885	0.0192904
ACETYL;HEART;NP_001004072.2_K77k	ACETYL	prot-ac	HEART	t58-heart	NP_001004072.2_K77k	NA	NA	male	1w	0.0835904	0.0732664	0.26599	1.14091	NA	NA	0.00166885	0.0192904
ACETYL;HEART;NP_001004072.2_K77k	ACETYL	prot-ac	HEART	t58-heart	NP_001004072.2_K77k	NA	NA	male	2w	-0.0527247	0.0607493	0.394674	-0.86791	NA	NA	0.00166885	0.0192904
ACETYL;HEART;NP_001004072.2_K77k	ACETYL	prot-ac	HEART	t58-heart	NP_001004072.2_K77k	NA	NA	male	4w	-0.0245963	0.0634506	0.701948	-0.38764	NA	NA	0.00166885	0.0192904
ACETYL;HEART;NP_001004072.2_K77k	ACETYL	prot-ac	HEART	t58-heart	NP_001004072.2_K77k	NA	NA	male	8w	0.0126395	0.0634506	0.843906	0.1992	NA	NA	0.00166885	0.0192904
ACETYL;HEART;NP_001004072.2_K83k	ACETYL	prot-ac	HEART	t58-heart	NP_001004072.2_K83k	NA	NA	female	1w	-0.243706	0.079436	0.00477111	-3.06796	NA	NA	0.000796502	0.0145741
ACETYL;HEART;NP_001004072.2_K83k	ACETYL	prot-ac	HEART	t58-heart	NP_001004072.2_K83k	NA	NA	female	2w	-0.231788	0.079436	0.00690775	-2.91792	NA	NA	0.000796502	0.0145741
ACETYL;HEART;NP_001004072.2_K83k	ACETYL	prot-ac	HEART	t58-heart	NP_001004072.2_K83k	NA	NA	female	4w	-0.0287912	0.079436	0.719764	-0.36245	NA	NA	0.000796502	0.0145741
ACETYL;HEART;NP_001004072.2_K83k	ACETYL	prot-ac	HEART	t58-heart	NP_001004072.2_K83k	NA	NA	female	8w	0.0763464	0.079436	0.344795	0.96111	NA	NA	0.000796502	0.0145741
ACETYL;HEART;NP_001004072.2_K83k	ACETYL	prot-ac	HEART	t58-heart	NP_001004072.2_K83k	NA	NA	male	1w	-0.111781	0.110927	0.324391	-1.0077	NA	NA	0.000796502	0.0145741
ACETYL;HEART;NP_001004072.2_K83k	ACETYL	prot-ac	HEART	t58-heart	NP_001004072.2_K83k	NA	NA	male	2w	-0.184772	0.091976	0.0567821	-2.00891	NA	NA	0.000796502	0.0145741
ACETYL;HEART;NP_001004072.2_K83k	ACETYL	prot-ac	HEART	t58-heart	NP_001004072.2_K83k	NA	NA	male	4w	-0.262268	0.0960658	0.0121216	-2.73008	NA	NA	0.000796502	0.0145741
ACETYL;HEART;NP_001004072.2_K83k	ACETYL	prot-ac	HEART	t58-heart	NP_001004072.2_K83k	NA	NA	male	8w	-0.0832896	0.0960658	0.395156	-0.86701	NA	NA	0.000796502	0.0145741
ACETYL;HEART;NP_001004085.1_K186k	ACETYL	prot-ac	HEART	t58-heart	NP_001004085.1_K186k	NA	NA	female	1w	0.0750658	0.0677884	0.277642	1.10735	NA	NA	6.39755e-07	0.000122534
ACETYL;HEART;NP_001004085.1_K186k	ACETYL	prot-ac	HEART	t58-heart	NP_001004085.1_K186k	NA	NA	female	2w	-0.089748	0.0677884	0.196319	-1.32394	NA	NA	6.39755e-07	0.000122534
ACETYL;HEART;NP_001004085.1_K186k	ACETYL	prot-ac	HEART	t58-heart	NP_001004085.1_K186k	NA	NA	female	4w	-0.0340018	0.0677884	0.619912	-0.50159	NA	NA	6.39755e-07	0.000122534
ACETYL;HEART;NP_001004085.1_K186k	ACETYL	prot-ac	HEART	t58-heart	NP_001004085.1_K186k	NA	NA	female	8w	0.0293029	0.0677884	0.668884	0.43227	NA	NA	6.39755e-07	0.000122534
ACETYL;HEART;NP_001004085.1_K186k	ACETYL	prot-ac	HEART	t58-heart	NP_001004085.1_K186k	NA	NA	male	1w	0.136199	0.0765224	0.0887082	1.77985	NA	NA	6.39755e-07	0.000122534
ACETYL;HEART;NP_001004085.1_K186k	ACETYL	prot-ac	HEART	t58-heart	NP_001004085.1_K186k	NA	NA	male	2w	0.211047	0.063449	0.00302028	3.32625	NA	NA	6.39755e-07	0.000122534
ACETYL;HEART;NP_001004085.1_K186k	ACETYL	prot-ac	HEART	t58-heart	NP_001004085.1_K186k	NA	NA	male	4w	0.0395742	0.0662704	0.556403	0.59716	NA	NA	6.39755e-07	0.000122534
ACETYL;HEART;NP_001004085.1_K186k	ACETYL	prot-ac	HEART	t58-heart	NP_001004085.1_K186k	NA	NA	male	8w	-0.353186	0.0662704	2.26768e-05	-5.32947	NA	NA	6.39755e-07	0.000122534
ACETYL;HEART;NP_001004085.1_K261k	ACETYL	prot-ac	HEART	t58-heart	NP_001004085.1_K261k	NA	NA	female	1w	0.037343	0.0819401	0.652125	0.45574	NA	NA	2.07566e-05	0.00126473
ACETYL;HEART;NP_001004085.1_K261k	ACETYL	prot-ac	HEART	t58-heart	NP_001004085.1_K261k	NA	NA	female	2w	-0.00661924	0.0819401	0.936195	-0.08078	NA	NA	2.07566e-05	0.00126473
ACETYL;HEART;NP_001004085.1_K261k	ACETYL	prot-ac	HEART	t58-heart	NP_001004085.1_K261k	NA	NA	female	4w	0.0459118	0.0819401	0.579762	0.56031	NA	NA	2.07566e-05	0.00126473
ACETYL;HEART;NP_001004085.1_K261k	ACETYL	prot-ac	HEART	t58-heart	NP_001004085.1_K261k	NA	NA	female	8w	-0.113608	0.0819401	0.176633	-1.38648	NA	NA	2.07566e-05	0.00126473
ACETYL;HEART;NP_001004085.1_K261k	ACETYL	prot-ac	HEART	t58-heart	NP_001004085.1_K261k	NA	NA	male	1w	0.14999	0.0954882	0.130292	1.57077	NA	NA	2.07566e-05	0.00126473
ACETYL;HEART;NP_001004085.1_K261k	ACETYL	prot-ac	HEART	t58-heart	NP_001004085.1_K261k	NA	NA	male	2w	0.252169	0.0791747	0.00422566	3.18497	NA	NA	2.07566e-05	0.00126473
ACETYL;HEART;NP_001004085.1_K261k	ACETYL	prot-ac	HEART	t58-heart	NP_001004085.1_K261k	NA	NA	male	4w	0.0985665	0.0826952	0.245799	1.19192	NA	NA	2.07566e-05	0.00126473
ACETYL;HEART;NP_001004085.1_K261k	ACETYL	prot-ac	HEART	t58-heart	NP_001004085.1_K261k	NA	NA	male	8w	-0.33256	0.0826952	0.000558438	-4.02151	NA	NA	2.07566e-05	0.00126473
ACETYL;HEART;NP_001004085.1_K268k	ACETYL	prot-ac	HEART	t58-heart	NP_001004085.1_K268k	NA	NA	female	1w	0.04273	0.0757458	0.577199	0.56412	NA	NA	6.18601e-06	0.000546557
ACETYL;HEART;NP_001004085.1_K268k	ACETYL	prot-ac	HEART	t58-heart	NP_001004085.1_K268k	NA	NA	female	2w	-0.00138152	0.0757458	0.985579	-0.01824	NA	NA	6.18601e-06	0.000546557
ACETYL;HEART;NP_001004085.1_K268k	ACETYL	prot-ac	HEART	t58-heart	NP_001004085.1_K268k	NA	NA	female	4w	0.00134391	0.0757458	0.985971	0.01774	NA	NA	6.18601e-06	0.000546557
ACETYL;HEART;NP_001004085.1_K268k	ACETYL	prot-ac	HEART	t58-heart	NP_001004085.1_K268k	NA	NA	female	8w	-0.0895395	0.0757458	0.247189	-1.18211	NA	NA	6.18601e-06	0.000546557
ACETYL;HEART;NP_001004085.1_K268k	ACETYL	prot-ac	HEART	t58-heart	NP_001004085.1_K268k	NA	NA	male	1w	0.224028	0.099747	0.0349144	2.24596	NA	NA	6.18601e-06	0.000546557
ACETYL;HEART;NP_001004085.1_K268k	ACETYL	prot-ac	HEART	t58-heart	NP_001004085.1_K268k	NA	NA	male	2w	0.242142	0.0827059	0.00771305	2.92774	NA	NA	6.18601e-06	0.000546557
ACETYL;HEART;NP_001004085.1_K268k	ACETYL	prot-ac	HEART	t58-heart	NP_001004085.1_K268k	NA	NA	male	4w	0.062573	0.0863835	0.476361	0.72436	NA	NA	6.18601e-06	0.000546557
ACETYL;HEART;NP_001004085.1_K268k	ACETYL	prot-ac	HEART	t58-heart	NP_001004085.1_K268k	NA	NA	male	8w	-0.417113	0.0863835	7.68053e-05	-4.82862	NA	NA	6.18601e-06	0.000546557
ACETYL;HEART;NP_001004085.1_K281k	ACETYL	prot-ac	HEART	t58-heart	NP_001004085.1_K281k	NA	NA	female	1w	0.060117	0.0754627	0.432417	0.79664	NA	NA	1.42691e-05	0.00083568
ACETYL;HEART;NP_001004085.1_K281k	ACETYL	prot-ac	HEART	t58-heart	NP_001004085.1_K281k	NA	NA	female	2w	-0.0126036	0.0754627	0.868566	-0.16702	NA	NA	1.42691e-05	0.00083568
ACETYL;HEART;NP_001004085.1_K281k	ACETYL	prot-ac	HEART	t58-heart	NP_001004085.1_K281k	NA	NA	female	4w	-0.0194708	0.0754627	0.798295	-0.25802	NA	NA	1.42691e-05	0.00083568
ACETYL;HEART;NP_001004085.1_K281k	ACETYL	prot-ac	HEART	t58-heart	NP_001004085.1_K281k	NA	NA	female	8w	-0.129577	0.0754627	0.0970982	-1.7171	NA	NA	1.42691e-05	0.00083568
ACETYL;HEART;NP_001004085.1_K281k	ACETYL	prot-ac	HEART	t58-heart	NP_001004085.1_K281k	NA	NA	male	1w	-0.0526819	0.0802649	0.518303	-0.65635	NA	NA	1.42691e-05	0.00083568
ACETYL;HEART;NP_001004085.1_K281k	ACETYL	prot-ac	HEART	t58-heart	NP_001004085.1_K281k	NA	NA	male	2w	0.17416	0.0665521	0.0156288	2.61689	NA	NA	1.42691e-05	0.00083568
ACETYL;HEART;NP_001004085.1_K281k	ACETYL	prot-ac	HEART	t58-heart	NP_001004085.1_K281k	NA	NA	male	4w	-0.105017	0.0695114	0.144859	-1.51079	NA	NA	1.42691e-05	0.00083568
ACETYL;HEART;NP_001004085.1_K281k	ACETYL	prot-ac	HEART	t58-heart	NP_001004085.1_K281k	NA	NA	male	8w	-0.325674	0.0695114	0.000109192	-4.68519	NA	NA	1.42691e-05	0.00083568
ACETYL;HEART;NP_001004085.1_K390k	ACETYL	prot-ac	HEART	t58-heart	NP_001004085.1_K390k	NA	NA	female	1w	0.0137576	0.0717327	0.849607	0.19179	NA	NA	3.56235e-06	0.000396505
ACETYL;HEART;NP_001004085.1_K390k	ACETYL	prot-ac	HEART	t58-heart	NP_001004085.1_K390k	NA	NA	female	2w	0.106346	0.0717327	0.151911	1.48253	NA	NA	3.56235e-06	0.000396505
ACETYL;HEART;NP_001004085.1_K390k	ACETYL	prot-ac	HEART	t58-heart	NP_001004085.1_K390k	NA	NA	female	4w	0.0256807	0.0717327	0.723637	0.35801	NA	NA	3.56235e-06	0.000396505
ACETYL;HEART;NP_001004085.1_K390k	ACETYL	prot-ac	HEART	t58-heart	NP_001004085.1_K390k	NA	NA	female	8w	-0.114344	0.0717327	0.12472	-1.59403	NA	NA	3.56235e-06	0.000396505
ACETYL;HEART;NP_001004085.1_K390k	ACETYL	prot-ac	HEART	t58-heart	NP_001004085.1_K390k	NA	NA	male	1w	0.148363	0.0739141	0.0596925	2.00724	NA	NA	3.56235e-06	0.000396505
ACETYL;HEART;NP_001004085.1_K390k	ACETYL	prot-ac	HEART	t58-heart	NP_001004085.1_K390k	NA	NA	male	2w	0.153956	0.0649195	0.0288509	2.3715	NA	NA	3.56235e-06	0.000396505
ACETYL;HEART;NP_001004085.1_K390k	ACETYL	prot-ac	HEART	t58-heart	NP_001004085.1_K390k	NA	NA	male	4w	-0.00326039	0.0684312	0.962514	-0.04764	NA	NA	3.56235e-06	0.000396505
ACETYL;HEART;NP_001004085.1_K390k	ACETYL	prot-ac	HEART	t58-heart	NP_001004085.1_K390k	NA	NA	male	8w	-0.363917	0.0684312	4.40895e-05	-5.318	NA	NA	3.56235e-06	0.000396505
ACETYL;HEART;NP_001004085.1_K395k	ACETYL	prot-ac	HEART	t58-heart	NP_001004085.1_K395k	NA	NA	female	1w	-0.0712244	0.0988784	0.477347	-0.72032	NA	NA	1.75507e-05	0.00102573
ACETYL;HEART;NP_001004085.1_K395k	ACETYL	prot-ac	HEART	t58-heart	NP_001004085.1_K395k	NA	NA	female	2w	-0.114189	0.0988784	0.258	-1.15484	NA	NA	1.75507e-05	0.00102573
ACETYL;HEART;NP_001004085.1_K395k	ACETYL	prot-ac	HEART	t58-heart	NP_001004085.1_K395k	NA	NA	female	4w	-0.0466048	0.0988784	0.641084	-0.47133	NA	NA	1.75507e-05	0.00102573
ACETYL;HEART;NP_001004085.1_K395k	ACETYL	prot-ac	HEART	t58-heart	NP_001004085.1_K395k	NA	NA	female	8w	-0.219498	0.0988784	0.0347703	-2.21987	NA	NA	1.75507e-05	0.00102573
ACETYL;HEART;NP_001004085.1_K395k	ACETYL	prot-ac	HEART	t58-heart	NP_001004085.1_K395k	NA	NA	male	1w	0.114933	0.108091	0.299003	1.06331	NA	NA	1.75507e-05	0.00102573
ACETYL;HEART;NP_001004085.1_K395k	ACETYL	prot-ac	HEART	t58-heart	NP_001004085.1_K395k	NA	NA	male	2w	0.181232	0.0896241	0.0552974	2.02213	NA	NA	1.75507e-05	0.00102573
ACETYL;HEART;NP_001004085.1_K395k	ACETYL	prot-ac	HEART	t58-heart	NP_001004085.1_K395k	NA	NA	male	4w	-0.0426209	0.0936093	0.653283	-0.45531	NA	NA	1.75507e-05	0.00102573
ACETYL;HEART;NP_001004085.1_K395k	ACETYL	prot-ac	HEART	t58-heart	NP_001004085.1_K395k	NA	NA	male	8w	-0.470492	0.0936093	4.73869e-05	-5.02612	NA	NA	1.75507e-05	0.00102573
ACETYL;HEART;NP_001004085.1_K423k	ACETYL	prot-ac	HEART	t58-heart	NP_001004085.1_K423k	NA	NA	female	1w	-0.0268108	0.0980801	0.786603	-0.27336	NA	NA	6.72783e-05	0.00262858
ACETYL;HEART;NP_001004085.1_K423k	ACETYL	prot-ac	HEART	t58-heart	NP_001004085.1_K423k	NA	NA	female	2w	-0.0184642	0.0980801	0.852045	-0.18826	NA	NA	6.72783e-05	0.00262858
ACETYL;HEART;NP_001004085.1_K423k	ACETYL	prot-ac	HEART	t58-heart	NP_001004085.1_K423k	NA	NA	female	4w	-0.074296	0.0980801	0.455129	-0.7575	NA	NA	6.72783e-05	0.00262858
ACETYL;HEART;NP_001004085.1_K423k	ACETYL	prot-ac	HEART	t58-heart	NP_001004085.1_K423k	NA	NA	female	8w	-0.0380341	0.0980801	0.701132	-0.38779	NA	NA	6.72783e-05	0.00262858
ACETYL;HEART;NP_001004085.1_K423k	ACETYL	prot-ac	HEART	t58-heart	NP_001004085.1_K423k	NA	NA	male	1w	0.135365	0.113911	0.247181	1.18834	NA	NA	6.72783e-05	0.00262858
ACETYL;HEART;NP_001004085.1_K423k	ACETYL	prot-ac	HEART	t58-heart	NP_001004085.1_K423k	NA	NA	male	2w	0.297818	0.0944501	0.00455512	3.15318	NA	NA	6.72783e-05	0.00262858
ACETYL;HEART;NP_001004085.1_K423k	ACETYL	prot-ac	HEART	t58-heart	NP_001004085.1_K423k	NA	NA	male	4w	-0.0540522	0.0986499	0.589181	-0.54792	NA	NA	6.72783e-05	0.00262858
ACETYL;HEART;NP_001004085.1_K423k	ACETYL	prot-ac	HEART	t58-heart	NP_001004085.1_K423k	NA	NA	male	8w	-0.404679	0.0986499	0.000458093	-4.10217	NA	NA	6.72783e-05	0.00262858
ACETYL;HEART;NP_001004085.1_K609k	ACETYL	prot-ac	HEART	t58-heart	NP_001004085.1_K609k	NA	NA	female	1w	0.0753698	0.0474429	0.123465	1.58864	NA	NA	0.00104994	0.0158682
ACETYL;HEART;NP_001004085.1_K609k	ACETYL	prot-ac	HEART	t58-heart	NP_001004085.1_K609k	NA	NA	female	2w	0.0376081	0.0474429	0.434673	0.7927	NA	NA	0.00104994	0.0158682
ACETYL;HEART;NP_001004085.1_K609k	ACETYL	prot-ac	HEART	t58-heart	NP_001004085.1_K609k	NA	NA	female	4w	0.0138207	0.0474429	0.772977	0.29131	NA	NA	0.00104994	0.0158682
ACETYL;HEART;NP_001004085.1_K609k	ACETYL	prot-ac	HEART	t58-heart	NP_001004085.1_K609k	NA	NA	female	8w	-0.0120796	0.0474429	0.800899	-0.25461	NA	NA	0.00104994	0.0158682
ACETYL;HEART;NP_001004085.1_K609k	ACETYL	prot-ac	HEART	t58-heart	NP_001004085.1_K609k	NA	NA	male	1w	-0.0129663	0.063429	0.839874	-0.20442	NA	NA	0.00104994	0.0158682
ACETYL;HEART;NP_001004085.1_K609k	ACETYL	prot-ac	HEART	t58-heart	NP_001004085.1_K609k	NA	NA	male	2w	0.112994	0.0525926	0.0427651	2.14848	NA	NA	0.00104994	0.0158682
ACETYL;HEART;NP_001004085.1_K609k	ACETYL	prot-ac	HEART	t58-heart	NP_001004085.1_K609k	NA	NA	male	4w	-0.0254797	0.0549311	0.647244	-0.46385	NA	NA	0.00104994	0.0158682
ACETYL;HEART;NP_001004085.1_K609k	ACETYL	prot-ac	HEART	t58-heart	NP_001004085.1_K609k	NA	NA	male	8w	-0.191095	0.0549311	0.0020945	-3.4788	NA	NA	0.00104994	0.0158682
ACETYL;HEART;NP_001004220.1_K116k	ACETYL	prot-ac	HEART	t58-heart	NP_001004220.1_K116k	NA	NA	female	1w	0.0384203	0.0490167	0.43978	0.78382	NA	NA	0.00236784	0.0244578
ACETYL;HEART;NP_001004220.1_K116k	ACETYL	prot-ac	HEART	t58-heart	NP_001004220.1_K116k	NA	NA	female	2w	0.109435	0.0490167	0.0338212	2.23261	NA	NA	0.00236784	0.0244578
ACETYL;HEART;NP_001004220.1_K116k	ACETYL	prot-ac	HEART	t58-heart	NP_001004220.1_K116k	NA	NA	female	4w	0.133897	0.0490167	0.010827	2.73166	NA	NA	0.00236784	0.0244578
ACETYL;HEART;NP_001004220.1_K116k	ACETYL	prot-ac	HEART	t58-heart	NP_001004220.1_K116k	NA	NA	female	8w	0.06326	0.0490167	0.207493	1.29058	NA	NA	0.00236784	0.0244578
ACETYL;HEART;NP_001004220.1_K116k	ACETYL	prot-ac	HEART	t58-heart	NP_001004220.1_K116k	NA	NA	male	1w	0.150963	0.0613487	0.0220485	2.46074	NA	NA	0.00236784	0.0244578
ACETYL;HEART;NP_001004220.1_K116k	ACETYL	prot-ac	HEART	t58-heart	NP_001004220.1_K116k	NA	NA	male	2w	0.232371	0.0508676	0.000145582	4.56814	NA	NA	0.00236784	0.0244578
ACETYL;HEART;NP_001004220.1_K116k	ACETYL	prot-ac	HEART	t58-heart	NP_001004220.1_K116k	NA	NA	male	4w	0.120129	0.0531295	0.0338236	2.26105	NA	NA	0.00236784	0.0244578
ACETYL;HEART;NP_001004220.1_K116k	ACETYL	prot-ac	HEART	t58-heart	NP_001004220.1_K116k	NA	NA	male	8w	0.153669	0.0531295	0.00836931	2.89236	NA	NA	0.00236784	0.0244578
ACETYL;HEART;NP_001004220.1_K26k	ACETYL	prot-ac	HEART	t58-heart	NP_001004220.1_K26k	NA	NA	female	1w	0.0820763	0.0529359	0.13235	1.55049	NA	NA	0.000187276	0.00455385
ACETYL;HEART;NP_001004220.1_K26k	ACETYL	prot-ac	HEART	t58-heart	NP_001004220.1_K26k	NA	NA	female	2w	0.0680467	0.0529359	0.209252	1.28546	NA	NA	0.000187276	0.00455385
ACETYL;HEART;NP_001004220.1_K26k	ACETYL	prot-ac	HEART	t58-heart	NP_001004220.1_K26k	NA	NA	female	4w	0.0181077	0.0529359	0.734875	0.34207	NA	NA	0.000187276	0.00455385
ACETYL;HEART;NP_001004220.1_K26k	ACETYL	prot-ac	HEART	t58-heart	NP_001004220.1_K26k	NA	NA	female	8w	-0.00702729	0.0529359	0.895348	-0.13275	NA	NA	0.000187276	0.00455385
ACETYL;HEART;NP_001004220.1_K26k	ACETYL	prot-ac	HEART	t58-heart	NP_001004220.1_K26k	NA	NA	male	1w	0.206125	0.0630018	0.00343954	3.27173	NA	NA	0.000187276	0.00455385
ACETYL;HEART;NP_001004220.1_K26k	ACETYL	prot-ac	HEART	t58-heart	NP_001004220.1_K26k	NA	NA	male	2w	0.276118	0.0522384	2.52092e-05	5.28573	NA	NA	0.000187276	0.00455385
ACETYL;HEART;NP_001004220.1_K26k	ACETYL	prot-ac	HEART	t58-heart	NP_001004220.1_K26k	NA	NA	male	4w	0.0335636	0.0545612	0.544668	0.61516	NA	NA	0.000187276	0.00455385
ACETYL;HEART;NP_001004220.1_K26k	ACETYL	prot-ac	HEART	t58-heart	NP_001004220.1_K26k	NA	NA	male	8w	0.0158326	0.0545612	0.774354	0.29018	NA	NA	0.000187276	0.00455385
ACETYL;HEART;NP_001004225.1_K155k	ACETYL	prot-ac	HEART	t58-heart	NP_001004225.1_K155k	NA	NA	female	1w	-0.00341612	0.0577634	0.953264	-0.05914	NA	NA	0.0047857	0.0389664
ACETYL;HEART;NP_001004225.1_K155k	ACETYL	prot-ac	HEART	t58-heart	NP_001004225.1_K155k	NA	NA	female	2w	0.0284289	0.0577634	0.626475	0.49216	NA	NA	0.0047857	0.0389664
ACETYL;HEART;NP_001004225.1_K155k	ACETYL	prot-ac	HEART	t58-heart	NP_001004225.1_K155k	NA	NA	female	4w	0.0714824	0.0577634	0.226264	1.2375	NA	NA	0.0047857	0.0389664
ACETYL;HEART;NP_001004225.1_K155k	ACETYL	prot-ac	HEART	t58-heart	NP_001004225.1_K155k	NA	NA	female	8w	0.11834	0.0577634	0.0500503	2.0487	NA	NA	0.0047857	0.0389664
ACETYL;HEART;NP_001004225.1_K155k	ACETYL	prot-ac	HEART	t58-heart	NP_001004225.1_K155k	NA	NA	male	1w	0.217129	0.0679997	0.00414527	3.19309	NA	NA	0.0047857	0.0389664
ACETYL;HEART;NP_001004225.1_K155k	ACETYL	prot-ac	HEART	t58-heart	NP_001004225.1_K155k	NA	NA	male	2w	0.214744	0.0563823	0.00094035	3.80871	NA	NA	0.0047857	0.0389664
ACETYL;HEART;NP_001004225.1_K155k	ACETYL	prot-ac	HEART	t58-heart	NP_001004225.1_K155k	NA	NA	male	4w	0.234982	0.0588894	0.000602993	3.99023	NA	NA	0.0047857	0.0389664
ACETYL;HEART;NP_001004225.1_K155k	ACETYL	prot-ac	HEART	t58-heart	NP_001004225.1_K155k	NA	NA	male	8w	0.216167	0.0588894	0.00131617	3.67072	NA	NA	0.0047857	0.0389664
ACETYL;HEART;NP_001004225.1_K162k	ACETYL	prot-ac	HEART	t58-heart	NP_001004225.1_K162k	NA	NA	female	1w	0.0388338	0.0457657	0.403396	0.84854	NA	NA	0.00127948	0.0162969
ACETYL;HEART;NP_001004225.1_K162k	ACETYL	prot-ac	HEART	t58-heart	NP_001004225.1_K162k	NA	NA	female	2w	0.0155047	0.0457657	0.737321	0.33878	NA	NA	0.00127948	0.0162969
ACETYL;HEART;NP_001004225.1_K162k	ACETYL	prot-ac	HEART	t58-heart	NP_001004225.1_K162k	NA	NA	female	4w	0.153209	0.0457657	0.00235367	3.34768	NA	NA	0.00127948	0.0162969
ACETYL;HEART;NP_001004225.1_K162k	ACETYL	prot-ac	HEART	t58-heart	NP_001004225.1_K162k	NA	NA	female	8w	0.160778	0.0457657	0.00153639	3.51306	NA	NA	0.00127948	0.0162969
ACETYL;HEART;NP_001004225.1_K162k	ACETYL	prot-ac	HEART	t58-heart	NP_001004225.1_K162k	NA	NA	male	1w	0.0429064	0.0753263	0.574628	0.56961	NA	NA	0.00127948	0.0162969
ACETYL;HEART;NP_001004225.1_K162k	ACETYL	prot-ac	HEART	t58-heart	NP_001004225.1_K162k	NA	NA	male	2w	0.16759	0.0624572	0.013471	2.68327	NA	NA	0.00127948	0.0162969
ACETYL;HEART;NP_001004225.1_K162k	ACETYL	prot-ac	HEART	t58-heart	NP_001004225.1_K162k	NA	NA	male	4w	0.0801076	0.0652345	0.23223	1.228	NA	NA	0.00127948	0.0162969
ACETYL;HEART;NP_001004225.1_K162k	ACETYL	prot-ac	HEART	t58-heart	NP_001004225.1_K162k	NA	NA	male	8w	0.157056	0.0652345	0.0247449	2.40756	NA	NA	0.00127948	0.0162969
ACETYL;HEART;NP_001004225.1_K201k	ACETYL	prot-ac	HEART	t58-heart	NP_001004225.1_K201k	NA	NA	female	1w	0.0428099	0.0604149	0.484481	0.7086	NA	NA	0.00164954	0.0237011
ACETYL;HEART;NP_001004225.1_K201k	ACETYL	prot-ac	HEART	t58-heart	NP_001004225.1_K201k	NA	NA	female	2w	0.0783609	0.0604149	0.20529	1.29705	NA	NA	0.00164954	0.0237011
ACETYL;HEART;NP_001004225.1_K201k	ACETYL	prot-ac	HEART	t58-heart	NP_001004225.1_K201k	NA	NA	female	4w	-0.0602962	0.0604149	0.326881	-0.99804	NA	NA	0.00164954	0.0237011
ACETYL;HEART;NP_001004225.1_K201k	ACETYL	prot-ac	HEART	t58-heart	NP_001004225.1_K201k	NA	NA	female	8w	-0.091884	0.0604149	0.139597	-1.52088	NA	NA	0.00164954	0.0237011
ACETYL;HEART;NP_001004225.1_K201k	ACETYL	prot-ac	HEART	t58-heart	NP_001004225.1_K201k	NA	NA	male	1w	0.13328	0.0690677	0.0664389	1.9297	NA	NA	0.00164954	0.0237011
ACETYL;HEART;NP_001004225.1_K201k	ACETYL	prot-ac	HEART	t58-heart	NP_001004225.1_K201k	NA	NA	male	2w	0.212024	0.0572679	0.00121881	3.70232	NA	NA	0.00164954	0.0237011
ACETYL;HEART;NP_001004225.1_K201k	ACETYL	prot-ac	HEART	t58-heart	NP_001004225.1_K201k	NA	NA	male	4w	0.00564574	0.0598144	0.925643	0.09439	NA	NA	0.00164954	0.0237011
ACETYL;HEART;NP_001004225.1_K201k	ACETYL	prot-ac	HEART	t58-heart	NP_001004225.1_K201k	NA	NA	male	8w	0.0151844	0.0598144	0.801927	0.25386	NA	NA	0.00164954	0.0237011
ACETYL;HEART;NP_001005550.1_K470k	ACETYL	prot-ac	HEART	t58-heart	NP_001005550.1_K470k	NA	NA	female	1w	0.00192488	0.06507	0.976612	0.02958	NA	NA	0.00328931	0.0353334
ACETYL;HEART;NP_001005550.1_K470k	ACETYL	prot-ac	HEART	t58-heart	NP_001005550.1_K470k	NA	NA	female	2w	-0.033544	0.06507	0.61028	-0.51551	NA	NA	0.00328931	0.0353334
ACETYL;HEART;NP_001005550.1_K470k	ACETYL	prot-ac	HEART	t58-heart	NP_001005550.1_K470k	NA	NA	female	4w	0.0525195	0.06507	0.426456	0.80712	NA	NA	0.00328931	0.0353334
ACETYL;HEART;NP_001005550.1_K470k	ACETYL	prot-ac	HEART	t58-heart	NP_001005550.1_K470k	NA	NA	female	8w	0.0442224	0.06507	0.502376	0.67961	NA	NA	0.00328931	0.0353334
ACETYL;HEART;NP_001005550.1_K470k	ACETYL	prot-ac	HEART	t58-heart	NP_001005550.1_K470k	NA	NA	male	1w	0.319284	0.073145	0.000239932	4.36508	NA	NA	0.00328931	0.0353334
ACETYL;HEART;NP_001005550.1_K470k	ACETYL	prot-ac	HEART	t58-heart	NP_001005550.1_K470k	NA	NA	male	2w	0.284602	0.0606486	0.000107214	4.69263	NA	NA	0.00328931	0.0353334
ACETYL;HEART;NP_001005550.1_K470k	ACETYL	prot-ac	HEART	t58-heart	NP_001005550.1_K470k	NA	NA	male	4w	0.166403	0.0633454	0.0152834	2.62691	NA	NA	0.00328931	0.0353334
ACETYL;HEART;NP_001005550.1_K470k	ACETYL	prot-ac	HEART	t58-heart	NP_001005550.1_K470k	NA	NA	male	8w	0.24448	0.0633454	0.000830638	3.85947	NA	NA	0.00328931	0.0353334
ACETYL;HEART;NP_001005550.1_K709k	ACETYL	prot-ac	HEART	t58-heart	NP_001005550.1_K709k	NA	NA	female	1w	-0.0175213	0.0455896	0.703664	-0.38433	NA	NA	0.00198178	0.0269008
ACETYL;HEART;NP_001005550.1_K709k	ACETYL	prot-ac	HEART	t58-heart	NP_001005550.1_K709k	NA	NA	female	2w	0.0238149	0.0455896	0.605551	0.52238	NA	NA	0.00198178	0.0269008
ACETYL;HEART;NP_001005550.1_K709k	ACETYL	prot-ac	HEART	t58-heart	NP_001005550.1_K709k	NA	NA	female	4w	0.109848	0.0455896	0.0228562	2.40951	NA	NA	0.00198178	0.0269008
ACETYL;HEART;NP_001005550.1_K709k	ACETYL	prot-ac	HEART	t58-heart	NP_001005550.1_K709k	NA	NA	female	8w	0.0375478	0.0455896	0.417183	0.8236	NA	NA	0.00198178	0.0269008
ACETYL;HEART;NP_001005550.1_K709k	ACETYL	prot-ac	HEART	t58-heart	NP_001005550.1_K709k	NA	NA	male	1w	0.244736	0.0683456	0.00163681	3.58086	NA	NA	0.00198178	0.0269008
ACETYL;HEART;NP_001005550.1_K709k	ACETYL	prot-ac	HEART	t58-heart	NP_001005550.1_K709k	NA	NA	male	2w	0.251468	0.0566691	0.00020077	4.43748	NA	NA	0.00198178	0.0269008
ACETYL;HEART;NP_001005550.1_K709k	ACETYL	prot-ac	HEART	t58-heart	NP_001005550.1_K709k	NA	NA	male	4w	0.152628	0.059189	0.0170149	2.57866	NA	NA	0.00198178	0.0269008
ACETYL;HEART;NP_001005550.1_K709k	ACETYL	prot-ac	HEART	t58-heart	NP_001005550.1_K709k	NA	NA	male	8w	0.152864	0.059189	0.016865	2.58265	NA	NA	0.00198178	0.0269008
ACETYL;HEART;NP_001006967.1_K60k	ACETYL	prot-ac	HEART	t58-heart	NP_001006967.1_K60k	NA	NA	female	1w	-0.117438	0.0761645	0.13442	-1.5419	NA	NA	0.00324495	0.0337353
ACETYL;HEART;NP_001006967.1_K60k	ACETYL	prot-ac	HEART	t58-heart	NP_001006967.1_K60k	NA	NA	female	2w	-0.258246	0.0761645	0.00210803	-3.39064	NA	NA	0.00324495	0.0337353
ACETYL;HEART;NP_001006967.1_K60k	ACETYL	prot-ac	HEART	t58-heart	NP_001006967.1_K60k	NA	NA	female	4w	-0.250745	0.0761645	0.00271238	-3.29215	NA	NA	0.00324495	0.0337353
ACETYL;HEART;NP_001006967.1_K60k	ACETYL	prot-ac	HEART	t58-heart	NP_001006967.1_K60k	NA	NA	female	8w	-0.0334271	0.0761645	0.664145	-0.43888	NA	NA	0.00324495	0.0337353
ACETYL;HEART;NP_001006967.1_K60k	ACETYL	prot-ac	HEART	t58-heart	NP_001006967.1_K60k	NA	NA	male	1w	0.0809446	0.0712489	0.267963	1.13608	NA	NA	0.00324495	0.0337353
ACETYL;HEART;NP_001006967.1_K60k	ACETYL	prot-ac	HEART	t58-heart	NP_001006967.1_K60k	NA	NA	male	2w	0.172324	0.0590765	0.0079077	2.91696	NA	NA	0.00324495	0.0337353
ACETYL;HEART;NP_001006967.1_K60k	ACETYL	prot-ac	HEART	t58-heart	NP_001006967.1_K60k	NA	NA	male	4w	0.0769737	0.0617034	0.225141	1.24748	NA	NA	0.00324495	0.0337353
ACETYL;HEART;NP_001006967.1_K60k	ACETYL	prot-ac	HEART	t58-heart	NP_001006967.1_K60k	NA	NA	male	8w	0.0551537	0.0617034	0.38093	0.89385	NA	NA	0.00324495	0.0337353
ACETYL;HEART;NP_001006973.1_K401k	ACETYL	prot-ac	HEART	t58-heart	NP_001006973.1_K401k	NA	NA	female	1w	0.184445	0.0885763	0.0466465	2.08233	NA	NA	0.000425363	0.00872148
ACETYL;HEART;NP_001006973.1_K401k	ACETYL	prot-ac	HEART	t58-heart	NP_001006973.1_K401k	NA	NA	female	2w	0.159556	0.0885763	0.0825192	1.80134	NA	NA	0.000425363	0.00872148
ACETYL;HEART;NP_001006973.1_K401k	ACETYL	prot-ac	HEART	t58-heart	NP_001006973.1_K401k	NA	NA	female	4w	0.158239	0.0885763	0.0849476	1.78647	NA	NA	0.000425363	0.00872148
ACETYL;HEART;NP_001006973.1_K401k	ACETYL	prot-ac	HEART	t58-heart	NP_001006973.1_K401k	NA	NA	female	8w	0.167554	0.0885763	0.0690134	1.89163	NA	NA	0.000425363	0.00872148
ACETYL;HEART;NP_001006973.1_K401k	ACETYL	prot-ac	HEART	t58-heart	NP_001006973.1_K401k	NA	NA	male	1w	0.280496	0.0704755	0.000618225	3.98006	NA	NA	0.000425363	0.00872148
ACETYL;HEART;NP_001006973.1_K401k	ACETYL	prot-ac	HEART	t58-heart	NP_001006973.1_K401k	NA	NA	male	2w	0.342217	0.0584352	6.42085e-06	5.85635	NA	NA	0.000425363	0.00872148
ACETYL;HEART;NP_001006973.1_K401k	ACETYL	prot-ac	HEART	t58-heart	NP_001006973.1_K401k	NA	NA	male	4w	0.208416	0.0610336	0.00244323	3.41478	NA	NA	0.000425363	0.00872148
ACETYL;HEART;NP_001006973.1_K401k	ACETYL	prot-ac	HEART	t58-heart	NP_001006973.1_K401k	NA	NA	male	8w	0.198935	0.0610336	0.00354156	3.25944	NA	NA	0.000425363	0.00872148
ACETYL;HEART;NP_001007621.1_K354k	ACETYL	prot-ac	HEART	t58-heart	NP_001007621.1_K354k	NA	NA	female	1w	0.0509402	0.0639225	0.432268	0.79691	NA	NA	0.000318815	0.00790773
ACETYL;HEART;NP_001007621.1_K354k	ACETYL	prot-ac	HEART	t58-heart	NP_001007621.1_K354k	NA	NA	female	2w	0.125737	0.0639225	0.0592456	1.96703	NA	NA	0.000318815	0.00790773
ACETYL;HEART;NP_001007621.1_K354k	ACETYL	prot-ac	HEART	t58-heart	NP_001007621.1_K354k	NA	NA	female	4w	0.231993	0.0639225	0.0011347	3.62929	NA	NA	0.000318815	0.00790773
ACETYL;HEART;NP_001007621.1_K354k	ACETYL	prot-ac	HEART	t58-heart	NP_001007621.1_K354k	NA	NA	female	8w	0.285818	0.0639225	0.000119389	4.47132	NA	NA	0.000318815	0.00790773
ACETYL;HEART;NP_001007621.1_K354k	ACETYL	prot-ac	HEART	t58-heart	NP_001007621.1_K354k	NA	NA	male	1w	0.188811	0.0759437	0.020857	2.4862	NA	NA	0.000318815	0.00790773
ACETYL;HEART;NP_001007621.1_K354k	ACETYL	prot-ac	HEART	t58-heart	NP_001007621.1_K354k	NA	NA	male	2w	0.180992	0.0629692	0.00872444	2.8743	NA	NA	0.000318815	0.00790773
ACETYL;HEART;NP_001007621.1_K354k	ACETYL	prot-ac	HEART	t58-heart	NP_001007621.1_K354k	NA	NA	male	4w	0.107724	0.0657692	0.115451	1.63791	NA	NA	0.000318815	0.00790773
ACETYL;HEART;NP_001007621.1_K354k	ACETYL	prot-ac	HEART	t58-heart	NP_001007621.1_K354k	NA	NA	male	8w	0.158818	0.0657692	0.0243617	2.41478	NA	NA	0.000318815	0.00790773
ACETYL;HEART;NP_001008724.1_K375k	ACETYL	prot-ac	HEART	t58-heart	NP_001008724.1_K375k	NA	NA	female	1w	0.634059	0.124083	2.10055e-05	5.10996	NA	NA	2.04179e-05	0.00101501
ACETYL;HEART;NP_001008724.1_K375k	ACETYL	prot-ac	HEART	t58-heart	NP_001008724.1_K375k	NA	NA	female	2w	0.450833	0.124083	0.00112281	3.63331	NA	NA	2.04179e-05	0.00101501
ACETYL;HEART;NP_001008724.1_K375k	ACETYL	prot-ac	HEART	t58-heart	NP_001008724.1_K375k	NA	NA	female	4w	0.120594	0.124083	0.339501	0.97188	NA	NA	2.04179e-05	0.00101501
ACETYL;HEART;NP_001008724.1_K375k	ACETYL	prot-ac	HEART	t58-heart	NP_001008724.1_K375k	NA	NA	female	8w	0.259792	0.124083	0.045544	2.09369	NA	NA	2.04179e-05	0.00101501
ACETYL;HEART;NP_001008724.1_K375k	ACETYL	prot-ac	HEART	t58-heart	NP_001008724.1_K375k	NA	NA	male	1w	-0.522498	0.165278	0.00446839	-3.16133	NA	NA	2.04179e-05	0.00101501
ACETYL;HEART;NP_001008724.1_K375k	ACETYL	prot-ac	HEART	t58-heart	NP_001008724.1_K375k	NA	NA	male	2w	-0.490608	0.137041	0.00164026	-3.58	NA	NA	2.04179e-05	0.00101501
ACETYL;HEART;NP_001008724.1_K375k	ACETYL	prot-ac	HEART	t58-heart	NP_001008724.1_K375k	NA	NA	male	4w	-0.354016	0.143135	0.021453	-2.4733	NA	NA	2.04179e-05	0.00101501
ACETYL;HEART;NP_001008724.1_K375k	ACETYL	prot-ac	HEART	t58-heart	NP_001008724.1_K375k	NA	NA	male	8w	-0.195076	0.143135	0.186502	-1.36288	NA	NA	2.04179e-05	0.00101501
ACETYL;HEART;NP_001008724.1_K406k	ACETYL	prot-ac	HEART	t58-heart	NP_001008724.1_K406k	NA	NA	female	1w	0.5365	0.132139	0.000492563	4.06014	NA	NA	1.06932e-06	0.000161566
ACETYL;HEART;NP_001008724.1_K406k	ACETYL	prot-ac	HEART	t58-heart	NP_001008724.1_K406k	NA	NA	female	2w	0.392561	0.132139	0.00689051	2.97083	NA	NA	1.06932e-06	0.000161566
ACETYL;HEART;NP_001008724.1_K406k	ACETYL	prot-ac	HEART	t58-heart	NP_001008724.1_K406k	NA	NA	female	4w	-0.138455	0.132139	0.305726	-1.04781	NA	NA	1.06932e-06	0.000161566
ACETYL;HEART;NP_001008724.1_K406k	ACETYL	prot-ac	HEART	t58-heart	NP_001008724.1_K406k	NA	NA	female	8w	0.0822356	0.132139	0.5399	0.62234	NA	NA	1.06932e-06	0.000161566
ACETYL;HEART;NP_001008724.1_K406k	ACETYL	prot-ac	HEART	t58-heart	NP_001008724.1_K406k	NA	NA	male	1w	-0.466702	0.176666	0.0164021	-2.64172	NA	NA	1.06932e-06	0.000161566
ACETYL;HEART;NP_001008724.1_K406k	ACETYL	prot-ac	HEART	t58-heart	NP_001008724.1_K406k	NA	NA	male	2w	-0.615586	0.136845	0.000266417	-4.49842	NA	NA	1.06932e-06	0.000161566
ACETYL;HEART;NP_001008724.1_K406k	ACETYL	prot-ac	HEART	t58-heart	NP_001008724.1_K406k	NA	NA	male	4w	-0.525754	0.144247	0.00180661	-3.64481	NA	NA	1.06932e-06	0.000161566
ACETYL;HEART;NP_001008724.1_K406k	ACETYL	prot-ac	HEART	t58-heart	NP_001008724.1_K406k	NA	NA	male	8w	0.00218936	0.136845	0.987408	0.016	NA	NA	1.06932e-06	0.000161566
ACETYL;HEART;NP_001008724.1_K516k	ACETYL	prot-ac	HEART	t58-heart	NP_001008724.1_K516k	NA	NA	female	1w	1.13336	0.18466	3.05268e-06	6.13757	NA	NA	1.46558e-05	0.0010109
ACETYL;HEART;NP_001008724.1_K516k	ACETYL	prot-ac	HEART	t58-heart	NP_001008724.1_K516k	NA	NA	female	2w	0.941111	0.18466	3.78221e-05	5.09646	NA	NA	1.46558e-05	0.0010109
ACETYL;HEART;NP_001008724.1_K516k	ACETYL	prot-ac	HEART	t58-heart	NP_001008724.1_K516k	NA	NA	female	4w	0.415821	0.18466	0.0342894	2.25182	NA	NA	1.46558e-05	0.0010109
ACETYL;HEART;NP_001008724.1_K516k	ACETYL	prot-ac	HEART	t58-heart	NP_001008724.1_K516k	NA	NA	female	8w	0.370907	0.18466	0.0565858	2.0086	NA	NA	1.46558e-05	0.0010109
ACETYL;HEART;NP_001008724.1_K516k	ACETYL	prot-ac	HEART	t58-heart	NP_001008724.1_K516k	NA	NA	male	1w	-0.873374	0.331421	0.0166293	-2.63524	NA	NA	1.46558e-05	0.0010109
ACETYL;HEART;NP_001008724.1_K516k	ACETYL	prot-ac	HEART	t58-heart	NP_001008724.1_K516k	NA	NA	male	2w	-0.75693	0.291091	0.0179053	-2.60032	NA	NA	1.46558e-05	0.0010109
ACETYL;HEART;NP_001008724.1_K516k	ACETYL	prot-ac	HEART	t58-heart	NP_001008724.1_K516k	NA	NA	male	4w	-0.508844	0.306837	0.11425	-1.65836	NA	NA	1.46558e-05	0.0010109
ACETYL;HEART;NP_001008724.1_K516k	ACETYL	prot-ac	HEART	t58-heart	NP_001008724.1_K516k	NA	NA	male	8w	-0.20416	0.306837	0.514094	-0.66537	NA	NA	1.46558e-05	0.0010109
ACETYL;HEART;NP_001008888.1_K101k	ACETYL	prot-ac	HEART	t58-heart	NP_001008888.1_K101k	NA	NA	female	1w	-0.100162	0.115428	0.392974	-0.86774	NA	NA	2.52743e-05	0.00144926
ACETYL;HEART;NP_001008888.1_K101k	ACETYL	prot-ac	HEART	t58-heart	NP_001008888.1_K101k	NA	NA	female	2w	0.0130809	0.115428	0.910589	0.11332	NA	NA	2.52743e-05	0.00144926
ACETYL;HEART;NP_001008888.1_K101k	ACETYL	prot-ac	HEART	t58-heart	NP_001008888.1_K101k	NA	NA	female	4w	-0.201854	0.115428	0.0913853	-1.74874	NA	NA	2.52743e-05	0.00144926
ACETYL;HEART;NP_001008888.1_K101k	ACETYL	prot-ac	HEART	t58-heart	NP_001008888.1_K101k	NA	NA	female	8w	-0.420118	0.115428	0.00110434	-3.63964	NA	NA	2.52743e-05	0.00144926
ACETYL;HEART;NP_001008888.1_K101k	ACETYL	prot-ac	HEART	t58-heart	NP_001008888.1_K101k	NA	NA	male	1w	0.268029	0.135967	0.0612033	1.97128	NA	NA	2.52743e-05	0.00144926
ACETYL;HEART;NP_001008888.1_K101k	ACETYL	prot-ac	HEART	t58-heart	NP_001008888.1_K101k	NA	NA	male	2w	0.154133	0.112738	0.185169	1.36718	NA	NA	2.52743e-05	0.00144926
ACETYL;HEART;NP_001008888.1_K101k	ACETYL	prot-ac	HEART	t58-heart	NP_001008888.1_K101k	NA	NA	male	4w	0.0108726	0.117751	0.927255	0.09234	NA	NA	2.52743e-05	0.00144926
ACETYL;HEART;NP_001008888.1_K101k	ACETYL	prot-ac	HEART	t58-heart	NP_001008888.1_K101k	NA	NA	male	8w	-0.386798	0.117751	0.00333345	-3.28489	NA	NA	2.52743e-05	0.00144926
ACETYL;HEART;NP_001009600.1_K134k	ACETYL	prot-ac	HEART	t58-heart	NP_001009600.1_K134k	NA	NA	female	1w	-0.145939	0.0601623	0.022033	-2.42575	NA	NA	0.00610632	0.0459026
ACETYL;HEART;NP_001009600.1_K134k	ACETYL	prot-ac	HEART	t58-heart	NP_001009600.1_K134k	NA	NA	female	2w	-0.0967172	0.0601623	0.119236	-1.6076	NA	NA	0.00610632	0.0459026
ACETYL;HEART;NP_001009600.1_K134k	ACETYL	prot-ac	HEART	t58-heart	NP_001009600.1_K134k	NA	NA	female	4w	-0.137607	0.0601623	0.0300097	-2.28727	NA	NA	0.00610632	0.0459026
ACETYL;HEART;NP_001009600.1_K134k	ACETYL	prot-ac	HEART	t58-heart	NP_001009600.1_K134k	NA	NA	female	8w	-0.095564	0.0601623	0.123511	-1.58844	NA	NA	0.00610632	0.0459026
ACETYL;HEART;NP_001009600.1_K134k	ACETYL	prot-ac	HEART	t58-heart	NP_001009600.1_K134k	NA	NA	male	1w	0.0624027	0.0656662	0.352127	0.9503	NA	NA	0.00610632	0.0459026
ACETYL;HEART;NP_001009600.1_K134k	ACETYL	prot-ac	HEART	t58-heart	NP_001009600.1_K134k	NA	NA	male	2w	-0.0702179	0.0544476	0.210367	-1.28964	NA	NA	0.00610632	0.0459026
ACETYL;HEART;NP_001009600.1_K134k	ACETYL	prot-ac	HEART	t58-heart	NP_001009600.1_K134k	NA	NA	male	4w	-0.132182	0.0568686	0.0295812	-2.32433	NA	NA	0.00610632	0.0459026
ACETYL;HEART;NP_001009600.1_K134k	ACETYL	prot-ac	HEART	t58-heart	NP_001009600.1_K134k	NA	NA	male	8w	-0.184248	0.0568686	0.00370997	-3.23989	NA	NA	0.00610632	0.0459026
ACETYL;HEART;NP_001013086.1_K150k	ACETYL	prot-ac	HEART	t58-heart	NP_001013086.1_K150k	NA	NA	female	1w	-0.215801	0.143943	0.14756	-1.49921	NA	NA	0.00309313	0.0341826
ACETYL;HEART;NP_001013086.1_K150k	ACETYL	prot-ac	HEART	t58-heart	NP_001013086.1_K150k	NA	NA	female	2w	-0.620561	0.143943	0.000264337	-4.31115	NA	NA	0.00309313	0.0341826
ACETYL;HEART;NP_001013086.1_K150k	ACETYL	prot-ac	HEART	t58-heart	NP_001013086.1_K150k	NA	NA	female	4w	-0.583162	0.143943	0.000503412	-4.05133	NA	NA	0.00309313	0.0341826
ACETYL;HEART;NP_001013086.1_K150k	ACETYL	prot-ac	HEART	t58-heart	NP_001013086.1_K150k	NA	NA	female	8w	-0.344333	0.143943	0.0254062	-2.39215	NA	NA	0.00309313	0.0341826
ACETYL;HEART;NP_001013086.1_K150k	ACETYL	prot-ac	HEART	t58-heart	NP_001013086.1_K150k	NA	NA	male	1w	0.0104014	0.199706	0.959025	0.05208	NA	NA	0.00309313	0.0341826
ACETYL;HEART;NP_001013086.1_K150k	ACETYL	prot-ac	HEART	t58-heart	NP_001013086.1_K150k	NA	NA	male	2w	-0.222384	0.150963	0.157679	-1.4731	NA	NA	0.00309313	0.0341826
ACETYL;HEART;NP_001013086.1_K150k	ACETYL	prot-ac	HEART	t58-heart	NP_001013086.1_K150k	NA	NA	male	4w	-0.312371	0.160121	0.066524	-1.95085	NA	NA	0.00309313	0.0341826
ACETYL;HEART;NP_001013086.1_K150k	ACETYL	prot-ac	HEART	t58-heart	NP_001013086.1_K150k	NA	NA	male	8w	-0.137668	0.160121	0.401013	-0.85977	NA	NA	0.00309313	0.0341826
ACETYL;HEART;NP_001013148.1_K2059k	ACETYL	prot-ac	HEART	t58-heart	NP_001013148.1_K2059k	NA	NA	female	1w	0.414707	0.386374	0.31534	1.07333	NA	NA	0.001777	0.023563
ACETYL;HEART;NP_001013148.1_K2059k	ACETYL	prot-ac	HEART	t58-heart	NP_001013148.1_K2059k	NA	NA	female	2w	0.383635	0.386374	0.350679	0.99291	NA	NA	0.001777	0.023563
ACETYL;HEART;NP_001013148.1_K2059k	ACETYL	prot-ac	HEART	t58-heart	NP_001013148.1_K2059k	NA	NA	female	4w	-0.473544	0.386374	0.256213	-1.22561	NA	NA	0.001777	0.023563
ACETYL;HEART;NP_001013148.1_K2059k	ACETYL	prot-ac	HEART	t58-heart	NP_001013148.1_K2059k	NA	NA	female	8w	0.702019	0.386374	0.107876	1.81694	NA	NA	0.001777	0.023563
ACETYL;HEART;NP_001013148.1_K2059k	ACETYL	prot-ac	HEART	t58-heart	NP_001013148.1_K2059k	NA	NA	male	1w	-0.559885	0.202174	0.0306494	-2.76932	NA	NA	0.001777	0.023563
ACETYL;HEART;NP_001013148.1_K2059k	ACETYL	prot-ac	HEART	t58-heart	NP_001013148.1_K2059k	NA	NA	male	2w	0.461561	0.175088	0.0367906	2.63617	NA	NA	0.001777	0.023563
ACETYL;HEART;NP_001013148.1_K2059k	ACETYL	prot-ac	HEART	t58-heart	NP_001013148.1_K2059k	NA	NA	male	4w	0.714337	0.175088	0.00578604	4.07988	NA	NA	0.001777	0.023563
ACETYL;HEART;NP_001013148.1_K2059k	ACETYL	prot-ac	HEART	t58-heart	NP_001013148.1_K2059k	NA	NA	male	8w	0.845557	0.175088	0.00250248	4.82933	NA	NA	0.001777	0.023563
ACETYL;HEART;NP_001014068.1_K434k	ACETYL	prot-ac	HEART	t58-heart	NP_001014068.1_K434k	NA	NA	female	1w	0.155827	0.0736751	0.0546847	2.11506	NA	NA	0.00495112	0.0398247
ACETYL;HEART;NP_001014068.1_K434k	ACETYL	prot-ac	HEART	t58-heart	NP_001014068.1_K434k	NA	NA	female	2w	0.223842	0.0736751	0.0096857	3.03823	NA	NA	0.00495112	0.0398247
ACETYL;HEART;NP_001014068.1_K434k	ACETYL	prot-ac	HEART	t58-heart	NP_001014068.1_K434k	NA	NA	female	4w	0.111148	0.0736751	0.15574	1.50863	NA	NA	0.00495112	0.0398247
ACETYL;HEART;NP_001014068.1_K434k	ACETYL	prot-ac	HEART	t58-heart	NP_001014068.1_K434k	NA	NA	female	8w	0.0798147	0.0736751	0.298699	1.08333	NA	NA	0.00495112	0.0398247
ACETYL;HEART;NP_001014068.1_K434k	ACETYL	prot-ac	HEART	t58-heart	NP_001014068.1_K434k	NA	NA	male	1w	-0.215263	0.150659	0.182565	-1.4288	NA	NA	0.00495112	0.0398247
ACETYL;HEART;NP_001014068.1_K434k	ACETYL	prot-ac	HEART	t58-heart	NP_001014068.1_K434k	NA	NA	male	2w	-0.376031	0.106532	0.00517785	-3.52974	NA	NA	0.00495112	0.0398247
ACETYL;HEART;NP_001014068.1_K434k	ACETYL	prot-ac	HEART	t58-heart	NP_001014068.1_K434k	NA	NA	male	4w	0.104498	0.119107	0.40022	0.87735	NA	NA	0.00495112	0.0398247
ACETYL;HEART;NP_001014068.1_K434k	ACETYL	prot-ac	HEART	t58-heart	NP_001014068.1_K434k	NA	NA	male	8w	0.0387069	0.106532	0.723672	0.36334	NA	NA	0.00495112	0.0398247
ACETYL;HEART;NP_001014173.2_K354k	ACETYL	prot-ac	HEART	t58-heart	NP_001014173.2_K354k	NA	NA	female	1w	0.117857	0.0663095	0.0864617	1.77739	NA	NA	0.000551027	0.00931039
ACETYL;HEART;NP_001014173.2_K354k	ACETYL	prot-ac	HEART	t58-heart	NP_001014173.2_K354k	NA	NA	female	2w	0.140544	0.0663095	0.0431232	2.11952	NA	NA	0.000551027	0.00931039
ACETYL;HEART;NP_001014173.2_K354k	ACETYL	prot-ac	HEART	t58-heart	NP_001014173.2_K354k	NA	NA	female	4w	0.0485128	0.0663095	0.470536	0.73161	NA	NA	0.000551027	0.00931039
ACETYL;HEART;NP_001014173.2_K354k	ACETYL	prot-ac	HEART	t58-heart	NP_001014173.2_K354k	NA	NA	female	8w	-0.0370211	0.0663095	0.581109	-0.55831	NA	NA	0.000551027	0.00931039
ACETYL;HEART;NP_001014173.2_K354k	ACETYL	prot-ac	HEART	t58-heart	NP_001014173.2_K354k	NA	NA	male	1w	0.234287	0.0723133	0.00371003	3.23988	NA	NA	0.000551027	0.00931039
ACETYL;HEART;NP_001014173.2_K354k	ACETYL	prot-ac	HEART	t58-heart	NP_001014173.2_K354k	NA	NA	male	2w	0.283724	0.059959	9.73443e-05	4.73198	NA	NA	0.000551027	0.00931039
ACETYL;HEART;NP_001014173.2_K354k	ACETYL	prot-ac	HEART	t58-heart	NP_001014173.2_K354k	NA	NA	male	4w	0.0763807	0.0626251	0.235318	1.21965	NA	NA	0.000551027	0.00931039
ACETYL;HEART;NP_001014173.2_K354k	ACETYL	prot-ac	HEART	t58-heart	NP_001014173.2_K354k	NA	NA	male	8w	0.179299	0.0626251	0.00895287	2.86305	NA	NA	0.000551027	0.00931039
ACETYL;HEART;NP_001014183.1_K193k	ACETYL	prot-ac	HEART	t58-heart	NP_001014183.1_K193k	NA	NA	female	1w	0.0943063	0.0476392	0.0577409	1.9796	NA	NA	0.000452123	0.00808579
ACETYL;HEART;NP_001014183.1_K193k	ACETYL	prot-ac	HEART	t58-heart	NP_001014183.1_K193k	NA	NA	female	2w	0.0845387	0.0476392	0.0869365	1.77456	NA	NA	0.000452123	0.00808579
ACETYL;HEART;NP_001014183.1_K193k	ACETYL	prot-ac	HEART	t58-heart	NP_001014183.1_K193k	NA	NA	female	4w	0.122195	0.0476392	0.0160165	2.56502	NA	NA	0.000452123	0.00808579
ACETYL;HEART;NP_001014183.1_K193k	ACETYL	prot-ac	HEART	t58-heart	NP_001014183.1_K193k	NA	NA	female	8w	0.0807625	0.0476392	0.101207	1.6953	NA	NA	0.000452123	0.00808579
ACETYL;HEART;NP_001014183.1_K193k	ACETYL	prot-ac	HEART	t58-heart	NP_001014183.1_K193k	NA	NA	male	1w	0.191934	0.0599312	0.0040532	3.20257	NA	NA	0.000452123	0.00808579
ACETYL;HEART;NP_001014183.1_K193k	ACETYL	prot-ac	HEART	t58-heart	NP_001014183.1_K193k	NA	NA	male	2w	0.283186	0.0496923	9.33815e-06	5.6988	NA	NA	0.000452123	0.00808579
ACETYL;HEART;NP_001014183.1_K193k	ACETYL	prot-ac	HEART	t58-heart	NP_001014183.1_K193k	NA	NA	male	4w	0.147802	0.051902	0.00927323	2.84772	NA	NA	0.000452123	0.00808579
ACETYL;HEART;NP_001014183.1_K193k	ACETYL	prot-ac	HEART	t58-heart	NP_001014183.1_K193k	NA	NA	male	8w	0.128904	0.051902	0.0209759	2.4836	NA	NA	0.000452123	0.00808579
ACETYL;HEART;NP_001014183.1_K199k	ACETYL	prot-ac	HEART	t58-heart	NP_001014183.1_K199k	NA	NA	female	1w	0.0918821	0.05087	0.0817368	1.80621	NA	NA	0.00423368	0.0417493
ACETYL;HEART;NP_001014183.1_K199k	ACETYL	prot-ac	HEART	t58-heart	NP_001014183.1_K199k	NA	NA	female	2w	0.107917	0.05087	0.0429486	2.12143	NA	NA	0.00423368	0.0417493
ACETYL;HEART;NP_001014183.1_K199k	ACETYL	prot-ac	HEART	t58-heart	NP_001014183.1_K199k	NA	NA	female	4w	0.133237	0.05087	0.0141191	2.61917	NA	NA	0.00423368	0.0417493
ACETYL;HEART;NP_001014183.1_K199k	ACETYL	prot-ac	HEART	t58-heart	NP_001014183.1_K199k	NA	NA	female	8w	0.102151	0.05087	0.0544532	2.00808	NA	NA	0.00423368	0.0417493
ACETYL;HEART;NP_001014183.1_K199k	ACETYL	prot-ac	HEART	t58-heart	NP_001014183.1_K199k	NA	NA	male	1w	0.126741	0.0646638	0.0625862	1.96	NA	NA	0.00423368	0.0417493
ACETYL;HEART;NP_001014183.1_K199k	ACETYL	prot-ac	HEART	t58-heart	NP_001014183.1_K199k	NA	NA	male	2w	0.235984	0.0536164	0.000219444	4.40135	NA	NA	0.00423368	0.0417493
ACETYL;HEART;NP_001014183.1_K199k	ACETYL	prot-ac	HEART	t58-heart	NP_001014183.1_K199k	NA	NA	male	4w	0.110929	0.0560005	0.0600491	1.98086	NA	NA	0.00423368	0.0417493
ACETYL;HEART;NP_001014183.1_K199k	ACETYL	prot-ac	HEART	t58-heart	NP_001014183.1_K199k	NA	NA	male	8w	0.174828	0.0560005	0.00490348	3.1219	NA	NA	0.00423368	0.0417493
ACETYL;HEART;NP_001014183.1_K256k	ACETYL	prot-ac	HEART	t58-heart	NP_001014183.1_K256k	NA	NA	female	1w	0.109834	0.0580835	0.0691046	1.89097	NA	NA	5.57668e-05	0.0019854
ACETYL;HEART;NP_001014183.1_K256k	ACETYL	prot-ac	HEART	t58-heart	NP_001014183.1_K256k	NA	NA	female	2w	0.0888551	0.0580835	0.137385	1.52978	NA	NA	5.57668e-05	0.0019854
ACETYL;HEART;NP_001014183.1_K256k	ACETYL	prot-ac	HEART	t58-heart	NP_001014183.1_K256k	NA	NA	female	4w	0.132035	0.0580835	0.0309518	2.2732	NA	NA	5.57668e-05	0.0019854
ACETYL;HEART;NP_001014183.1_K256k	ACETYL	prot-ac	HEART	t58-heart	NP_001014183.1_K256k	NA	NA	female	8w	0.037034	0.0580835	0.528958	0.6376	NA	NA	5.57668e-05	0.0019854
ACETYL;HEART;NP_001014183.1_K256k	ACETYL	prot-ac	HEART	t58-heart	NP_001014183.1_K256k	NA	NA	male	1w	0.322631	0.0713131	0.00016222	4.52414	NA	NA	5.57668e-05	0.0019854
ACETYL;HEART;NP_001014183.1_K256k	ACETYL	prot-ac	HEART	t58-heart	NP_001014183.1_K256k	NA	NA	male	2w	0.334858	0.0591297	1.01684e-05	5.66311	NA	NA	5.57668e-05	0.0019854
ACETYL;HEART;NP_001014183.1_K256k	ACETYL	prot-ac	HEART	t58-heart	NP_001014183.1_K256k	NA	NA	male	4w	0.142999	0.061759	0.0301462	2.31544	NA	NA	5.57668e-05	0.0019854
ACETYL;HEART;NP_001014183.1_K256k	ACETYL	prot-ac	HEART	t58-heart	NP_001014183.1_K256k	NA	NA	male	8w	0.0474053	0.061759	0.450771	0.76758	NA	NA	5.57668e-05	0.0019854
ACETYL;HEART;NP_001014183.1_K67k	ACETYL	prot-ac	HEART	t58-heart	NP_001014183.1_K67k	NA	NA	female	1w	0.0843739	0.0665188	0.215179	1.26842	NA	NA	0.00186406	0.0258081
ACETYL;HEART;NP_001014183.1_K67k	ACETYL	prot-ac	HEART	t58-heart	NP_001014183.1_K67k	NA	NA	female	2w	0.0455678	0.0665188	0.499	0.68504	NA	NA	0.00186406	0.0258081
ACETYL;HEART;NP_001014183.1_K67k	ACETYL	prot-ac	HEART	t58-heart	NP_001014183.1_K67k	NA	NA	female	4w	0.146362	0.0665188	0.0362748	2.2003	NA	NA	0.00186406	0.0258081
ACETYL;HEART;NP_001014183.1_K67k	ACETYL	prot-ac	HEART	t58-heart	NP_001014183.1_K67k	NA	NA	female	8w	-0.0160795	0.0665188	0.810767	-0.24173	NA	NA	0.00186406	0.0258081
ACETYL;HEART;NP_001014183.1_K67k	ACETYL	prot-ac	HEART	t58-heart	NP_001014183.1_K67k	NA	NA	male	1w	0.155696	0.0788031	0.060661	1.97576	NA	NA	0.00186406	0.0258081
ACETYL;HEART;NP_001014183.1_K67k	ACETYL	prot-ac	HEART	t58-heart	NP_001014183.1_K67k	NA	NA	male	2w	0.317534	0.0653401	7.11722e-05	4.85971	NA	NA	0.00186406	0.0258081
ACETYL;HEART;NP_001014183.1_K67k	ACETYL	prot-ac	HEART	t58-heart	NP_001014183.1_K67k	NA	NA	male	4w	0.150682	0.0682455	0.0378056	2.20794	NA	NA	0.00186406	0.0258081
ACETYL;HEART;NP_001014183.1_K67k	ACETYL	prot-ac	HEART	t58-heart	NP_001014183.1_K67k	NA	NA	male	8w	0.101266	0.0682455	0.151821	1.48385	NA	NA	0.00186406	0.0258081
ACETYL;HEART;NP_001015037.1_K434k	ACETYL	prot-ac	HEART	t58-heart	NP_001015037.1_K434k	NA	NA	female	1w	0.320808	0.0872679	0.00100353	3.67613	NA	NA	0.000298618	0.00618505
ACETYL;HEART;NP_001015037.1_K434k	ACETYL	prot-ac	HEART	t58-heart	NP_001015037.1_K434k	NA	NA	female	2w	0.353615	0.0872679	0.000369932	4.05207	NA	NA	0.000298618	0.00618505
ACETYL;HEART;NP_001015037.1_K434k	ACETYL	prot-ac	HEART	t58-heart	NP_001015037.1_K434k	NA	NA	female	4w	0.0223437	0.0872679	0.799811	0.25604	NA	NA	0.000298618	0.00618505
ACETYL;HEART;NP_001015037.1_K434k	ACETYL	prot-ac	HEART	t58-heart	NP_001015037.1_K434k	NA	NA	female	8w	-0.0267333	0.0872679	0.761634	-0.30634	NA	NA	0.000298618	0.00618505
ACETYL;HEART;NP_001015037.1_K434k	ACETYL	prot-ac	HEART	t58-heart	NP_001015037.1_K434k	NA	NA	male	1w	-0.214898	0.108266	0.059568	-1.98491	NA	NA	0.000298618	0.00618505
ACETYL;HEART;NP_001015037.1_K434k	ACETYL	prot-ac	HEART	t58-heart	NP_001015037.1_K434k	NA	NA	male	2w	-0.147228	0.0897693	0.114996	-1.64007	NA	NA	0.000298618	0.00618505
ACETYL;HEART;NP_001015037.1_K434k	ACETYL	prot-ac	HEART	t58-heart	NP_001015037.1_K434k	NA	NA	male	4w	-0.137123	0.093761	0.157538	-1.46247	NA	NA	0.000298618	0.00618505
ACETYL;HEART;NP_001015037.1_K434k	ACETYL	prot-ac	HEART	t58-heart	NP_001015037.1_K434k	NA	NA	male	8w	-0.108585	0.093761	0.259055	-1.1581	NA	NA	0.000298618	0.00618505
ACETYL;HEART;NP_001017461.1_K276k	ACETYL	prot-ac	HEART	t58-heart	NP_001017461.1_K276k	NA	NA	female	1w	-0.10296	0.142917	0.477288	-0.72042	NA	NA	2.36457e-06	0.000264848
ACETYL;HEART;NP_001017461.1_K276k	ACETYL	prot-ac	HEART	t58-heart	NP_001017461.1_K276k	NA	NA	female	2w	-0.307243	0.142917	0.0404308	-2.14981	NA	NA	2.36457e-06	0.000264848
ACETYL;HEART;NP_001017461.1_K276k	ACETYL	prot-ac	HEART	t58-heart	NP_001017461.1_K276k	NA	NA	female	4w	-0.559945	0.142917	0.000529253	-3.91798	NA	NA	2.36457e-06	0.000264848
ACETYL;HEART;NP_001017461.1_K276k	ACETYL	prot-ac	HEART	t58-heart	NP_001017461.1_K276k	NA	NA	female	8w	-0.357832	0.142917	0.0184458	-2.50378	NA	NA	2.36457e-06	0.000264848
ACETYL;HEART;NP_001017461.1_K276k	ACETYL	prot-ac	HEART	t58-heart	NP_001017461.1_K276k	NA	NA	male	1w	0.102399	0.119269	0.399703	0.85856	NA	NA	2.36457e-06	0.000264848
ACETYL;HEART;NP_001017461.1_K276k	ACETYL	prot-ac	HEART	t58-heart	NP_001017461.1_K276k	NA	NA	male	2w	0.171604	0.0988927	0.0964717	1.73526	NA	NA	2.36457e-06	0.000264848
ACETYL;HEART;NP_001017461.1_K276k	ACETYL	prot-ac	HEART	t58-heart	NP_001017461.1_K276k	NA	NA	male	4w	-0.364302	0.10329	0.00186466	-3.52698	NA	NA	2.36457e-06	0.000264848
ACETYL;HEART;NP_001017461.1_K276k	ACETYL	prot-ac	HEART	t58-heart	NP_001017461.1_K276k	NA	NA	male	8w	-0.336338	0.10329	0.00356855	-3.25625	NA	NA	2.36457e-06	0.000264848
ACETYL;HEART;NP_001017461.1_K564k	ACETYL	prot-ac	HEART	t58-heart	NP_001017461.1_K564k	NA	NA	female	1w	-0.079947	0.0813846	0.334418	-0.98234	NA	NA	0.00147088	0.0178296
ACETYL;HEART;NP_001017461.1_K564k	ACETYL	prot-ac	HEART	t58-heart	NP_001017461.1_K564k	NA	NA	female	2w	-0.207206	0.0813846	0.0167367	-2.54601	NA	NA	0.00147088	0.0178296
ACETYL;HEART;NP_001017461.1_K564k	ACETYL	prot-ac	HEART	t58-heart	NP_001017461.1_K564k	NA	NA	female	4w	-0.086159	0.0813846	0.298877	-1.05866	NA	NA	0.00147088	0.0178296
ACETYL;HEART;NP_001017461.1_K564k	ACETYL	prot-ac	HEART	t58-heart	NP_001017461.1_K564k	NA	NA	female	8w	-0.0448036	0.0813846	0.586367	-0.55052	NA	NA	0.00147088	0.0178296
ACETYL;HEART;NP_001017461.1_K564k	ACETYL	prot-ac	HEART	t58-heart	NP_001017461.1_K564k	NA	NA	male	1w	0.123627	0.0854843	0.162008	1.44619	NA	NA	0.00147088	0.0178296
ACETYL;HEART;NP_001017461.1_K564k	ACETYL	prot-ac	HEART	t58-heart	NP_001017461.1_K564k	NA	NA	male	2w	0.18829	0.0708798	0.0143064	2.65646	NA	NA	0.00147088	0.0178296
ACETYL;HEART;NP_001017461.1_K564k	ACETYL	prot-ac	HEART	t58-heart	NP_001017461.1_K564k	NA	NA	male	4w	-0.0217989	0.0740315	0.771129	-0.29445	NA	NA	0.00147088	0.0178296
ACETYL;HEART;NP_001017461.1_K564k	ACETYL	prot-ac	HEART	t58-heart	NP_001017461.1_K564k	NA	NA	male	8w	-0.160078	0.0740315	0.0415632	-2.16229	NA	NA	0.00147088	0.0178296
ACETYL;HEART;NP_001017461.1_K947k	ACETYL	prot-ac	HEART	t58-heart	NP_001017461.1_K947k	NA	NA	female	1w	0.0200169	0.0573604	0.729747	0.34897	NA	NA	0.000705014	0.0123032
ACETYL;HEART;NP_001017461.1_K947k	ACETYL	prot-ac	HEART	t58-heart	NP_001017461.1_K947k	NA	NA	female	2w	-0.0203785	0.0573604	0.725071	-0.35527	NA	NA	0.000705014	0.0123032
ACETYL;HEART;NP_001017461.1_K947k	ACETYL	prot-ac	HEART	t58-heart	NP_001017461.1_K947k	NA	NA	female	4w	0.138465	0.0573604	0.0226282	2.41395	NA	NA	0.000705014	0.0123032
ACETYL;HEART;NP_001017461.1_K947k	ACETYL	prot-ac	HEART	t58-heart	NP_001017461.1_K947k	NA	NA	female	8w	0.211678	0.0573604	0.000966825	3.69031	NA	NA	0.000705014	0.0123032
ACETYL;HEART;NP_001017461.1_K947k	ACETYL	prot-ac	HEART	t58-heart	NP_001017461.1_K947k	NA	NA	male	1w	0.167518	0.0891176	0.073249	1.87974	NA	NA	0.000705014	0.0123032
ACETYL;HEART;NP_001017461.1_K947k	ACETYL	prot-ac	HEART	t58-heart	NP_001017461.1_K947k	NA	NA	male	2w	0.196654	0.0738924	0.0141501	2.66136	NA	NA	0.000705014	0.0123032
ACETYL;HEART;NP_001017461.1_K947k	ACETYL	prot-ac	HEART	t58-heart	NP_001017461.1_K947k	NA	NA	male	4w	0.00879105	0.0771781	0.91033	0.11391	NA	NA	0.000705014	0.0123032
ACETYL;HEART;NP_001017461.1_K947k	ACETYL	prot-ac	HEART	t58-heart	NP_001017461.1_K947k	NA	NA	male	8w	0.0856862	0.0771781	0.278703	1.11024	NA	NA	0.000705014	0.0123032
ACETYL;HEART;NP_001020188.1_K98k	ACETYL	prot-ac	HEART	t58-heart	NP_001020188.1_K98k	NA	NA	female	1w	-0.0338266	0.0783355	0.66921	-0.43182	NA	NA	8.26862e-05	0.00301693
ACETYL;HEART;NP_001020188.1_K98k	ACETYL	prot-ac	HEART	t58-heart	NP_001020188.1_K98k	NA	NA	female	2w	-0.0216636	0.0783355	0.784175	-0.27655	NA	NA	8.26862e-05	0.00301693
ACETYL;HEART;NP_001020188.1_K98k	ACETYL	prot-ac	HEART	t58-heart	NP_001020188.1_K98k	NA	NA	female	4w	-0.164209	0.0783355	0.0453018	-2.09622	NA	NA	8.26862e-05	0.00301693
ACETYL;HEART;NP_001020188.1_K98k	ACETYL	prot-ac	HEART	t58-heart	NP_001020188.1_K98k	NA	NA	female	8w	-0.220188	0.0783355	0.00895714	-2.81083	NA	NA	8.26862e-05	0.00301693
ACETYL;HEART;NP_001020188.1_K98k	ACETYL	prot-ac	HEART	t58-heart	NP_001020188.1_K98k	NA	NA	male	1w	0.0134082	0.0707281	0.851355	0.18957	NA	NA	8.26862e-05	0.00301693
ACETYL;HEART;NP_001020188.1_K98k	ACETYL	prot-ac	HEART	t58-heart	NP_001020188.1_K98k	NA	NA	male	2w	0.196757	0.0586446	0.00281917	3.35508	NA	NA	8.26862e-05	0.00301693
ACETYL;HEART;NP_001020188.1_K98k	ACETYL	prot-ac	HEART	t58-heart	NP_001020188.1_K98k	NA	NA	male	4w	-0.0427836	0.0612523	0.492084	-0.69848	NA	NA	8.26862e-05	0.00301693
ACETYL;HEART;NP_001020188.1_K98k	ACETYL	prot-ac	HEART	t58-heart	NP_001020188.1_K98k	NA	NA	male	8w	-0.134796	0.0612523	0.0383825	-2.20067	NA	NA	8.26862e-05	0.00301693
ACETYL;HEART;NP_001020795.1_K31k	ACETYL	prot-ac	HEART	t58-heart	NP_001020795.1_K31k	NA	NA	female	1w	-0.106615	0.0703274	0.140828	-1.51598	NA	NA	0.000405441	0.00885963
ACETYL;HEART;NP_001020795.1_K31k	ACETYL	prot-ac	HEART	t58-heart	NP_001020795.1_K31k	NA	NA	female	2w	-0.257883	0.0703274	0.00102815	-3.6669	NA	NA	0.000405441	0.00885963
ACETYL;HEART;NP_001020795.1_K31k	ACETYL	prot-ac	HEART	t58-heart	NP_001020795.1_K31k	NA	NA	female	4w	-0.200792	0.0703274	0.00804853	-2.85511	NA	NA	0.000405441	0.00885963
ACETYL;HEART;NP_001020795.1_K31k	ACETYL	prot-ac	HEART	t58-heart	NP_001020795.1_K31k	NA	NA	female	8w	-0.176299	0.0703274	0.0183169	-2.50683	NA	NA	0.000405441	0.00885963
ACETYL;HEART;NP_001020795.1_K31k	ACETYL	prot-ac	HEART	t58-heart	NP_001020795.1_K31k	NA	NA	male	1w	-0.220304	0.0837731	0.0151863	-2.62977	NA	NA	0.000405441	0.00885963
ACETYL;HEART;NP_001020795.1_K31k	ACETYL	prot-ac	HEART	t58-heart	NP_001020795.1_K31k	NA	NA	male	2w	-0.264141	0.069461	0.000954193	-3.80272	NA	NA	0.000405441	0.00885963
ACETYL;HEART;NP_001020795.1_K31k	ACETYL	prot-ac	HEART	t58-heart	NP_001020795.1_K31k	NA	NA	male	4w	-0.230976	0.0725496	0.00423833	-3.1837	NA	NA	0.000405441	0.00885963
ACETYL;HEART;NP_001020795.1_K31k	ACETYL	prot-ac	HEART	t58-heart	NP_001020795.1_K31k	NA	NA	male	8w	-0.307602	0.0725496	0.000326508	-4.23988	NA	NA	0.000405441	0.00885963
ACETYL;HEART;NP_001020795.1_K82k	ACETYL	prot-ac	HEART	t58-heart	NP_001020795.1_K82k	NA	NA	female	1w	-0.332811	0.135884	0.0208917	-2.44922	NA	NA	0.000498585	0.0102815
ACETYL;HEART;NP_001020795.1_K82k	ACETYL	prot-ac	HEART	t58-heart	NP_001020795.1_K82k	NA	NA	female	2w	-0.279181	0.135884	0.0494428	-2.05456	NA	NA	0.000498585	0.0102815
ACETYL;HEART;NP_001020795.1_K82k	ACETYL	prot-ac	HEART	t58-heart	NP_001020795.1_K82k	NA	NA	female	4w	-0.376263	0.135884	0.0099036	-2.769	NA	NA	0.000498585	0.0102815
ACETYL;HEART;NP_001020795.1_K82k	ACETYL	prot-ac	HEART	t58-heart	NP_001020795.1_K82k	NA	NA	female	8w	-0.316142	0.135884	0.0275148	-2.32655	NA	NA	0.000498585	0.0102815
ACETYL;HEART;NP_001020795.1_K82k	ACETYL	prot-ac	HEART	t58-heart	NP_001020795.1_K82k	NA	NA	male	1w	-0.0929028	0.0935469	0.331289	-0.99312	NA	NA	0.000498585	0.0102815
ACETYL;HEART;NP_001020795.1_K82k	ACETYL	prot-ac	HEART	t58-heart	NP_001020795.1_K82k	NA	NA	male	2w	-0.365187	0.077565	0.000103207	-4.70815	NA	NA	0.000498585	0.0102815
ACETYL;HEART;NP_001020795.1_K82k	ACETYL	prot-ac	HEART	t58-heart	NP_001020795.1_K82k	NA	NA	male	4w	-0.258783	0.081014	0.00413342	-3.1943	NA	NA	0.000498585	0.0102815
ACETYL;HEART;NP_001020795.1_K82k	ACETYL	prot-ac	HEART	t58-heart	NP_001020795.1_K82k	NA	NA	male	8w	-0.07052	0.081014	0.393303	-0.87047	NA	NA	0.000498585	0.0102815
ACETYL;HEART;NP_001020913.1_K45k	ACETYL	prot-ac	HEART	t58-heart	NP_001020913.1_K45k	NA	NA	female	1w	-0.412497	0.227017	0.0861215	-1.81703	NA	NA	0.00410314	0.0409439
ACETYL;HEART;NP_001020913.1_K45k	ACETYL	prot-ac	HEART	t58-heart	NP_001020913.1_K45k	NA	NA	female	2w	-0.694719	0.227017	0.00681676	-3.06021	NA	NA	0.00410314	0.0409439
ACETYL;HEART;NP_001020913.1_K45k	ACETYL	prot-ac	HEART	t58-heart	NP_001020913.1_K45k	NA	NA	female	4w	-0.195676	0.227017	0.400203	-0.86195	NA	NA	0.00410314	0.0409439
ACETYL;HEART;NP_001020913.1_K45k	ACETYL	prot-ac	HEART	t58-heart	NP_001020913.1_K45k	NA	NA	female	8w	-0.0441533	0.227017	0.847996	-0.19449	NA	NA	0.00410314	0.0409439
ACETYL;HEART;NP_001020913.1_K45k	ACETYL	prot-ac	HEART	t58-heart	NP_001020913.1_K45k	NA	NA	male	1w	-0.145104	0.298796	0.634565	-0.48563	NA	NA	0.00410314	0.0409439
ACETYL;HEART;NP_001020913.1_K45k	ACETYL	prot-ac	HEART	t58-heart	NP_001020913.1_K45k	NA	NA	male	2w	-0.623928	0.24999	0.0253293	-2.49581	NA	NA	0.00410314	0.0409439
ACETYL;HEART;NP_001020913.1_K45k	ACETYL	prot-ac	HEART	t58-heart	NP_001020913.1_K45k	NA	NA	male	4w	-1.00047	0.24999	0.00125377	-4.00204	NA	NA	0.00410314	0.0409439
ACETYL;HEART;NP_001020913.1_K45k	ACETYL	prot-ac	HEART	t58-heart	NP_001020913.1_K45k	NA	NA	male	8w	-0.481864	0.267251	0.0924302	-1.80304	NA	NA	0.00410314	0.0409439
ACETYL;HEART;NP_001025223.1_K91k	ACETYL	prot-ac	HEART	t58-heart	NP_001025223.1_K91k	NA	NA	female	1w	-0.0319994	0.105477	0.763863	-0.30338	NA	NA	0.00416352	0.0395511
ACETYL;HEART;NP_001025223.1_K91k	ACETYL	prot-ac	HEART	t58-heart	NP_001025223.1_K91k	NA	NA	female	2w	-0.120125	0.105477	0.264488	-1.13887	NA	NA	0.00416352	0.0395511
ACETYL;HEART;NP_001025223.1_K91k	ACETYL	prot-ac	HEART	t58-heart	NP_001025223.1_K91k	NA	NA	female	4w	-0.00941783	0.105477	0.929494	-0.08929	NA	NA	0.00416352	0.0395511
ACETYL;HEART;NP_001025223.1_K91k	ACETYL	prot-ac	HEART	t58-heart	NP_001025223.1_K91k	NA	NA	female	8w	0.196789	0.105477	0.0726805	1.86571	NA	NA	0.00416352	0.0395511
ACETYL;HEART;NP_001025223.1_K91k	ACETYL	prot-ac	HEART	t58-heart	NP_001025223.1_K91k	NA	NA	male	1w	0.210606	0.100236	0.0471296	2.1011	NA	NA	0.00416352	0.0395511
ACETYL;HEART;NP_001025223.1_K91k	ACETYL	prot-ac	HEART	t58-heart	NP_001025223.1_K91k	NA	NA	male	2w	-0.198193	0.0831114	0.0259967	-2.38467	NA	NA	0.00416352	0.0395511
ACETYL;HEART;NP_001025223.1_K91k	ACETYL	prot-ac	HEART	t58-heart	NP_001025223.1_K91k	NA	NA	male	4w	-0.0561293	0.0868071	0.52448	-0.6466	NA	NA	0.00416352	0.0395511
ACETYL;HEART;NP_001025223.1_K91k	ACETYL	prot-ac	HEART	t58-heart	NP_001025223.1_K91k	NA	NA	male	8w	-0.0820417	0.0868071	0.354716	-0.9451	NA	NA	0.00416352	0.0395511
ACETYL;HEART;NP_001029098.1_K102k	ACETYL	prot-ac	HEART	t58-heart	NP_001029098.1_K102k	NA	NA	female	1w	0.0370329	0.128598	0.775973	0.28797	NA	NA	0.000440073	0.0100038
ACETYL;HEART;NP_001029098.1_K102k	ACETYL	prot-ac	HEART	t58-heart	NP_001029098.1_K102k	NA	NA	female	2w	0.0650739	0.128598	0.617705	0.50602	NA	NA	0.000440073	0.0100038
ACETYL;HEART;NP_001029098.1_K102k	ACETYL	prot-ac	HEART	t58-heart	NP_001029098.1_K102k	NA	NA	female	4w	0.0421154	0.128598	0.746286	0.3275	NA	NA	0.000440073	0.0100038
ACETYL;HEART;NP_001029098.1_K102k	ACETYL	prot-ac	HEART	t58-heart	NP_001029098.1_K102k	NA	NA	female	8w	0.519979	0.128598	0.000513353	4.04343	NA	NA	0.000440073	0.0100038
ACETYL;HEART;NP_001029098.1_K102k	ACETYL	prot-ac	HEART	t58-heart	NP_001029098.1_K102k	NA	NA	male	1w	0.109761	0.19272	0.575901	0.56954	NA	NA	0.000440073	0.0100038
ACETYL;HEART;NP_001029098.1_K102k	ACETYL	prot-ac	HEART	t58-heart	NP_001029098.1_K102k	NA	NA	male	2w	0.0607264	0.145683	0.681633	0.41684	NA	NA	0.000440073	0.0100038
ACETYL;HEART;NP_001029098.1_K102k	ACETYL	prot-ac	HEART	t58-heart	NP_001029098.1_K102k	NA	NA	male	4w	0.389417	0.15452	0.0211937	2.52018	NA	NA	0.000440073	0.0100038
ACETYL;HEART;NP_001029098.1_K102k	ACETYL	prot-ac	HEART	t58-heart	NP_001029098.1_K102k	NA	NA	male	8w	0.497315	0.15452	0.00467902	3.21846	NA	NA	0.000440073	0.0100038
ACETYL;HEART;NP_001029098.1_K107k	ACETYL	prot-ac	HEART	t58-heart	NP_001029098.1_K107k	NA	NA	female	1w	-0.255245	0.111349	0.0296788	-2.2923	NA	NA	5.88899e-07	0.000136987
ACETYL;HEART;NP_001029098.1_K107k	ACETYL	prot-ac	HEART	t58-heart	NP_001029098.1_K107k	NA	NA	female	2w	-0.0114736	0.111349	0.91867	-0.10304	NA	NA	5.88899e-07	0.000136987
ACETYL;HEART;NP_001029098.1_K107k	ACETYL	prot-ac	HEART	t58-heart	NP_001029098.1_K107k	NA	NA	female	4w	-0.0420793	0.111349	0.708374	-0.37791	NA	NA	5.88899e-07	0.000136987
ACETYL;HEART;NP_001029098.1_K107k	ACETYL	prot-ac	HEART	t58-heart	NP_001029098.1_K107k	NA	NA	female	8w	0.425428	0.111349	0.000685348	3.82068	NA	NA	5.88899e-07	0.000136987
ACETYL;HEART;NP_001029098.1_K107k	ACETYL	prot-ac	HEART	t58-heart	NP_001029098.1_K107k	NA	NA	male	1w	0.031229	0.15191	0.838984	0.20558	NA	NA	5.88899e-07	0.000136987
ACETYL;HEART;NP_001029098.1_K107k	ACETYL	prot-ac	HEART	t58-heart	NP_001029098.1_K107k	NA	NA	male	2w	0.00347078	0.125957	0.978262	0.02756	NA	NA	5.88899e-07	0.000136987
ACETYL;HEART;NP_001029098.1_K107k	ACETYL	prot-ac	HEART	t58-heart	NP_001029098.1_K107k	NA	NA	male	4w	0.116297	0.131558	0.386112	0.884	NA	NA	5.88899e-07	0.000136987
ACETYL;HEART;NP_001029098.1_K107k	ACETYL	prot-ac	HEART	t58-heart	NP_001029098.1_K107k	NA	NA	male	8w	0.582642	0.131558	0.000205106	4.4288	NA	NA	5.88899e-07	0.000136987
ACETYL;HEART;NP_001029098.1_K38k	ACETYL	prot-ac	HEART	t58-heart	NP_001029098.1_K38k	NA	NA	female	1w	-0.0353773	0.160594	0.827257	-0.22029	NA	NA	4.894e-11	2.0104e-07
ACETYL;HEART;NP_001029098.1_K38k	ACETYL	prot-ac	HEART	t58-heart	NP_001029098.1_K38k	NA	NA	female	2w	0.069372	0.160594	0.669099	0.43197	NA	NA	4.894e-11	2.0104e-07
ACETYL;HEART;NP_001029098.1_K38k	ACETYL	prot-ac	HEART	t58-heart	NP_001029098.1_K38k	NA	NA	female	4w	0.227718	0.160594	0.167326	1.41797	NA	NA	4.894e-11	2.0104e-07
ACETYL;HEART;NP_001029098.1_K38k	ACETYL	prot-ac	HEART	t58-heart	NP_001029098.1_K38k	NA	NA	female	8w	1.01072	0.160594	8.65241e-07	6.29361	NA	NA	4.894e-11	2.0104e-07
ACETYL;HEART;NP_001029098.1_K38k	ACETYL	prot-ac	HEART	t58-heart	NP_001029098.1_K38k	NA	NA	male	1w	0.325859	0.214338	0.142463	1.5203	NA	NA	4.894e-11	2.0104e-07
ACETYL;HEART;NP_001029098.1_K38k	ACETYL	prot-ac	HEART	t58-heart	NP_001029098.1_K38k	NA	NA	male	2w	0.181408	0.17772	0.318299	1.02075	NA	NA	4.894e-11	2.0104e-07
ACETYL;HEART;NP_001029098.1_K38k	ACETYL	prot-ac	HEART	t58-heart	NP_001029098.1_K38k	NA	NA	male	4w	0.543293	0.185623	0.00772861	2.92687	NA	NA	4.894e-11	2.0104e-07
ACETYL;HEART;NP_001029098.1_K38k	ACETYL	prot-ac	HEART	t58-heart	NP_001029098.1_K38k	NA	NA	male	8w	1.40739	0.185623	1.28628e-07	7.58202	NA	NA	4.894e-11	2.0104e-07
ACETYL;HEART;NP_001029098.1_K46k	ACETYL	prot-ac	HEART	t58-heart	NP_001029098.1_K46k	NA	NA	female	1w	-0.042765	0.0997461	0.671421	-0.42874	NA	NA	1.65562e-05	0.000996832
ACETYL;HEART;NP_001029098.1_K46k	ACETYL	prot-ac	HEART	t58-heart	NP_001029098.1_K46k	NA	NA	female	2w	-0.00579805	0.0997461	0.954063	-0.05813	NA	NA	1.65562e-05	0.000996832
ACETYL;HEART;NP_001029098.1_K46k	ACETYL	prot-ac	HEART	t58-heart	NP_001029098.1_K46k	NA	NA	female	4w	0.0588306	0.0997461	0.560092	0.5898	NA	NA	1.65562e-05	0.000996832
ACETYL;HEART;NP_001029098.1_K46k	ACETYL	prot-ac	HEART	t58-heart	NP_001029098.1_K46k	NA	NA	female	8w	0.426158	0.0997461	0.000204513	4.27243	NA	NA	1.65562e-05	0.000996832
ACETYL;HEART;NP_001029098.1_K46k	ACETYL	prot-ac	HEART	t58-heart	NP_001029098.1_K46k	NA	NA	male	1w	-0.00808004	0.125356	0.94918	-0.06446	NA	NA	1.65562e-05	0.000996832
ACETYL;HEART;NP_001029098.1_K46k	ACETYL	prot-ac	HEART	t58-heart	NP_001029098.1_K46k	NA	NA	male	2w	0.0341045	0.10394	0.745878	0.32812	NA	NA	1.65562e-05	0.000996832
ACETYL;HEART;NP_001029098.1_K46k	ACETYL	prot-ac	HEART	t58-heart	NP_001029098.1_K46k	NA	NA	male	4w	0.0722536	0.108561	0.512509	0.66556	NA	NA	1.65562e-05	0.000996832
ACETYL;HEART;NP_001029098.1_K46k	ACETYL	prot-ac	HEART	t58-heart	NP_001029098.1_K46k	NA	NA	male	8w	0.42237	0.108561	0.000769705	3.89061	NA	NA	1.65562e-05	0.000996832
ACETYL;HEART;NP_001029098.1_K73k	ACETYL	prot-ac	HEART	t58-heart	NP_001029098.1_K73k	NA	NA	female	1w	0.0382948	0.164068	0.817157	0.23341	NA	NA	3.24482e-05	0.00153154
ACETYL;HEART;NP_001029098.1_K73k	ACETYL	prot-ac	HEART	t58-heart	NP_001029098.1_K73k	NA	NA	female	2w	0.00647212	0.164068	0.968816	0.03945	NA	NA	3.24482e-05	0.00153154
ACETYL;HEART;NP_001029098.1_K73k	ACETYL	prot-ac	HEART	t58-heart	NP_001029098.1_K73k	NA	NA	female	4w	0.0890646	0.164068	0.591564	0.54285	NA	NA	3.24482e-05	0.00153154
ACETYL;HEART;NP_001029098.1_K73k	ACETYL	prot-ac	HEART	t58-heart	NP_001029098.1_K73k	NA	NA	female	8w	0.567089	0.164068	0.00177925	3.45642	NA	NA	3.24482e-05	0.00153154
ACETYL;HEART;NP_001029098.1_K73k	ACETYL	prot-ac	HEART	t58-heart	NP_001029098.1_K73k	NA	NA	male	1w	0.0220498	0.195956	0.911413	0.11252	NA	NA	3.24482e-05	0.00153154
ACETYL;HEART;NP_001029098.1_K73k	ACETYL	prot-ac	HEART	t58-heart	NP_001029098.1_K73k	NA	NA	male	2w	-0.0521095	0.162478	0.751406	-0.32072	NA	NA	3.24482e-05	0.00153154
ACETYL;HEART;NP_001029098.1_K73k	ACETYL	prot-ac	HEART	t58-heart	NP_001029098.1_K73k	NA	NA	male	4w	0.236352	0.169703	0.177407	1.39274	NA	NA	3.24482e-05	0.00153154
ACETYL;HEART;NP_001029098.1_K73k	ACETYL	prot-ac	HEART	t58-heart	NP_001029098.1_K73k	NA	NA	male	8w	0.781872	0.169703	0.000132224	4.60729	NA	NA	3.24482e-05	0.00153154
ACETYL;HEART;NP_001029277.1_K86k	ACETYL	prot-ac	HEART	t58-heart	NP_001029277.1_K86k	NA	NA	female	1w	-0.7859	0.219767	0.00162016	-3.57606	NA	NA	0.000979902	0.0151127
ACETYL;HEART;NP_001029277.1_K86k	ACETYL	prot-ac	HEART	t58-heart	NP_001029277.1_K86k	NA	NA	female	2w	-0.79659	0.219767	0.0014388	-3.62471	NA	NA	0.000979902	0.0151127
ACETYL;HEART;NP_001029277.1_K86k	ACETYL	prot-ac	HEART	t58-heart	NP_001029277.1_K86k	NA	NA	female	4w	-0.312421	0.219767	0.168697	-1.4216	NA	NA	0.000979902	0.0151127
ACETYL;HEART;NP_001029277.1_K86k	ACETYL	prot-ac	HEART	t58-heart	NP_001029277.1_K86k	NA	NA	female	8w	-0.101714	0.219767	0.647884	-0.46282	NA	NA	0.000979902	0.0151127
ACETYL;HEART;NP_001029277.1_K86k	ACETYL	prot-ac	HEART	t58-heart	NP_001029277.1_K86k	NA	NA	male	1w	0.139169	0.195217	0.484882	0.7129	NA	NA	0.000979902	0.0151127
ACETYL;HEART;NP_001029277.1_K86k	ACETYL	prot-ac	HEART	t58-heart	NP_001029277.1_K86k	NA	NA	male	2w	-0.407465	0.171461	0.02856	-2.37643	NA	NA	0.000979902	0.0151127
ACETYL;HEART;NP_001029277.1_K86k	ACETYL	prot-ac	HEART	t58-heart	NP_001029277.1_K86k	NA	NA	male	4w	-0.302569	0.180736	0.11108	-1.6741	NA	NA	0.000979902	0.0151127
ACETYL;HEART;NP_001029277.1_K86k	ACETYL	prot-ac	HEART	t58-heart	NP_001029277.1_K86k	NA	NA	male	8w	-0.0144249	0.180736	0.937251	-0.07981	NA	NA	0.000979902	0.0151127
ACETYL;HEART;NP_001030123.1_K179k	ACETYL	prot-ac	HEART	t58-heart	NP_001030123.1_K179k	NA	NA	female	1w	0.0202017	0.0649041	0.757932	0.31125	NA	NA	0.00146105	0.0218362
ACETYL;HEART;NP_001030123.1_K179k	ACETYL	prot-ac	HEART	t58-heart	NP_001030123.1_K179k	NA	NA	female	2w	0.00633021	0.0649041	0.923005	0.09753	NA	NA	0.00146105	0.0218362
ACETYL;HEART;NP_001030123.1_K179k	ACETYL	prot-ac	HEART	t58-heart	NP_001030123.1_K179k	NA	NA	female	4w	0.129891	0.0649041	0.0552241	2.00127	NA	NA	0.00146105	0.0218362
ACETYL;HEART;NP_001030123.1_K179k	ACETYL	prot-ac	HEART	t58-heart	NP_001030123.1_K179k	NA	NA	female	8w	-0.0516921	0.0649041	0.432536	-0.79644	NA	NA	0.00146105	0.0218362
ACETYL;HEART;NP_001030123.1_K179k	ACETYL	prot-ac	HEART	t58-heart	NP_001030123.1_K179k	NA	NA	male	1w	0.107802	0.0799605	0.191109	1.34819	NA	NA	0.00146105	0.0218362
ACETYL;HEART;NP_001030123.1_K179k	ACETYL	prot-ac	HEART	t58-heart	NP_001030123.1_K179k	NA	NA	male	2w	0.138736	0.0662998	0.0479572	2.09256	NA	NA	0.00146105	0.0218362
ACETYL;HEART;NP_001030123.1_K179k	ACETYL	prot-ac	HEART	t58-heart	NP_001030123.1_K179k	NA	NA	male	4w	0.0325154	0.0692479	0.643227	0.46955	NA	NA	0.00146105	0.0218362
ACETYL;HEART;NP_001030123.1_K179k	ACETYL	prot-ac	HEART	t58-heart	NP_001030123.1_K179k	NA	NA	male	8w	-0.17768	0.0692479	0.0175046	-2.56585	NA	NA	0.00146105	0.0218362
ACETYL;HEART;NP_001030123.1_K206k	ACETYL	prot-ac	HEART	t58-heart	NP_001030123.1_K206k	NA	NA	female	1w	-0.0204059	0.0693589	0.770788	-0.29421	NA	NA	0.000203906	0.00561875
ACETYL;HEART;NP_001030123.1_K206k	ACETYL	prot-ac	HEART	t58-heart	NP_001030123.1_K206k	NA	NA	female	2w	0.000115904	0.0693589	0.998679	0.00167	NA	NA	0.000203906	0.00561875
ACETYL;HEART;NP_001030123.1_K206k	ACETYL	prot-ac	HEART	t58-heart	NP_001030123.1_K206k	NA	NA	female	4w	0.101591	0.0693589	0.154232	1.46471	NA	NA	0.000203906	0.00561875
ACETYL;HEART;NP_001030123.1_K206k	ACETYL	prot-ac	HEART	t58-heart	NP_001030123.1_K206k	NA	NA	female	8w	-0.157356	0.0693589	0.0312575	-2.26872	NA	NA	0.000203906	0.00561875
ACETYL;HEART;NP_001030123.1_K206k	ACETYL	prot-ac	HEART	t58-heart	NP_001030123.1_K206k	NA	NA	male	1w	0.210388	0.0883729	0.0262203	2.38068	NA	NA	0.000203906	0.00561875
ACETYL;HEART;NP_001030123.1_K206k	ACETYL	prot-ac	HEART	t58-heart	NP_001030123.1_K206k	NA	NA	male	2w	0.284055	0.0732749	0.000796628	3.87656	NA	NA	0.000203906	0.00561875
ACETYL;HEART;NP_001030123.1_K206k	ACETYL	prot-ac	HEART	t58-heart	NP_001030123.1_K206k	NA	NA	male	4w	0.203986	0.0765332	0.0140249	2.66533	NA	NA	0.000203906	0.00561875
ACETYL;HEART;NP_001030123.1_K206k	ACETYL	prot-ac	HEART	t58-heart	NP_001030123.1_K206k	NA	NA	male	8w	-0.0295461	0.0765332	0.703107	-0.38606	NA	NA	0.000203906	0.00561875
ACETYL;HEART;NP_001030123.1_K531k	ACETYL	prot-ac	HEART	t58-heart	NP_001030123.1_K531k	NA	NA	female	1w	0.0779296	0.064721	0.238721	1.20409	NA	NA	0.000199479	0.00582437
ACETYL;HEART;NP_001030123.1_K531k	ACETYL	prot-ac	HEART	t58-heart	NP_001030123.1_K531k	NA	NA	female	2w	-0.0260424	0.064721	0.690486	-0.40238	NA	NA	0.000199479	0.00582437
ACETYL;HEART;NP_001030123.1_K531k	ACETYL	prot-ac	HEART	t58-heart	NP_001030123.1_K531k	NA	NA	female	4w	0.170754	0.064721	0.0135001	2.6383	NA	NA	0.000199479	0.00582437
ACETYL;HEART;NP_001030123.1_K531k	ACETYL	prot-ac	HEART	t58-heart	NP_001030123.1_K531k	NA	NA	female	8w	-0.0356557	0.064721	0.586099	-0.55091	NA	NA	0.000199479	0.00582437
ACETYL;HEART;NP_001030123.1_K531k	ACETYL	prot-ac	HEART	t58-heart	NP_001030123.1_K531k	NA	NA	male	1w	0.104726	0.0888536	0.250947	1.17863	NA	NA	0.000199479	0.00582437
ACETYL;HEART;NP_001030123.1_K531k	ACETYL	prot-ac	HEART	t58-heart	NP_001030123.1_K531k	NA	NA	male	2w	0.324455	0.0736735	0.000218037	4.40396	NA	NA	0.000199479	0.00582437
ACETYL;HEART;NP_001030123.1_K531k	ACETYL	prot-ac	HEART	t58-heart	NP_001030123.1_K531k	NA	NA	male	4w	0.291927	0.0769495	0.000975334	3.79375	NA	NA	0.000199479	0.00582437
ACETYL;HEART;NP_001030123.1_K531k	ACETYL	prot-ac	HEART	t58-heart	NP_001030123.1_K531k	NA	NA	male	8w	0.298564	0.0769495	0.000789946	3.88	NA	NA	0.000199479	0.00582437
ACETYL;HEART;NP_001030123.1_K559k	ACETYL	prot-ac	HEART	t58-heart	NP_001030123.1_K559k	NA	NA	female	1w	0.165674	0.0807859	0.0498347	2.05077	NA	NA	0.00551195	0.0427362
ACETYL;HEART;NP_001030123.1_K559k	ACETYL	prot-ac	HEART	t58-heart	NP_001030123.1_K559k	NA	NA	female	2w	0.183807	0.0807859	0.0308141	2.27523	NA	NA	0.00551195	0.0427362
ACETYL;HEART;NP_001030123.1_K559k	ACETYL	prot-ac	HEART	t58-heart	NP_001030123.1_K559k	NA	NA	female	4w	0.224231	0.0807859	0.00974782	2.77562	NA	NA	0.00551195	0.0427362
ACETYL;HEART;NP_001030123.1_K559k	ACETYL	prot-ac	HEART	t58-heart	NP_001030123.1_K559k	NA	NA	female	8w	0.27997	0.0807859	0.0017376	3.46558	NA	NA	0.00551195	0.0427362
ACETYL;HEART;NP_001030123.1_K559k	ACETYL	prot-ac	HEART	t58-heart	NP_001030123.1_K559k	NA	NA	male	1w	0.0311394	0.138842	0.824579	0.22428	NA	NA	0.00551195	0.0427362
ACETYL;HEART;NP_001030123.1_K559k	ACETYL	prot-ac	HEART	t58-heart	NP_001030123.1_K559k	NA	NA	male	2w	0.377905	0.115122	0.00335129	3.28265	NA	NA	0.00551195	0.0427362
ACETYL;HEART;NP_001030123.1_K559k	ACETYL	prot-ac	HEART	t58-heart	NP_001030123.1_K559k	NA	NA	male	4w	0.22561	0.120241	0.0737367	1.87632	NA	NA	0.00551195	0.0427362
ACETYL;HEART;NP_001030123.1_K559k	ACETYL	prot-ac	HEART	t58-heart	NP_001030123.1_K559k	NA	NA	male	8w	0.174912	0.120241	0.159665	1.45468	NA	NA	0.00551195	0.0427362
ACETYL;HEART;NP_001030123.1_K574k	ACETYL	prot-ac	HEART	t58-heart	NP_001030123.1_K574k	NA	NA	female	1w	0.108802	0.114303	0.353932	0.95188	NA	NA	0.000485239	0.0101263
ACETYL;HEART;NP_001030123.1_K574k	ACETYL	prot-ac	HEART	t58-heart	NP_001030123.1_K574k	NA	NA	female	2w	0.174546	0.114303	0.144357	1.52705	NA	NA	0.000485239	0.0101263
ACETYL;HEART;NP_001030123.1_K574k	ACETYL	prot-ac	HEART	t58-heart	NP_001030123.1_K574k	NA	NA	female	4w	0.0463239	0.114303	0.690116	0.40527	NA	NA	0.000485239	0.0101263
ACETYL;HEART;NP_001030123.1_K574k	ACETYL	prot-ac	HEART	t58-heart	NP_001030123.1_K574k	NA	NA	female	8w	-0.308239	0.114303	0.0148725	-2.69668	NA	NA	0.000485239	0.0101263
ACETYL;HEART;NP_001030123.1_K574k	ACETYL	prot-ac	HEART	t58-heart	NP_001030123.1_K574k	NA	NA	male	1w	0.171041	0.134176	0.222665	1.27475	NA	NA	0.000485239	0.0101263
ACETYL;HEART;NP_001030123.1_K574k	ACETYL	prot-ac	HEART	t58-heart	NP_001030123.1_K574k	NA	NA	male	2w	0.375146	0.12551	0.00955215	2.98897	NA	NA	0.000485239	0.0101263
ACETYL;HEART;NP_001030123.1_K574k	ACETYL	prot-ac	HEART	t58-heart	NP_001030123.1_K574k	NA	NA	male	4w	0.0789659	0.134176	0.565336	0.58852	NA	NA	0.000485239	0.0101263
ACETYL;HEART;NP_001030123.1_K574k	ACETYL	prot-ac	HEART	t58-heart	NP_001030123.1_K574k	NA	NA	male	8w	-0.17445	0.134176	0.214057	-1.30015	NA	NA	0.000485239	0.0101263
ACETYL;HEART;NP_001030123.1_K581k	ACETYL	prot-ac	HEART	t58-heart	NP_001030123.1_K581k	NA	NA	female	1w	0.196029	0.0917991	0.0416915	2.13541	NA	NA	0.00281628	0.0274726
ACETYL;HEART;NP_001030123.1_K581k	ACETYL	prot-ac	HEART	t58-heart	NP_001030123.1_K581k	NA	NA	female	2w	0.169685	0.0917991	0.0752159	1.84844	NA	NA	0.00281628	0.0274726
ACETYL;HEART;NP_001030123.1_K581k	ACETYL	prot-ac	HEART	t58-heart	NP_001030123.1_K581k	NA	NA	female	4w	0.379619	0.0917991	0.000295878	4.13532	NA	NA	0.00281628	0.0274726
ACETYL;HEART;NP_001030123.1_K581k	ACETYL	prot-ac	HEART	t58-heart	NP_001030123.1_K581k	NA	NA	female	8w	0.0835369	0.0917991	0.370657	0.91	NA	NA	0.00281628	0.0274726
ACETYL;HEART;NP_001030123.1_K581k	ACETYL	prot-ac	HEART	t58-heart	NP_001030123.1_K581k	NA	NA	male	1w	0.303044	0.146327	0.0501048	2.07101	NA	NA	0.00281628	0.0274726
ACETYL;HEART;NP_001030123.1_K581k	ACETYL	prot-ac	HEART	t58-heart	NP_001030123.1_K581k	NA	NA	male	2w	0.371716	0.121328	0.00562084	3.06373	NA	NA	0.00281628	0.0274726
ACETYL;HEART;NP_001030123.1_K581k	ACETYL	prot-ac	HEART	t58-heart	NP_001030123.1_K581k	NA	NA	male	4w	0.258486	0.126723	0.0533703	2.03977	NA	NA	0.00281628	0.0274726
ACETYL;HEART;NP_001030123.1_K581k	ACETYL	prot-ac	HEART	t58-heart	NP_001030123.1_K581k	NA	NA	male	8w	0.209378	0.126723	0.112469	1.65226	NA	NA	0.00281628	0.0274726
ACETYL;HEART;NP_001033064.2_K145k	ACETYL	prot-ac	HEART	t58-heart	NP_001033064.2_K145k	NA	NA	female	1w	0.181773	0.117203	0.132244	1.55093	NA	NA	3.67046e-05	0.00176289
ACETYL;HEART;NP_001033064.2_K145k	ACETYL	prot-ac	HEART	t58-heart	NP_001033064.2_K145k	NA	NA	female	2w	0.0681528	0.117203	0.565598	0.5815	NA	NA	3.67046e-05	0.00176289
ACETYL;HEART;NP_001033064.2_K145k	ACETYL	prot-ac	HEART	t58-heart	NP_001033064.2_K145k	NA	NA	female	4w	-0.220932	0.117203	0.0699298	-1.88504	NA	NA	3.67046e-05	0.00176289
ACETYL;HEART;NP_001033064.2_K145k	ACETYL	prot-ac	HEART	t58-heart	NP_001033064.2_K145k	NA	NA	female	8w	-0.221242	0.117203	0.0695602	-1.88769	NA	NA	3.67046e-05	0.00176289
ACETYL;HEART;NP_001033064.2_K145k	ACETYL	prot-ac	HEART	t58-heart	NP_001033064.2_K145k	NA	NA	male	1w	-0.348805	0.144617	0.0245123	-2.41193	NA	NA	3.67046e-05	0.00176289
ACETYL;HEART;NP_001033064.2_K145k	ACETYL	prot-ac	HEART	t58-heart	NP_001033064.2_K145k	NA	NA	male	2w	-0.555574	0.11991	0.000124047	-4.63327	NA	NA	3.67046e-05	0.00176289
ACETYL;HEART;NP_001033064.2_K145k	ACETYL	prot-ac	HEART	t58-heart	NP_001033064.2_K145k	NA	NA	male	4w	-0.582917	0.125242	0.000117788	-4.65434	NA	NA	3.67046e-05	0.00176289
ACETYL;HEART;NP_001033064.2_K145k	ACETYL	prot-ac	HEART	t58-heart	NP_001033064.2_K145k	NA	NA	male	8w	-0.523706	0.125242	0.000376872	-4.18156	NA	NA	3.67046e-05	0.00176289
ACETYL;HEART;NP_001033064.2_K366k	ACETYL	prot-ac	HEART	t58-heart	NP_001033064.2_K366k	NA	NA	female	1w	0.0210721	0.136006	0.877994	0.15493	NA	NA	8.09956e-05	0.00297836
ACETYL;HEART;NP_001033064.2_K366k	ACETYL	prot-ac	HEART	t58-heart	NP_001033064.2_K366k	NA	NA	female	2w	0.130062	0.136006	0.347176	0.9563	NA	NA	8.09956e-05	0.00297836
ACETYL;HEART;NP_001033064.2_K366k	ACETYL	prot-ac	HEART	t58-heart	NP_001033064.2_K366k	NA	NA	female	4w	-0.145413	0.136006	0.294203	-1.06916	NA	NA	8.09956e-05	0.00297836
ACETYL;HEART;NP_001033064.2_K366k	ACETYL	prot-ac	HEART	t58-heart	NP_001033064.2_K366k	NA	NA	female	8w	-0.345118	0.136006	0.0170685	-2.53751	NA	NA	8.09956e-05	0.00297836
ACETYL;HEART;NP_001033064.2_K366k	ACETYL	prot-ac	HEART	t58-heart	NP_001033064.2_K366k	NA	NA	male	1w	-0.0125063	0.12354	0.920269	-0.10123	NA	NA	8.09956e-05	0.00297836
ACETYL;HEART;NP_001033064.2_K366k	ACETYL	prot-ac	HEART	t58-heart	NP_001033064.2_K366k	NA	NA	male	2w	-0.436503	0.102434	0.000309741	-4.26131	NA	NA	8.09956e-05	0.00297836
ACETYL;HEART;NP_001033064.2_K366k	ACETYL	prot-ac	HEART	t58-heart	NP_001033064.2_K366k	NA	NA	male	4w	-0.458557	0.106989	0.000291464	-4.28602	NA	NA	8.09956e-05	0.00297836
ACETYL;HEART;NP_001033064.2_K366k	ACETYL	prot-ac	HEART	t58-heart	NP_001033064.2_K366k	NA	NA	male	8w	-0.304606	0.106989	0.00928691	-2.84708	NA	NA	8.09956e-05	0.00297836
ACETYL;HEART;NP_001033684.1_K242k	ACETYL	prot-ac	HEART	t58-heart	NP_001033684.1_K242k	NA	NA	female	1w	0.484702	0.115824	0.000361652	4.18482	NA	NA	0.00463511	0.0424631
ACETYL;HEART;NP_001033684.1_K242k	ACETYL	prot-ac	HEART	t58-heart	NP_001033684.1_K242k	NA	NA	female	2w	0.490689	0.115824	0.000318134	4.2365	NA	NA	0.00463511	0.0424631
ACETYL;HEART;NP_001033684.1_K242k	ACETYL	prot-ac	HEART	t58-heart	NP_001033684.1_K242k	NA	NA	female	4w	0.321135	0.115824	0.0108915	2.77261	NA	NA	0.00463511	0.0424631
ACETYL;HEART;NP_001033684.1_K242k	ACETYL	prot-ac	HEART	t58-heart	NP_001033684.1_K242k	NA	NA	female	8w	0.315386	0.115824	0.0121946	2.72298	NA	NA	0.00463511	0.0424631
ACETYL;HEART;NP_001033684.1_K242k	ACETYL	prot-ac	HEART	t58-heart	NP_001033684.1_K242k	NA	NA	male	1w	-0.225696	0.211767	0.300355	-1.06578	NA	NA	0.00463511	0.0424631
ACETYL;HEART;NP_001033684.1_K242k	ACETYL	prot-ac	HEART	t58-heart	NP_001033684.1_K242k	NA	NA	male	2w	0.254324	0.185997	0.188039	1.36736	NA	NA	0.00463511	0.0424631
ACETYL;HEART;NP_001033684.1_K242k	ACETYL	prot-ac	HEART	t58-heart	NP_001033684.1_K242k	NA	NA	male	4w	-0.0156795	0.196058	0.937124	-0.07997	NA	NA	0.00463511	0.0424631
ACETYL;HEART;NP_001033684.1_K242k	ACETYL	prot-ac	HEART	t58-heart	NP_001033684.1_K242k	NA	NA	male	8w	0.00647726	0.196058	0.974002	0.03304	NA	NA	0.00463511	0.0424631
ACETYL;HEART;NP_001034090.1_K655k	ACETYL	prot-ac	HEART	t58-heart	NP_001034090.1_K655k	NA	NA	female	1w	-0.0103515	0.0613916	0.867323	-0.16861	NA	NA	0.0044848	0.0414461
ACETYL;HEART;NP_001034090.1_K655k	ACETYL	prot-ac	HEART	t58-heart	NP_001034090.1_K655k	NA	NA	female	2w	-0.0560591	0.0613916	0.369031	-0.91314	NA	NA	0.0044848	0.0414461
ACETYL;HEART;NP_001034090.1_K655k	ACETYL	prot-ac	HEART	t58-heart	NP_001034090.1_K655k	NA	NA	female	4w	-0.0505901	0.0613916	0.416931	-0.82406	NA	NA	0.0044848	0.0414461
ACETYL;HEART;NP_001034090.1_K655k	ACETYL	prot-ac	HEART	t58-heart	NP_001034090.1_K655k	NA	NA	female	8w	-0.107445	0.0613916	0.0911367	-1.75015	NA	NA	0.0044848	0.0414461
ACETYL;HEART;NP_001034090.1_K655k	ACETYL	prot-ac	HEART	t58-heart	NP_001034090.1_K655k	NA	NA	male	1w	0.209095	0.065434	0.0041215	3.19552	NA	NA	0.0044848	0.0414461
ACETYL;HEART;NP_001034090.1_K655k	ACETYL	prot-ac	HEART	t58-heart	NP_001034090.1_K655k	NA	NA	male	2w	0.225935	0.054255	0.000393206	4.16431	NA	NA	0.0044848	0.0414461
ACETYL;HEART;NP_001034090.1_K655k	ACETYL	prot-ac	HEART	t58-heart	NP_001034090.1_K655k	NA	NA	male	4w	0.108741	0.0566675	0.0678576	1.91894	NA	NA	0.0044848	0.0414461
ACETYL;HEART;NP_001034090.1_K655k	ACETYL	prot-ac	HEART	t58-heart	NP_001034090.1_K655k	NA	NA	male	8w	0.0200771	0.0566675	0.726439	0.3543	NA	NA	0.0044848	0.0414461
ACETYL;HEART;NP_001041317.2_K335k	ACETYL	prot-ac	HEART	t58-heart	NP_001041317.2_K335k	NA	NA	female	1w	-0.110421	0.06183	0.0874466	-1.78589	NA	NA	0.000695006	0.0109427
ACETYL;HEART;NP_001041317.2_K335k	ACETYL	prot-ac	HEART	t58-heart	NP_001041317.2_K335k	NA	NA	female	2w	-0.117122	0.06183	0.0709652	-1.89426	NA	NA	0.000695006	0.0109427
ACETYL;HEART;NP_001041317.2_K335k	ACETYL	prot-ac	HEART	t58-heart	NP_001041317.2_K335k	NA	NA	female	4w	-0.304684	0.06183	5.73238e-05	-4.92776	NA	NA	0.000695006	0.0109427
ACETYL;HEART;NP_001041317.2_K335k	ACETYL	prot-ac	HEART	t58-heart	NP_001041317.2_K335k	NA	NA	female	8w	-0.170633	0.06183	0.0112167	-2.75972	NA	NA	0.000695006	0.0109427
ACETYL;HEART;NP_001041317.2_K335k	ACETYL	prot-ac	HEART	t58-heart	NP_001041317.2_K335k	NA	NA	male	1w	0.0114608	0.0964225	0.906678	0.11886	NA	NA	0.000695006	0.0109427
ACETYL;HEART;NP_001041317.2_K335k	ACETYL	prot-ac	HEART	t58-heart	NP_001041317.2_K335k	NA	NA	male	2w	-0.149319	0.0746886	0.0606233	-1.99922	NA	NA	0.000695006	0.0109427
ACETYL;HEART;NP_001041317.2_K335k	ACETYL	prot-ac	HEART	t58-heart	NP_001041317.2_K335k	NA	NA	male	4w	-0.188283	0.0746886	0.0211615	-2.52091	NA	NA	0.000695006	0.0109427
ACETYL;HEART;NP_001041317.2_K335k	ACETYL	prot-ac	HEART	t58-heart	NP_001041317.2_K335k	NA	NA	male	8w	-0.185137	0.0787287	0.0300536	-2.35159	NA	NA	0.000695006	0.0109427
ACETYL;HEART;NP_001071111.1_K27k	ACETYL	prot-ac	HEART	t58-heart	NP_001071111.1_K27k	NA	NA	female	1w	0.10853	0.386804	0.781112	0.28058	NA	NA	0.00299954	0.028885
ACETYL;HEART;NP_001071111.1_K27k	ACETYL	prot-ac	HEART	t58-heart	NP_001071111.1_K27k	NA	NA	female	2w	0.238802	0.386804	0.54202	0.61737	NA	NA	0.00299954	0.028885
ACETYL;HEART;NP_001071111.1_K27k	ACETYL	prot-ac	HEART	t58-heart	NP_001071111.1_K27k	NA	NA	female	4w	0.314388	0.386804	0.423257	0.81278	NA	NA	0.00299954	0.028885
ACETYL;HEART;NP_001071111.1_K27k	ACETYL	prot-ac	HEART	t58-heart	NP_001071111.1_K27k	NA	NA	female	8w	0.167338	0.386804	0.668634	0.43262	NA	NA	0.00299954	0.028885
ACETYL;HEART;NP_001071111.1_K27k	ACETYL	prot-ac	HEART	t58-heart	NP_001071111.1_K27k	NA	NA	male	1w	1.15142	0.390625	0.00736597	2.94764	NA	NA	0.00299954	0.028885
ACETYL;HEART;NP_001071111.1_K27k	ACETYL	prot-ac	HEART	t58-heart	NP_001071111.1_K27k	NA	NA	male	2w	0.871772	0.323889	0.0132217	2.69158	NA	NA	0.00299954	0.028885
ACETYL;HEART;NP_001071111.1_K27k	ACETYL	prot-ac	HEART	t58-heart	NP_001071111.1_K27k	NA	NA	male	4w	1.44622	0.338291	0.000299422	4.27507	NA	NA	0.00299954	0.028885
ACETYL;HEART;NP_001071111.1_K27k	ACETYL	prot-ac	HEART	t58-heart	NP_001071111.1_K27k	NA	NA	male	8w	-0.109777	0.338291	0.748574	-0.32451	NA	NA	0.00299954	0.028885
ACETYL;HEART;NP_001093981.1_K122k	ACETYL	prot-ac	HEART	t58-heart	NP_001093981.1_K122k	NA	NA	female	1w	-0.167524	0.149293	0.276752	-1.12211	NA	NA	0.000166853	0.00517316
ACETYL;HEART;NP_001093981.1_K122k	ACETYL	prot-ac	HEART	t58-heart	NP_001093981.1_K122k	NA	NA	female	2w	-0.211454	0.149293	0.173963	-1.41637	NA	NA	0.000166853	0.00517316
ACETYL;HEART;NP_001093981.1_K122k	ACETYL	prot-ac	HEART	t58-heart	NP_001093981.1_K122k	NA	NA	female	4w	-0.146368	0.149293	0.340048	-0.98041	NA	NA	0.000166853	0.00517316
ACETYL;HEART;NP_001093981.1_K122k	ACETYL	prot-ac	HEART	t58-heart	NP_001093981.1_K122k	NA	NA	female	8w	-0.721786	0.149293	0.000137705	-4.83469	NA	NA	0.000166853	0.00517316
ACETYL;HEART;NP_001093981.1_K122k	ACETYL	prot-ac	HEART	t58-heart	NP_001093981.1_K122k	NA	NA	male	1w	-0.183973	0.111013	0.119184	-1.65722	NA	NA	0.000166853	0.00517316
ACETYL;HEART;NP_001093981.1_K122k	ACETYL	prot-ac	HEART	t58-heart	NP_001093981.1_K122k	NA	NA	male	2w	-0.0218324	0.103843	0.836435	-0.21024	NA	NA	0.000166853	0.00517316
ACETYL;HEART;NP_001093981.1_K122k	ACETYL	prot-ac	HEART	t58-heart	NP_001093981.1_K122k	NA	NA	male	4w	-0.0271602	0.111013	0.810188	-0.24466	NA	NA	0.000166853	0.00517316
ACETYL;HEART;NP_001093981.1_K122k	ACETYL	prot-ac	HEART	t58-heart	NP_001093981.1_K122k	NA	NA	male	8w	-0.418783	0.111013	0.00198184	-3.77238	NA	NA	0.000166853	0.00517316
ACETYL;HEART;NP_001094009.1_K160k	ACETYL	prot-ac	HEART	t58-heart	NP_001094009.1_K160k	NA	NA	female	1w	0.0138316	0.058355	0.814377	0.23703	NA	NA	0.000257077	0.00626314
ACETYL;HEART;NP_001094009.1_K160k	ACETYL	prot-ac	HEART	t58-heart	NP_001094009.1_K160k	NA	NA	female	2w	0.045057	0.058355	0.446566	0.77212	NA	NA	0.000257077	0.00626314
ACETYL;HEART;NP_001094009.1_K160k	ACETYL	prot-ac	HEART	t58-heart	NP_001094009.1_K160k	NA	NA	female	4w	0.0315468	0.058355	0.593094	0.5406	NA	NA	0.000257077	0.00626314
ACETYL;HEART;NP_001094009.1_K160k	ACETYL	prot-ac	HEART	t58-heart	NP_001094009.1_K160k	NA	NA	female	8w	-0.155197	0.058355	0.0128431	-2.65953	NA	NA	0.000257077	0.00626314
ACETYL;HEART;NP_001094009.1_K160k	ACETYL	prot-ac	HEART	t58-heart	NP_001094009.1_K160k	NA	NA	male	1w	0.125265	0.063118	0.0596027	1.98461	NA	NA	0.000257077	0.00626314
ACETYL;HEART;NP_001094009.1_K160k	ACETYL	prot-ac	HEART	t58-heart	NP_001094009.1_K160k	NA	NA	male	2w	0.173432	0.0523347	0.00311064	3.3139	NA	NA	0.000257077	0.00626314
ACETYL;HEART;NP_001094009.1_K160k	ACETYL	prot-ac	HEART	t58-heart	NP_001094009.1_K160k	NA	NA	male	4w	0.0605851	0.0546618	0.279496	1.10836	NA	NA	0.000257077	0.00626314
ACETYL;HEART;NP_001094009.1_K160k	ACETYL	prot-ac	HEART	t58-heart	NP_001094009.1_K160k	NA	NA	male	8w	-0.0624992	0.0546618	0.264986	-1.14338	NA	NA	0.000257077	0.00626314
ACETYL;HEART;NP_001094009.1_K69k	ACETYL	prot-ac	HEART	t58-heart	NP_001094009.1_K69k	NA	NA	female	1w	-0.0281738	0.0625906	0.656112	-0.45013	NA	NA	0.00598384	0.0450305
ACETYL;HEART;NP_001094009.1_K69k	ACETYL	prot-ac	HEART	t58-heart	NP_001094009.1_K69k	NA	NA	female	2w	0.00697969	0.0625906	0.912011	0.11151	NA	NA	0.00598384	0.0450305
ACETYL;HEART;NP_001094009.1_K69k	ACETYL	prot-ac	HEART	t58-heart	NP_001094009.1_K69k	NA	NA	female	4w	0.00522865	0.0625906	0.934024	0.08354	NA	NA	0.00598384	0.0450305
ACETYL;HEART;NP_001094009.1_K69k	ACETYL	prot-ac	HEART	t58-heart	NP_001094009.1_K69k	NA	NA	female	8w	-0.103327	0.0625906	0.110039	-1.65084	NA	NA	0.00598384	0.0450305
ACETYL;HEART;NP_001094009.1_K69k	ACETYL	prot-ac	HEART	t58-heart	NP_001094009.1_K69k	NA	NA	male	1w	0.215358	0.0533837	0.000541383	4.03415	NA	NA	0.00598384	0.0450305
ACETYL;HEART;NP_001094009.1_K69k	ACETYL	prot-ac	HEART	t58-heart	NP_001094009.1_K69k	NA	NA	male	2w	0.162909	0.0442634	0.0012854	3.68045	NA	NA	0.00598384	0.0450305
ACETYL;HEART;NP_001094009.1_K69k	ACETYL	prot-ac	HEART	t58-heart	NP_001094009.1_K69k	NA	NA	male	4w	0.0860511	0.0462316	0.0759115	1.86131	NA	NA	0.00598384	0.0450305
ACETYL;HEART;NP_001094009.1_K69k	ACETYL	prot-ac	HEART	t58-heart	NP_001094009.1_K69k	NA	NA	male	8w	0.0468343	0.0462316	0.321889	1.01304	NA	NA	0.00598384	0.0450305
ACETYL;HEART;NP_001094128.2_K612k	ACETYL	prot-ac	HEART	t58-heart	NP_001094128.2_K612k	NA	NA	female	1w	0.0635231	0.0650197	0.337013	0.97698	NA	NA	0.00382069	0.0337353
ACETYL;HEART;NP_001094128.2_K612k	ACETYL	prot-ac	HEART	t58-heart	NP_001094128.2_K612k	NA	NA	female	2w	-0.0225284	0.0650197	0.73159	-0.34649	NA	NA	0.00382069	0.0337353
ACETYL;HEART;NP_001094128.2_K612k	ACETYL	prot-ac	HEART	t58-heart	NP_001094128.2_K612k	NA	NA	female	4w	-0.0199477	0.0650197	0.761288	-0.3068	NA	NA	0.00382069	0.0337353
ACETYL;HEART;NP_001094128.2_K612k	ACETYL	prot-ac	HEART	t58-heart	NP_001094128.2_K612k	NA	NA	female	8w	-0.0767571	0.0650197	0.247808	-1.18052	NA	NA	0.00382069	0.0337353
ACETYL;HEART;NP_001094128.2_K612k	ACETYL	prot-ac	HEART	t58-heart	NP_001094128.2_K612k	NA	NA	male	1w	0.135129	0.0905884	0.149771	1.49168	NA	NA	0.00382069	0.0337353
ACETYL;HEART;NP_001094128.2_K612k	ACETYL	prot-ac	HEART	t58-heart	NP_001094128.2_K612k	NA	NA	male	2w	0.241533	0.075112	0.00392961	3.21565	NA	NA	0.00382069	0.0337353
ACETYL;HEART;NP_001094128.2_K612k	ACETYL	prot-ac	HEART	t58-heart	NP_001094128.2_K612k	NA	NA	male	4w	0.0247507	0.0784519	0.755318	0.31549	NA	NA	0.00382069	0.0337353
ACETYL;HEART;NP_001094128.2_K612k	ACETYL	prot-ac	HEART	t58-heart	NP_001094128.2_K612k	NA	NA	male	8w	-0.117627	0.0784519	0.147781	-1.49936	NA	NA	0.00382069	0.0337353
ACETYL;HEART;NP_001094155.1_K80k	ACETYL	prot-ac	HEART	t58-heart	NP_001094155.1_K80k	NA	NA	female	1w	0.0965679	0.0621277	0.131428	1.55435	NA	NA	0.00524273	0.0462426
ACETYL;HEART;NP_001094155.1_K80k	ACETYL	prot-ac	HEART	t58-heart	NP_001094155.1_K80k	NA	NA	female	2w	0.116453	0.0621277	0.0714313	1.87441	NA	NA	0.00524273	0.0462426
ACETYL;HEART;NP_001094155.1_K80k	ACETYL	prot-ac	HEART	t58-heart	NP_001094155.1_K80k	NA	NA	female	4w	0.124912	0.0621277	0.0541742	2.01057	NA	NA	0.00524273	0.0462426
ACETYL;HEART;NP_001094155.1_K80k	ACETYL	prot-ac	HEART	t58-heart	NP_001094155.1_K80k	NA	NA	female	8w	-0.00139401	0.0621277	0.982259	-0.02244	NA	NA	0.00524273	0.0462426
ACETYL;HEART;NP_001094155.1_K80k	ACETYL	prot-ac	HEART	t58-heart	NP_001094155.1_K80k	NA	NA	male	1w	0.15956	0.0725149	0.0384069	2.20037	NA	NA	0.00524273	0.0462426
ACETYL;HEART;NP_001094155.1_K80k	ACETYL	prot-ac	HEART	t58-heart	NP_001094155.1_K80k	NA	NA	male	2w	0.242101	0.0601262	0.000551592	4.02654	NA	NA	0.00524273	0.0462426
ACETYL;HEART;NP_001094155.1_K80k	ACETYL	prot-ac	HEART	t58-heart	NP_001094155.1_K80k	NA	NA	male	4w	0.120963	0.0627998	0.0669024	1.92616	NA	NA	0.00524273	0.0462426
ACETYL;HEART;NP_001094155.1_K80k	ACETYL	prot-ac	HEART	t58-heart	NP_001094155.1_K80k	NA	NA	male	8w	0.0455978	0.0627998	0.475327	0.72608	NA	NA	0.00524273	0.0462426
ACETYL;HEART;NP_001094161.1_K1604k	ACETYL	prot-ac	HEART	t58-heart	NP_001094161.1_K1604k	NA	NA	female	1w	-0.337348	0.117816	0.00884294	-2.86335	NA	NA	0.000966728	0.0167172
ACETYL;HEART;NP_001094161.1_K1604k	ACETYL	prot-ac	HEART	t58-heart	NP_001094161.1_K1604k	NA	NA	female	2w	-0.428287	0.117816	0.00140225	-3.63523	NA	NA	0.000966728	0.0167172
ACETYL;HEART;NP_001094161.1_K1604k	ACETYL	prot-ac	HEART	t58-heart	NP_001094161.1_K1604k	NA	NA	female	4w	-0.503909	0.117816	0.000287648	-4.2771	NA	NA	0.000966728	0.0167172
ACETYL;HEART;NP_001094161.1_K1604k	ACETYL	prot-ac	HEART	t58-heart	NP_001094161.1_K1604k	NA	NA	female	8w	-0.357428	0.117816	0.00594612	-3.03379	NA	NA	0.000966728	0.0167172
ACETYL;HEART;NP_001094161.1_K1604k	ACETYL	prot-ac	HEART	t58-heart	NP_001094161.1_K1604k	NA	NA	male	1w	-0.0224615	0.127512	0.862105	-0.17615	NA	NA	0.000966728	0.0167172
ACETYL;HEART;NP_001094161.1_K1604k	ACETYL	prot-ac	HEART	t58-heart	NP_001094161.1_K1604k	NA	NA	male	2w	-0.28089	0.111995	0.021738	-2.50806	NA	NA	0.000966728	0.0167172
ACETYL;HEART;NP_001094161.1_K1604k	ACETYL	prot-ac	HEART	t58-heart	NP_001094161.1_K1604k	NA	NA	male	4w	-0.371585	0.118053	0.00547262	-3.14762	NA	NA	0.000966728	0.0167172
ACETYL;HEART;NP_001094161.1_K1604k	ACETYL	prot-ac	HEART	t58-heart	NP_001094161.1_K1604k	NA	NA	male	8w	-0.21956	0.118053	0.0790243	-1.85984	NA	NA	0.000966728	0.0167172
ACETYL;HEART;NP_001094198.1_K204k	ACETYL	prot-ac	HEART	t58-heart	NP_001094198.1_K204k	NA	NA	female	1w	0.379728	0.276315	0.193008	1.37426	NA	NA	0.00176317	0.0199533
ACETYL;HEART;NP_001094198.1_K204k	ACETYL	prot-ac	HEART	t58-heart	NP_001094198.1_K204k	NA	NA	female	2w	0.0899494	0.276315	0.750052	0.32553	NA	NA	0.00176317	0.0199533
ACETYL;HEART;NP_001094198.1_K204k	ACETYL	prot-ac	HEART	t58-heart	NP_001094198.1_K204k	NA	NA	female	4w	0.988923	0.276315	0.00345582	3.57897	NA	NA	0.00176317	0.0199533
ACETYL;HEART;NP_001094198.1_K204k	ACETYL	prot-ac	HEART	t58-heart	NP_001094198.1_K204k	NA	NA	female	8w	0.940832	0.276315	0.00481075	3.40493	NA	NA	0.00176317	0.0199533
ACETYL;HEART;NP_001094198.1_K204k	ACETYL	prot-ac	HEART	t58-heart	NP_001094198.1_K204k	NA	NA	male	1w	0.509191	0.215752	0.0391703	2.36008	NA	NA	0.00176317	0.0199533
ACETYL;HEART;NP_001094198.1_K204k	ACETYL	prot-ac	HEART	t58-heart	NP_001094198.1_K204k	NA	NA	male	2w	0.342661	0.192974	0.105174	1.77568	NA	NA	0.00176317	0.0199533
ACETYL;HEART;NP_001094198.1_K204k	ACETYL	prot-ac	HEART	t58-heart	NP_001094198.1_K204k	NA	NA	male	4w	0.83236	0.215752	0.0029811	3.85796	NA	NA	0.00176317	0.0199533
ACETYL;HEART;NP_001094198.1_K204k	ACETYL	prot-ac	HEART	t58-heart	NP_001094198.1_K204k	NA	NA	male	8w	0.184254	0.215752	0.412446	0.85401	NA	NA	0.00176317	0.0199533
ACETYL;HEART;NP_001094220.1_K228k	ACETYL	prot-ac	HEART	t58-heart	NP_001094220.1_K228k	NA	NA	female	1w	0.165376	0.0606259	0.0109266	2.72781	NA	NA	0.00174641	0.023294
ACETYL;HEART;NP_001094220.1_K228k	ACETYL	prot-ac	HEART	t58-heart	NP_001094220.1_K228k	NA	NA	female	2w	0.156661	0.0606259	0.0153241	2.58405	NA	NA	0.00174641	0.023294
ACETYL;HEART;NP_001094220.1_K228k	ACETYL	prot-ac	HEART	t58-heart	NP_001094220.1_K228k	NA	NA	female	4w	0.16233	0.0606259	0.0123084	2.67757	NA	NA	0.00174641	0.023294
ACETYL;HEART;NP_001094220.1_K228k	ACETYL	prot-ac	HEART	t58-heart	NP_001094220.1_K228k	NA	NA	female	8w	0.0963163	0.0606259	0.123452	1.5887	NA	NA	0.00174641	0.023294
ACETYL;HEART;NP_001094220.1_K228k	ACETYL	prot-ac	HEART	t58-heart	NP_001094220.1_K228k	NA	NA	male	1w	0.141939	0.0825658	0.0994249	1.7191	NA	NA	0.00174641	0.023294
ACETYL;HEART;NP_001094220.1_K228k	ACETYL	prot-ac	HEART	t58-heart	NP_001094220.1_K228k	NA	NA	male	2w	0.307079	0.06846	0.000178388	4.48552	NA	NA	0.00174641	0.023294
ACETYL;HEART;NP_001094220.1_K228k	ACETYL	prot-ac	HEART	t58-heart	NP_001094220.1_K228k	NA	NA	male	4w	0.103857	0.0715041	0.160275	1.45246	NA	NA	0.00174641	0.023294
ACETYL;HEART;NP_001094220.1_K228k	ACETYL	prot-ac	HEART	t58-heart	NP_001094220.1_K228k	NA	NA	male	8w	0.138718	0.0715041	0.0651071	1.94	NA	NA	0.00174641	0.023294
ACETYL;HEART;NP_001094222.1_K179k	ACETYL	prot-ac	HEART	t58-heart	NP_001094222.1_K179k	NA	NA	female	1w	-0.0332493	0.0928606	0.723009	-0.35806	NA	NA	0.00340208	0.0360641
ACETYL;HEART;NP_001094222.1_K179k	ACETYL	prot-ac	HEART	t58-heart	NP_001094222.1_K179k	NA	NA	female	2w	-0.0137542	0.0928606	0.883321	-0.14812	NA	NA	0.00340208	0.0360641
ACETYL;HEART;NP_001094222.1_K179k	ACETYL	prot-ac	HEART	t58-heart	NP_001094222.1_K179k	NA	NA	female	4w	-0.214101	0.0928606	0.02882	-2.30561	NA	NA	0.00340208	0.0360641
ACETYL;HEART;NP_001094222.1_K179k	ACETYL	prot-ac	HEART	t58-heart	NP_001094222.1_K179k	NA	NA	female	8w	-0.249273	0.0928606	0.0121119	-2.68438	NA	NA	0.00340208	0.0360641
ACETYL;HEART;NP_001094222.1_K179k	ACETYL	prot-ac	HEART	t58-heart	NP_001094222.1_K179k	NA	NA	male	1w	0.310186	0.104689	0.00710939	2.96294	NA	NA	0.00340208	0.0360641
ACETYL;HEART;NP_001094222.1_K179k	ACETYL	prot-ac	HEART	t58-heart	NP_001094222.1_K179k	NA	NA	male	2w	0.175203	0.0868032	0.0557134	2.0184	NA	NA	0.00340208	0.0360641
ACETYL;HEART;NP_001094222.1_K179k	ACETYL	prot-ac	HEART	t58-heart	NP_001094222.1_K179k	NA	NA	male	4w	0.0849084	0.090663	0.359016	0.93653	NA	NA	0.00340208	0.0360641
ACETYL;HEART;NP_001094222.1_K179k	ACETYL	prot-ac	HEART	t58-heart	NP_001094222.1_K179k	NA	NA	male	8w	-0.0421864	0.090663	0.646214	-0.46531	NA	NA	0.00340208	0.0360641
ACETYL;HEART;NP_001094276.1_K471k	ACETYL	prot-ac	HEART	t58-heart	NP_001094276.1_K471k	NA	NA	female	1w	0.138511	0.0898012	0.136759	1.54242	NA	NA	5.86015e-06	0.000530266
ACETYL;HEART;NP_001094276.1_K471k	ACETYL	prot-ac	HEART	t58-heart	NP_001094276.1_K471k	NA	NA	female	2w	0.108222	0.0898012	0.240532	1.20513	NA	NA	5.86015e-06	0.000530266
ACETYL;HEART;NP_001094276.1_K471k	ACETYL	prot-ac	HEART	t58-heart	NP_001094276.1_K471k	NA	NA	female	4w	-0.0881938	0.0898012	0.336373	-0.9821	NA	NA	5.86015e-06	0.000530266
ACETYL;HEART;NP_001094276.1_K471k	ACETYL	prot-ac	HEART	t58-heart	NP_001094276.1_K471k	NA	NA	female	8w	-0.274392	0.0898012	0.00564961	-3.05555	NA	NA	5.86015e-06	0.000530266
ACETYL;HEART;NP_001094276.1_K471k	ACETYL	prot-ac	HEART	t58-heart	NP_001094276.1_K471k	NA	NA	male	1w	-0.263885	0.0729547	0.00192247	-3.6171	NA	NA	5.86015e-06	0.000530266
ACETYL;HEART;NP_001094276.1_K471k	ACETYL	prot-ac	HEART	t58-heart	NP_001094276.1_K471k	NA	NA	male	2w	-0.216659	0.0640768	0.0032584	-3.38124	NA	NA	5.86015e-06	0.000530266
ACETYL;HEART;NP_001094276.1_K471k	ACETYL	prot-ac	HEART	t58-heart	NP_001094276.1_K471k	NA	NA	male	4w	-0.345965	0.0675429	6.73853e-05	-5.12215	NA	NA	5.86015e-06	0.000530266
ACETYL;HEART;NP_001094276.1_K471k	ACETYL	prot-ac	HEART	t58-heart	NP_001094276.1_K471k	NA	NA	male	8w	-0.332091	0.0675429	0.000105578	-4.91674	NA	NA	5.86015e-06	0.000530266
ACETYL;HEART;NP_001099573.1_K210k	ACETYL	prot-ac	HEART	t58-heart	NP_001099573.1_K210k	NA	NA	female	1w	0.232221	0.138028	0.106154	1.68242	NA	NA	0.00160593	0.0210449
ACETYL;HEART;NP_001099573.1_K210k	ACETYL	prot-ac	HEART	t58-heart	NP_001099573.1_K210k	NA	NA	female	2w	0.207183	0.138028	0.147092	1.50103	NA	NA	0.00160593	0.0210449
ACETYL;HEART;NP_001099573.1_K210k	ACETYL	prot-ac	HEART	t58-heart	NP_001099573.1_K210k	NA	NA	female	4w	-0.213491	0.138028	0.13572	-1.54672	NA	NA	0.00160593	0.0210449
ACETYL;HEART;NP_001099573.1_K210k	ACETYL	prot-ac	HEART	t58-heart	NP_001099573.1_K210k	NA	NA	female	8w	0.0719723	0.138028	0.607101	0.52143	NA	NA	0.00160593	0.0210449
ACETYL;HEART;NP_001099573.1_K210k	ACETYL	prot-ac	HEART	t58-heart	NP_001099573.1_K210k	NA	NA	male	1w	-0.253459	0.163891	0.139063	-1.54651	NA	NA	0.00160593	0.0210449
ACETYL;HEART;NP_001099573.1_K210k	ACETYL	prot-ac	HEART	t58-heart	NP_001099573.1_K210k	NA	NA	male	2w	-0.496725	0.143947	0.00279008	-3.45075	NA	NA	0.00160593	0.0210449
ACETYL;HEART;NP_001099573.1_K210k	ACETYL	prot-ac	HEART	t58-heart	NP_001099573.1_K210k	NA	NA	male	4w	-0.438403	0.151733	0.00963671	-2.8893	NA	NA	0.00160593	0.0210449
ACETYL;HEART;NP_001099573.1_K210k	ACETYL	prot-ac	HEART	t58-heart	NP_001099573.1_K210k	NA	NA	male	8w	-0.0107914	0.151733	0.944071	-0.07112	NA	NA	0.00160593	0.0210449
ACETYL;HEART;NP_001099581.1_K127k	ACETYL	prot-ac	HEART	t58-heart	NP_001099581.1_K127k	NA	NA	female	1w	0.0300377	0.0573257	0.604448	0.52398	NA	NA	0.00157144	0.021729
ACETYL;HEART;NP_001099581.1_K127k	ACETYL	prot-ac	HEART	t58-heart	NP_001099581.1_K127k	NA	NA	female	2w	0.0123981	0.0573257	0.830355	0.21627	NA	NA	0.00157144	0.021729
ACETYL;HEART;NP_001099581.1_K127k	ACETYL	prot-ac	HEART	t58-heart	NP_001099581.1_K127k	NA	NA	female	4w	0.13081	0.0573257	0.0303673	2.28188	NA	NA	0.00157144	0.021729
ACETYL;HEART;NP_001099581.1_K127k	ACETYL	prot-ac	HEART	t58-heart	NP_001099581.1_K127k	NA	NA	female	8w	-0.0120983	0.0573257	0.834394	-0.21104	NA	NA	0.00157144	0.021729
ACETYL;HEART;NP_001099581.1_K127k	ACETYL	prot-ac	HEART	t58-heart	NP_001099581.1_K127k	NA	NA	male	1w	0.220571	0.0579455	0.000945388	3.80652	NA	NA	0.00157144	0.021729
ACETYL;HEART;NP_001099581.1_K127k	ACETYL	prot-ac	HEART	t58-heart	NP_001099581.1_K127k	NA	NA	male	2w	0.180269	0.0480458	0.00107982	3.75203	NA	NA	0.00157144	0.021729
ACETYL;HEART;NP_001099581.1_K127k	ACETYL	prot-ac	HEART	t58-heart	NP_001099581.1_K127k	NA	NA	male	4w	0.13987	0.0501822	0.0106471	2.78725	NA	NA	0.00157144	0.021729
ACETYL;HEART;NP_001099581.1_K127k	ACETYL	prot-ac	HEART	t58-heart	NP_001099581.1_K127k	NA	NA	male	8w	0.0309017	0.0501822	0.544257	0.61579	NA	NA	0.00157144	0.021729
ACETYL;HEART;NP_001099581.1_K17k	ACETYL	prot-ac	HEART	t58-heart	NP_001099581.1_K17k	NA	NA	female	1w	0.0522863	0.0713955	0.470094	0.73235	NA	NA	0.00343448	0.0317192
ACETYL;HEART;NP_001099581.1_K17k	ACETYL	prot-ac	HEART	t58-heart	NP_001099581.1_K17k	NA	NA	female	2w	-0.046285	0.0713955	0.522123	-0.64829	NA	NA	0.00343448	0.0317192
ACETYL;HEART;NP_001099581.1_K17k	ACETYL	prot-ac	HEART	t58-heart	NP_001099581.1_K17k	NA	NA	female	4w	-0.147794	0.0713955	0.0478636	-2.07007	NA	NA	0.00343448	0.0317192
ACETYL;HEART;NP_001099581.1_K17k	ACETYL	prot-ac	HEART	t58-heart	NP_001099581.1_K17k	NA	NA	female	8w	-0.242979	0.0713955	0.0020406	-3.40328	NA	NA	0.00343448	0.0317192
ACETYL;HEART;NP_001099581.1_K17k	ACETYL	prot-ac	HEART	t58-heart	NP_001099581.1_K17k	NA	NA	male	1w	-0.27224	0.108905	0.0202452	-2.4998	NA	NA	0.00343448	0.0317192
ACETYL;HEART;NP_001099581.1_K17k	ACETYL	prot-ac	HEART	t58-heart	NP_001099581.1_K17k	NA	NA	male	2w	-0.0735486	0.090299	0.423956	-0.8145	NA	NA	0.00343448	0.0317192
ACETYL;HEART;NP_001099581.1_K17k	ACETYL	prot-ac	HEART	t58-heart	NP_001099581.1_K17k	NA	NA	male	4w	-0.145389	0.0943143	0.137233	-1.54154	NA	NA	0.00343448	0.0317192
ACETYL;HEART;NP_001099581.1_K17k	ACETYL	prot-ac	HEART	t58-heart	NP_001099581.1_K17k	NA	NA	male	8w	-0.102996	0.0943143	0.286449	-1.09205	NA	NA	0.00343448	0.0317192
ACETYL;HEART;NP_001099599.1_K35k	ACETYL	prot-ac	HEART	t58-heart	NP_001099599.1_K35k	NA	NA	female	1w	0.0535018	0.0569206	0.355356	0.93994	NA	NA	0.0033046	0.0340768
ACETYL;HEART;NP_001099599.1_K35k	ACETYL	prot-ac	HEART	t58-heart	NP_001099599.1_K35k	NA	NA	female	2w	0.0942893	0.0569206	0.108879	1.65651	NA	NA	0.0033046	0.0340768
ACETYL;HEART;NP_001099599.1_K35k	ACETYL	prot-ac	HEART	t58-heart	NP_001099599.1_K35k	NA	NA	female	4w	0.130353	0.0569206	0.029824	2.29009	NA	NA	0.0033046	0.0340768
ACETYL;HEART;NP_001099599.1_K35k	ACETYL	prot-ac	HEART	t58-heart	NP_001099599.1_K35k	NA	NA	female	8w	0.0780417	0.0569206	0.181337	1.37106	NA	NA	0.0033046	0.0340768
ACETYL;HEART;NP_001099599.1_K35k	ACETYL	prot-ac	HEART	t58-heart	NP_001099599.1_K35k	NA	NA	male	1w	0.217401	0.0689712	0.0045672	3.15206	NA	NA	0.0033046	0.0340768
ACETYL;HEART;NP_001099599.1_K35k	ACETYL	prot-ac	HEART	t58-heart	NP_001099599.1_K35k	NA	NA	male	2w	0.273262	0.0571879	8.68818e-05	4.77833	NA	NA	0.0033046	0.0340768
ACETYL;HEART;NP_001099599.1_K35k	ACETYL	prot-ac	HEART	t58-heart	NP_001099599.1_K35k	NA	NA	male	4w	0.189193	0.0597308	0.00440446	3.16743	NA	NA	0.0033046	0.0340768
ACETYL;HEART;NP_001099599.1_K35k	ACETYL	prot-ac	HEART	t58-heart	NP_001099599.1_K35k	NA	NA	male	8w	0.129353	0.0597308	0.0412796	2.1656	NA	NA	0.0033046	0.0340768
ACETYL;HEART;NP_001099613.1_K355k	ACETYL	prot-ac	HEART	t58-heart	NP_001099613.1_K355k	NA	NA	female	1w	-0.172708	0.181801	0.370746	-0.94998	NA	NA	0.00453683	0.0439071
ACETYL;HEART;NP_001099613.1_K355k	ACETYL	prot-ac	HEART	t58-heart	NP_001099613.1_K355k	NA	NA	female	2w	0.154599	0.181801	0.420562	0.85037	NA	NA	0.00453683	0.0439071
ACETYL;HEART;NP_001099613.1_K355k	ACETYL	prot-ac	HEART	t58-heart	NP_001099613.1_K355k	NA	NA	female	4w	-0.204779	0.181801	0.293603	-1.12639	NA	NA	0.00453683	0.0439071
ACETYL;HEART;NP_001099613.1_K355k	ACETYL	prot-ac	HEART	t58-heart	NP_001099613.1_K355k	NA	NA	female	8w	-0.192699	0.181801	0.321023	-1.05994	NA	NA	0.00453683	0.0439071
ACETYL;HEART;NP_001099613.1_K355k	ACETYL	prot-ac	HEART	t58-heart	NP_001099613.1_K355k	NA	NA	male	1w	-0.168663	0.144713	0.285781	-1.1655	NA	NA	0.00453683	0.0439071
ACETYL;HEART;NP_001099613.1_K355k	ACETYL	prot-ac	HEART	t58-heart	NP_001099613.1_K355k	NA	NA	male	2w	-0.0241415	0.118157	0.844508	-0.20432	NA	NA	0.00453683	0.0439071
ACETYL;HEART;NP_001099613.1_K355k	ACETYL	prot-ac	HEART	t58-heart	NP_001099613.1_K355k	NA	NA	male	4w	-0.804524	0.118157	0.000388248	-6.80892	NA	NA	0.00453683	0.0439071
ACETYL;HEART;NP_001099613.1_K355k	ACETYL	prot-ac	HEART	t58-heart	NP_001099613.1_K355k	NA	NA	male	8w	-0.483064	0.144713	0.0144125	-3.3381	NA	NA	0.00453683	0.0439071
ACETYL;HEART;NP_001099623.1_K73k	ACETYL	prot-ac	HEART	t58-heart	NP_001099623.1_K73k	NA	NA	female	1w	0.0984242	0.0437705	0.0326602	2.24865	NA	NA	0.00339135	0.0312997
ACETYL;HEART;NP_001099623.1_K73k	ACETYL	prot-ac	HEART	t58-heart	NP_001099623.1_K73k	NA	NA	female	2w	0.117788	0.0437705	0.0119229	2.69103	NA	NA	0.00339135	0.0312997
ACETYL;HEART;NP_001099623.1_K73k	ACETYL	prot-ac	HEART	t58-heart	NP_001099623.1_K73k	NA	NA	female	4w	0.184413	0.0437705	0.000239948	4.21318	NA	NA	0.00339135	0.0312997
ACETYL;HEART;NP_001099623.1_K73k	ACETYL	prot-ac	HEART	t58-heart	NP_001099623.1_K73k	NA	NA	female	8w	0.0835334	0.0437705	0.0667223	1.90844	NA	NA	0.00339135	0.0312997
ACETYL;HEART;NP_001099623.1_K73k	ACETYL	prot-ac	HEART	t58-heart	NP_001099623.1_K73k	NA	NA	male	1w	0.109167	0.0591607	0.0782959	1.84527	NA	NA	0.00339135	0.0312997
ACETYL;HEART;NP_001099623.1_K73k	ACETYL	prot-ac	HEART	t58-heart	NP_001099623.1_K73k	NA	NA	male	2w	0.154177	0.0490534	0.00466539	3.14304	NA	NA	0.00339135	0.0312997
ACETYL;HEART;NP_001099623.1_K73k	ACETYL	prot-ac	HEART	t58-heart	NP_001099623.1_K73k	NA	NA	male	4w	0.0913026	0.0512347	0.0883402	1.78205	NA	NA	0.00339135	0.0312997
ACETYL;HEART;NP_001099623.1_K73k	ACETYL	prot-ac	HEART	t58-heart	NP_001099623.1_K73k	NA	NA	male	8w	0.0836772	0.0512347	0.11644	1.63322	NA	NA	0.00339135	0.0312997
ACETYL;HEART;NP_001099811.1_K152k	ACETYL	prot-ac	HEART	t58-heart	NP_001099811.1_K152k	NA	NA	female	1w	0.0252097	0.0638515	0.695994	0.39482	NA	NA	0.00177783	0.0225279
ACETYL;HEART;NP_001099811.1_K152k	ACETYL	prot-ac	HEART	t58-heart	NP_001099811.1_K152k	NA	NA	female	2w	-0.0120844	0.0638515	0.851267	-0.18926	NA	NA	0.00177783	0.0225279
ACETYL;HEART;NP_001099811.1_K152k	ACETYL	prot-ac	HEART	t58-heart	NP_001099811.1_K152k	NA	NA	female	4w	-0.192414	0.0638515	0.00546176	-3.01347	NA	NA	0.00177783	0.0225279
ACETYL;HEART;NP_001099811.1_K152k	ACETYL	prot-ac	HEART	t58-heart	NP_001099811.1_K152k	NA	NA	female	8w	-0.076166	0.0638515	0.243018	-1.19286	NA	NA	0.00177783	0.0225279
ACETYL;HEART;NP_001099811.1_K152k	ACETYL	prot-ac	HEART	t58-heart	NP_001099811.1_K152k	NA	NA	male	1w	0.111483	0.0963802	0.259615	1.1567	NA	NA	0.00177783	0.0225279
ACETYL;HEART;NP_001099811.1_K152k	ACETYL	prot-ac	HEART	t58-heart	NP_001099811.1_K152k	NA	NA	male	2w	0.0783674	0.0799142	0.33727	0.98064	NA	NA	0.00177783	0.0225279
ACETYL;HEART;NP_001099811.1_K152k	ACETYL	prot-ac	HEART	t58-heart	NP_001099811.1_K152k	NA	NA	male	4w	-0.110236	0.0834677	0.19997	-1.32071	NA	NA	0.00177783	0.0225279
ACETYL;HEART;NP_001099811.1_K152k	ACETYL	prot-ac	HEART	t58-heart	NP_001099811.1_K152k	NA	NA	male	8w	-0.182538	0.0834677	0.0394948	-2.18693	NA	NA	0.00177783	0.0225279
ACETYL;HEART;NP_001099994.1_K151k	ACETYL	prot-ac	HEART	t58-heart	NP_001099994.1_K151k	NA	NA	female	1w	-0.0161787	0.0639574	0.802163	-0.25296	NA	NA	0.000530224	0.00907563
ACETYL;HEART;NP_001099994.1_K151k	ACETYL	prot-ac	HEART	t58-heart	NP_001099994.1_K151k	NA	NA	female	2w	-0.073123	0.0639574	0.262673	-1.14331	NA	NA	0.000530224	0.00907563
ACETYL;HEART;NP_001099994.1_K151k	ACETYL	prot-ac	HEART	t58-heart	NP_001099994.1_K151k	NA	NA	female	4w	-0.0729195	0.0639574	0.263974	-1.14013	NA	NA	0.000530224	0.00907563
ACETYL;HEART;NP_001099994.1_K151k	ACETYL	prot-ac	HEART	t58-heart	NP_001099994.1_K151k	NA	NA	female	8w	-0.136746	0.0639574	0.0414556	-2.13807	NA	NA	0.000530224	0.00907563
ACETYL;HEART;NP_001099994.1_K151k	ACETYL	prot-ac	HEART	t58-heart	NP_001099994.1_K151k	NA	NA	male	1w	-0.0107387	0.0691748	0.878026	-0.15524	NA	NA	0.000530224	0.00907563
ACETYL;HEART;NP_001099994.1_K151k	ACETYL	prot-ac	HEART	t58-heart	NP_001099994.1_K151k	NA	NA	male	2w	0.0752145	0.0573567	0.20306	1.31134	NA	NA	0.000530224	0.00907563
ACETYL;HEART;NP_001099994.1_K151k	ACETYL	prot-ac	HEART	t58-heart	NP_001099994.1_K151k	NA	NA	male	4w	-0.04793	0.0599072	0.432095	-0.80007	NA	NA	0.000530224	0.00907563
ACETYL;HEART;NP_001099994.1_K151k	ACETYL	prot-ac	HEART	t58-heart	NP_001099994.1_K151k	NA	NA	male	8w	-0.25331	0.0599072	0.000335878	-4.22838	NA	NA	0.000530224	0.00907563
ACETYL;HEART;NP_001099994.1_K226k	ACETYL	prot-ac	HEART	t58-heart	NP_001099994.1_K226k	NA	NA	female	1w	0.0599842	0.0729069	0.41766	0.82275	NA	NA	0.000199835	0.00553994
ACETYL;HEART;NP_001099994.1_K226k	ACETYL	prot-ac	HEART	t58-heart	NP_001099994.1_K226k	NA	NA	female	2w	-0.034994	0.0729069	0.635	-0.47998	NA	NA	0.000199835	0.00553994
ACETYL;HEART;NP_001099994.1_K226k	ACETYL	prot-ac	HEART	t58-heart	NP_001099994.1_K226k	NA	NA	female	4w	-0.00691219	0.0729069	0.925148	-0.09481	NA	NA	0.000199835	0.00553994
ACETYL;HEART;NP_001099994.1_K226k	ACETYL	prot-ac	HEART	t58-heart	NP_001099994.1_K226k	NA	NA	female	8w	-0.0881677	0.0729069	0.236738	-1.20932	NA	NA	0.000199835	0.00553994
ACETYL;HEART;NP_001099994.1_K226k	ACETYL	prot-ac	HEART	t58-heart	NP_001099994.1_K226k	NA	NA	male	1w	0.121537	0.0675537	0.0855233	1.79912	NA	NA	0.000199835	0.00553994
ACETYL;HEART;NP_001099994.1_K226k	ACETYL	prot-ac	HEART	t58-heart	NP_001099994.1_K226k	NA	NA	male	2w	0.180939	0.0560126	0.00379509	3.23033	NA	NA	0.000199835	0.00553994
ACETYL;HEART;NP_001099994.1_K226k	ACETYL	prot-ac	HEART	t58-heart	NP_001099994.1_K226k	NA	NA	male	4w	0.00532406	0.0585032	0.9283	0.091	NA	NA	0.000199835	0.00553994
ACETYL;HEART;NP_001099994.1_K226k	ACETYL	prot-ac	HEART	t58-heart	NP_001099994.1_K226k	NA	NA	male	8w	-0.1738	0.0585032	0.00698115	-2.97078	NA	NA	0.000199835	0.00553994
ACETYL;HEART;NP_001099994.1_K233k	ACETYL	prot-ac	HEART	t58-heart	NP_001099994.1_K233k	NA	NA	female	1w	0.142629	0.0942233	0.141394	1.51373	NA	NA	0.00422899	0.0355643
ACETYL;HEART;NP_001099994.1_K233k	ACETYL	prot-ac	HEART	t58-heart	NP_001099994.1_K233k	NA	NA	female	2w	0.107487	0.0942233	0.263709	1.14077	NA	NA	0.00422899	0.0355643
ACETYL;HEART;NP_001099994.1_K233k	ACETYL	prot-ac	HEART	t58-heart	NP_001099994.1_K233k	NA	NA	female	4w	0.0670564	0.0942233	0.482603	0.71168	NA	NA	0.00422899	0.0355643
ACETYL;HEART;NP_001099994.1_K233k	ACETYL	prot-ac	HEART	t58-heart	NP_001099994.1_K233k	NA	NA	female	8w	-0.0040316	0.0942233	0.966177	-0.04279	NA	NA	0.00422899	0.0355643
ACETYL;HEART;NP_001099994.1_K233k	ACETYL	prot-ac	HEART	t58-heart	NP_001099994.1_K233k	NA	NA	male	1w	-0.242197	0.105741	0.0317862	-2.29048	NA	NA	0.00422899	0.0355643
ACETYL;HEART;NP_001099994.1_K233k	ACETYL	prot-ac	HEART	t58-heart	NP_001099994.1_K233k	NA	NA	male	2w	-0.245997	0.0876756	0.0102071	-2.80577	NA	NA	0.00422899	0.0355643
ACETYL;HEART;NP_001099994.1_K233k	ACETYL	prot-ac	HEART	t58-heart	NP_001099994.1_K233k	NA	NA	male	4w	-0.468816	0.0915741	3.77403e-05	-5.11953	NA	NA	0.00422899	0.0355643
ACETYL;HEART;NP_001099994.1_K233k	ACETYL	prot-ac	HEART	t58-heart	NP_001099994.1_K233k	NA	NA	male	8w	-0.289248	0.0915741	0.00449706	-3.15862	NA	NA	0.00422899	0.0355643
ACETYL;HEART;NP_001099994.1_K615k	ACETYL	prot-ac	HEART	t58-heart	NP_001099994.1_K615k	NA	NA	female	1w	0.0399367	0.0922924	0.668561	0.43272	NA	NA	1.95494e-05	0.00122149
ACETYL;HEART;NP_001099994.1_K615k	ACETYL	prot-ac	HEART	t58-heart	NP_001099994.1_K615k	NA	NA	female	2w	-0.0305139	0.0922924	0.743412	-0.33062	NA	NA	1.95494e-05	0.00122149
ACETYL;HEART;NP_001099994.1_K615k	ACETYL	prot-ac	HEART	t58-heart	NP_001099994.1_K615k	NA	NA	female	4w	-0.147614	0.0922924	0.121047	-1.59942	NA	NA	1.95494e-05	0.00122149
ACETYL;HEART;NP_001099994.1_K615k	ACETYL	prot-ac	HEART	t58-heart	NP_001099994.1_K615k	NA	NA	female	8w	-0.247654	0.0922924	0.012141	-2.68337	NA	NA	1.95494e-05	0.00122149
ACETYL;HEART;NP_001099994.1_K615k	ACETYL	prot-ac	HEART	t58-heart	NP_001099994.1_K615k	NA	NA	male	1w	-0.234381	0.0788544	0.00695614	-2.97233	NA	NA	1.95494e-05	0.00122149
ACETYL;HEART;NP_001099994.1_K615k	ACETYL	prot-ac	HEART	t58-heart	NP_001099994.1_K615k	NA	NA	male	2w	-0.17175	0.0653826	0.0152857	-2.62685	NA	NA	1.95494e-05	0.00122149
ACETYL;HEART;NP_001099994.1_K615k	ACETYL	prot-ac	HEART	t58-heart	NP_001099994.1_K615k	NA	NA	male	4w	-0.413176	0.0682899	4.06342e-06	-6.05032	NA	NA	1.95494e-05	0.00122149
ACETYL;HEART;NP_001099994.1_K615k	ACETYL	prot-ac	HEART	t58-heart	NP_001099994.1_K615k	NA	NA	male	8w	-0.327253	0.0682899	8.39943e-05	-4.79211	NA	NA	1.95494e-05	0.00122149
ACETYL;HEART;NP_001099994.1_K643k	ACETYL	prot-ac	HEART	t58-heart	NP_001099994.1_K643k	NA	NA	female	1w	-0.105207	0.0865065	0.239831	-1.21617	NA	NA	0.00333326	0.0310681
ACETYL;HEART;NP_001099994.1_K643k	ACETYL	prot-ac	HEART	t58-heart	NP_001099994.1_K643k	NA	NA	female	2w	-0.143667	0.0865065	0.114307	-1.66076	NA	NA	0.00333326	0.0310681
ACETYL;HEART;NP_001099994.1_K643k	ACETYL	prot-ac	HEART	t58-heart	NP_001099994.1_K643k	NA	NA	female	4w	-0.110126	0.0865065	0.219413	-1.27303	NA	NA	0.00333326	0.0310681
ACETYL;HEART;NP_001099994.1_K643k	ACETYL	prot-ac	HEART	t58-heart	NP_001099994.1_K643k	NA	NA	female	8w	-0.258596	0.0865065	0.00794904	-2.98933	NA	NA	0.00333326	0.0310681
ACETYL;HEART;NP_001099994.1_K643k	ACETYL	prot-ac	HEART	t58-heart	NP_001099994.1_K643k	NA	NA	male	1w	-0.0586773	0.122068	0.637986	-0.48069	NA	NA	0.00333326	0.0310681
ACETYL;HEART;NP_001099994.1_K643k	ACETYL	prot-ac	HEART	t58-heart	NP_001099994.1_K643k	NA	NA	male	2w	-0.0128939	0.0772027	0.869691	-0.16701	NA	NA	0.00333326	0.0310681
ACETYL;HEART;NP_001099994.1_K643k	ACETYL	prot-ac	HEART	t58-heart	NP_001099994.1_K643k	NA	NA	male	4w	-0.263325	0.0833884	0.00680934	-3.15781	NA	NA	0.00333326	0.0310681
ACETYL;HEART;NP_001099994.1_K643k	ACETYL	prot-ac	HEART	t58-heart	NP_001099994.1_K643k	NA	NA	male	8w	-0.288119	0.0772027	0.0021487	-3.73199	NA	NA	0.00333326	0.0310681
ACETYL;HEART;NP_001100242.2_K40k	ACETYL	prot-ac	HEART	t58-heart	NP_001100242.2_K40k	NA	NA	female	1w	-0.0329362	0.109943	0.766732	-0.29958	NA	NA	0.00432578	0.0424723
ACETYL;HEART;NP_001100242.2_K40k	ACETYL	prot-ac	HEART	t58-heart	NP_001100242.2_K40k	NA	NA	female	2w	-0.0969086	0.109943	0.385644	-0.88144	NA	NA	0.00432578	0.0424723
ACETYL;HEART;NP_001100242.2_K40k	ACETYL	prot-ac	HEART	t58-heart	NP_001100242.2_K40k	NA	NA	female	4w	-0.219516	0.109943	0.0557541	-1.99663	NA	NA	0.00432578	0.0424723
ACETYL;HEART;NP_001100242.2_K40k	ACETYL	prot-ac	HEART	t58-heart	NP_001100242.2_K40k	NA	NA	female	8w	-0.24862	0.109943	0.0317655	-2.26135	NA	NA	0.00432578	0.0424723
ACETYL;HEART;NP_001100242.2_K40k	ACETYL	prot-ac	HEART	t58-heart	NP_001100242.2_K40k	NA	NA	male	1w	0.0314301	0.0928992	0.738277	0.33833	NA	NA	0.00432578	0.0424723
ACETYL;HEART;NP_001100242.2_K40k	ACETYL	prot-ac	HEART	t58-heart	NP_001100242.2_K40k	NA	NA	male	2w	-0.11627	0.0770279	0.145197	-1.50946	NA	NA	0.00432578	0.0424723
ACETYL;HEART;NP_001100242.2_K40k	ACETYL	prot-ac	HEART	t58-heart	NP_001100242.2_K40k	NA	NA	male	4w	-0.237293	0.0804531	0.00733493	-2.94947	NA	NA	0.00432578	0.0424723
ACETYL;HEART;NP_001100242.2_K40k	ACETYL	prot-ac	HEART	t58-heart	NP_001100242.2_K40k	NA	NA	male	8w	-0.280282	0.0804531	0.00206945	-3.4838	NA	NA	0.00432578	0.0424723
ACETYL;HEART;NP_001100251.2_K107k	ACETYL	prot-ac	HEART	t58-heart	NP_001100251.2_K107k	NA	NA	female	1w	-0.224528	0.112808	0.0586897	-1.99037	NA	NA	7.94027e-07	0.000136987
ACETYL;HEART;NP_001100251.2_K107k	ACETYL	prot-ac	HEART	t58-heart	NP_001100251.2_K107k	NA	NA	female	2w	-0.251634	0.112808	0.0358528	-2.23065	NA	NA	7.94027e-07	0.000136987
ACETYL;HEART;NP_001100251.2_K107k	ACETYL	prot-ac	HEART	t58-heart	NP_001100251.2_K107k	NA	NA	female	4w	-0.433747	0.112808	0.000837936	-3.84502	NA	NA	7.94027e-07	0.000136987
ACETYL;HEART;NP_001100251.2_K107k	ACETYL	prot-ac	HEART	t58-heart	NP_001100251.2_K107k	NA	NA	female	8w	-0.572864	0.112808	3.95563e-05	-5.07824	NA	NA	7.94027e-07	0.000136987
ACETYL;HEART;NP_001100251.2_K107k	ACETYL	prot-ac	HEART	t58-heart	NP_001100251.2_K107k	NA	NA	male	1w	-0.0648651	0.0857109	0.458789	-0.75679	NA	NA	7.94027e-07	0.000136987
ACETYL;HEART;NP_001100251.2_K107k	ACETYL	prot-ac	HEART	t58-heart	NP_001100251.2_K107k	NA	NA	male	2w	-0.0882917	0.0752807	0.255871	-1.17283	NA	NA	7.94027e-07	0.000136987
ACETYL;HEART;NP_001100251.2_K107k	ACETYL	prot-ac	HEART	t58-heart	NP_001100251.2_K107k	NA	NA	male	4w	-0.302807	0.0793529	0.00123011	-3.81595	NA	NA	7.94027e-07	0.000136987
ACETYL;HEART;NP_001100251.2_K107k	ACETYL	prot-ac	HEART	t58-heart	NP_001100251.2_K107k	NA	NA	male	8w	-0.460031	0.0793529	1.59e-05	-5.79729	NA	NA	7.94027e-07	0.000136987
ACETYL;HEART;NP_001100251.2_K47k	ACETYL	prot-ac	HEART	t58-heart	NP_001100251.2_K47k	NA	NA	female	1w	-0.224539	0.114946	0.0609133	-1.95342	NA	NA	1.45203e-07	4.78969e-05
ACETYL;HEART;NP_001100251.2_K47k	ACETYL	prot-ac	HEART	t58-heart	NP_001100251.2_K47k	NA	NA	female	2w	-0.0548206	0.114946	0.637149	-0.47692	NA	NA	1.45203e-07	4.78969e-05
ACETYL;HEART;NP_001100251.2_K47k	ACETYL	prot-ac	HEART	t58-heart	NP_001100251.2_K47k	NA	NA	female	4w	-0.364033	0.114946	0.00372388	-3.16698	NA	NA	1.45203e-07	4.78969e-05
ACETYL;HEART;NP_001100251.2_K47k	ACETYL	prot-ac	HEART	t58-heart	NP_001100251.2_K47k	NA	NA	female	8w	-0.488699	0.114946	0.000216369	-4.25154	NA	NA	1.45203e-07	4.78969e-05
ACETYL;HEART;NP_001100251.2_K47k	ACETYL	prot-ac	HEART	t58-heart	NP_001100251.2_K47k	NA	NA	male	1w	-0.00553035	0.114856	0.962024	-0.04815	NA	NA	1.45203e-07	4.78969e-05
ACETYL;HEART;NP_001100251.2_K47k	ACETYL	prot-ac	HEART	t58-heart	NP_001100251.2_K47k	NA	NA	male	2w	-0.0687756	0.0952339	0.477678	-0.72218	NA	NA	1.45203e-07	4.78969e-05
ACETYL;HEART;NP_001100251.2_K47k	ACETYL	prot-ac	HEART	t58-heart	NP_001100251.2_K47k	NA	NA	male	4w	-0.427815	0.0994686	0.000280908	-4.30101	NA	NA	1.45203e-07	4.78969e-05
ACETYL;HEART;NP_001100251.2_K47k	ACETYL	prot-ac	HEART	t58-heart	NP_001100251.2_K47k	NA	NA	male	8w	-0.576385	0.0994686	7.43304e-06	-5.79465	NA	NA	1.45203e-07	4.78969e-05
ACETYL;HEART;NP_001100251.2_K53k	ACETYL	prot-ac	HEART	t58-heart	NP_001100251.2_K53k	NA	NA	female	1w	-0.139169	0.0813782	0.0983915	-1.71015	NA	NA	2.72467e-06	0.000348475
ACETYL;HEART;NP_001100251.2_K53k	ACETYL	prot-ac	HEART	t58-heart	NP_001100251.2_K53k	NA	NA	female	2w	-0.141753	0.0813782	0.0925946	-1.74191	NA	NA	2.72467e-06	0.000348475
ACETYL;HEART;NP_001100251.2_K53k	ACETYL	prot-ac	HEART	t58-heart	NP_001100251.2_K53k	NA	NA	female	4w	-0.19596	0.0813782	0.0229329	-2.40802	NA	NA	2.72467e-06	0.000348475
ACETYL;HEART;NP_001100251.2_K53k	ACETYL	prot-ac	HEART	t58-heart	NP_001100251.2_K53k	NA	NA	female	8w	-0.376279	0.0813782	7.8903e-05	-4.62383	NA	NA	2.72467e-06	0.000348475
ACETYL;HEART;NP_001100251.2_K53k	ACETYL	prot-ac	HEART	t58-heart	NP_001100251.2_K53k	NA	NA	male	1w	0.125403	0.0863907	0.160517	1.45158	NA	NA	2.72467e-06	0.000348475
ACETYL;HEART;NP_001100251.2_K53k	ACETYL	prot-ac	HEART	t58-heart	NP_001100251.2_K53k	NA	NA	male	2w	0.0491023	0.0716314	0.500089	0.68549	NA	NA	2.72467e-06	0.000348475
ACETYL;HEART;NP_001100251.2_K53k	ACETYL	prot-ac	HEART	t58-heart	NP_001100251.2_K53k	NA	NA	male	4w	-0.207274	0.0748165	0.0110624	-2.77043	NA	NA	2.72467e-06	0.000348475
ACETYL;HEART;NP_001100251.2_K53k	ACETYL	prot-ac	HEART	t58-heart	NP_001100251.2_K53k	NA	NA	male	8w	-0.291818	0.0748165	0.000751379	-3.90045	NA	NA	2.72467e-06	0.000348475
ACETYL;HEART;NP_001100382.1_K36k	ACETYL	prot-ac	HEART	t58-heart	NP_001100382.1_K36k	NA	NA	female	1w	0.0356677	0.0488175	0.471124	0.73063	NA	NA	0.00370515	0.0329825
ACETYL;HEART;NP_001100382.1_K36k	ACETYL	prot-ac	HEART	t58-heart	NP_001100382.1_K36k	NA	NA	female	2w	0.184534	0.0488175	0.00076307	3.78009	NA	NA	0.00370515	0.0329825
ACETYL;HEART;NP_001100382.1_K36k	ACETYL	prot-ac	HEART	t58-heart	NP_001100382.1_K36k	NA	NA	female	4w	0.14458	0.0488175	0.00620607	2.96164	NA	NA	0.00370515	0.0329825
ACETYL;HEART;NP_001100382.1_K36k	ACETYL	prot-ac	HEART	t58-heart	NP_001100382.1_K36k	NA	NA	female	8w	0.104465	0.0488175	0.0412937	2.13991	NA	NA	0.00370515	0.0329825
ACETYL;HEART;NP_001100382.1_K36k	ACETYL	prot-ac	HEART	t58-heart	NP_001100382.1_K36k	NA	NA	male	1w	0.234553	0.105303	0.036299	2.22741	NA	NA	0.00370515	0.0329825
ACETYL;HEART;NP_001100382.1_K36k	ACETYL	prot-ac	HEART	t58-heart	NP_001100382.1_K36k	NA	NA	male	2w	0.0815991	0.0873126	0.360006	0.93456	NA	NA	0.00370515	0.0329825
ACETYL;HEART;NP_001100382.1_K36k	ACETYL	prot-ac	HEART	t58-heart	NP_001100382.1_K36k	NA	NA	male	4w	0.228995	0.0911951	0.0197519	2.51104	NA	NA	0.00370515	0.0329825
ACETYL;HEART;NP_001100382.1_K36k	ACETYL	prot-ac	HEART	t58-heart	NP_001100382.1_K36k	NA	NA	male	8w	0.0842032	0.0911951	0.365701	0.92333	NA	NA	0.00370515	0.0329825
ACETYL;HEART;NP_001100496.1_K195k	ACETYL	prot-ac	HEART	t58-heart	NP_001100496.1_K195k	NA	NA	female	1w	0.699239	0.169378	0.000301523	4.12828	NA	NA	2.44928e-06	0.000269287
ACETYL;HEART;NP_001100496.1_K195k	ACETYL	prot-ac	HEART	t58-heart	NP_001100496.1_K195k	NA	NA	female	2w	1.06158	0.169378	9.27283e-07	6.26751	NA	NA	2.44928e-06	0.000269287
ACETYL;HEART;NP_001100496.1_K195k	ACETYL	prot-ac	HEART	t58-heart	NP_001100496.1_K195k	NA	NA	female	4w	0.294924	0.169378	0.0927166	1.74122	NA	NA	2.44928e-06	0.000269287
ACETYL;HEART;NP_001100496.1_K195k	ACETYL	prot-ac	HEART	t58-heart	NP_001100496.1_K195k	NA	NA	female	8w	0.132304	0.169378	0.441343	0.78112	NA	NA	2.44928e-06	0.000269287
ACETYL;HEART;NP_001100496.1_K195k	ACETYL	prot-ac	HEART	t58-heart	NP_001100496.1_K195k	NA	NA	male	1w	-0.681074	0.237087	0.00875706	-2.87267	NA	NA	2.44928e-06	0.000269287
ACETYL;HEART;NP_001100496.1_K195k	ACETYL	prot-ac	HEART	t58-heart	NP_001100496.1_K195k	NA	NA	male	2w	-0.490341	0.196582	0.0204892	-2.49433	NA	NA	2.44928e-06	0.000269287
ACETYL;HEART;NP_001100496.1_K195k	ACETYL	prot-ac	HEART	t58-heart	NP_001100496.1_K195k	NA	NA	male	4w	-0.123398	0.205324	0.553893	-0.60099	NA	NA	2.44928e-06	0.000269287
ACETYL;HEART;NP_001100496.1_K195k	ACETYL	prot-ac	HEART	t58-heart	NP_001100496.1_K195k	NA	NA	male	8w	-0.282082	0.205324	0.183121	-1.37384	NA	NA	2.44928e-06	0.000269287
ACETYL;HEART;NP_001100622.2_K1179k	ACETYL	prot-ac	HEART	t58-heart	NP_001100622.2_K1179k	NA	NA	female	1w	0.264816	0.295475	0.377832	0.89624	NA	NA	0.00189201	0.0210471
ACETYL;HEART;NP_001100622.2_K1179k	ACETYL	prot-ac	HEART	t58-heart	NP_001100622.2_K1179k	NA	NA	female	2w	0.113832	0.295475	0.702987	0.38525	NA	NA	0.00189201	0.0210471
ACETYL;HEART;NP_001100622.2_K1179k	ACETYL	prot-ac	HEART	t58-heart	NP_001100622.2_K1179k	NA	NA	female	4w	0.123593	0.295475	0.678957	0.41828	NA	NA	0.00189201	0.0210471
ACETYL;HEART;NP_001100622.2_K1179k	ACETYL	prot-ac	HEART	t58-heart	NP_001100622.2_K1179k	NA	NA	female	8w	0.330249	0.295475	0.273279	1.11769	NA	NA	0.00189201	0.0210471
ACETYL;HEART;NP_001100622.2_K1179k	ACETYL	prot-ac	HEART	t58-heart	NP_001100622.2_K1179k	NA	NA	male	1w	0.794791	0.235901	0.00272565	3.36917	NA	NA	0.00189201	0.0210471
ACETYL;HEART;NP_001100622.2_K1179k	ACETYL	prot-ac	HEART	t58-heart	NP_001100622.2_K1179k	NA	NA	male	2w	0.511578	0.195599	0.0156794	2.61544	NA	NA	0.00189201	0.0210471
ACETYL;HEART;NP_001100622.2_K1179k	ACETYL	prot-ac	HEART	t58-heart	NP_001100622.2_K1179k	NA	NA	male	4w	0.875605	0.204297	0.000291514	4.28595	NA	NA	0.00189201	0.0210471
ACETYL;HEART;NP_001100622.2_K1179k	ACETYL	prot-ac	HEART	t58-heart	NP_001100622.2_K1179k	NA	NA	male	8w	-0.0670363	0.204297	0.745867	-0.32813	NA	NA	0.00189201	0.0210471
ACETYL;HEART;NP_001100718.1_K173k	ACETYL	prot-ac	HEART	t58-heart	NP_001100718.1_K173k	NA	NA	female	1w	-0.127824	0.15285	0.414109	-0.83627	NA	NA	0.00217106	0.0231594
ACETYL;HEART;NP_001100718.1_K173k	ACETYL	prot-ac	HEART	t58-heart	NP_001100718.1_K173k	NA	NA	female	2w	-0.433988	0.15285	0.0109788	-2.83931	NA	NA	0.00217106	0.0231594
ACETYL;HEART;NP_001100718.1_K173k	ACETYL	prot-ac	HEART	t58-heart	NP_001100718.1_K173k	NA	NA	female	4w	0.115876	0.15285	0.458328	0.7581	NA	NA	0.00217106	0.0231594
ACETYL;HEART;NP_001100718.1_K173k	ACETYL	prot-ac	HEART	t58-heart	NP_001100718.1_K173k	NA	NA	female	8w	0.114462	0.15285	0.463746	0.74885	NA	NA	0.00217106	0.0231594
ACETYL;HEART;NP_001100718.1_K173k	ACETYL	prot-ac	HEART	t58-heart	NP_001100718.1_K173k	NA	NA	male	1w	0.179366	0.14744	0.243428	1.21653	NA	NA	0.00217106	0.0231594
ACETYL;HEART;NP_001100718.1_K173k	ACETYL	prot-ac	HEART	t58-heart	NP_001100718.1_K173k	NA	NA	male	2w	-0.305195	0.123357	0.0264224	-2.47407	NA	NA	0.00217106	0.0231594
ACETYL;HEART;NP_001100718.1_K173k	ACETYL	prot-ac	HEART	t58-heart	NP_001100718.1_K173k	NA	NA	male	4w	-0.0135204	0.123357	0.914243	-0.1096	NA	NA	0.00217106	0.0231594
ACETYL;HEART;NP_001100718.1_K173k	ACETYL	prot-ac	HEART	t58-heart	NP_001100718.1_K173k	NA	NA	male	8w	0.101881	0.131875	0.452328	0.77256	NA	NA	0.00217106	0.0231594
ACETYL;HEART;NP_001100718.1_K924k	ACETYL	prot-ac	HEART	t58-heart	NP_001100718.1_K924k	NA	NA	female	1w	-0.0550179	0.0704014	0.441128	-0.78149	NA	NA	0.00428121	0.0360588
ACETYL;HEART;NP_001100718.1_K924k	ACETYL	prot-ac	HEART	t58-heart	NP_001100718.1_K924k	NA	NA	female	2w	-0.0446523	0.0704014	0.531107	-0.63425	NA	NA	0.00428121	0.0360588
ACETYL;HEART;NP_001100718.1_K924k	ACETYL	prot-ac	HEART	t58-heart	NP_001100718.1_K924k	NA	NA	female	4w	-0.104185	0.0704014	0.150164	-1.47988	NA	NA	0.00428121	0.0360588
ACETYL;HEART;NP_001100718.1_K924k	ACETYL	prot-ac	HEART	t58-heart	NP_001100718.1_K924k	NA	NA	female	8w	0.14604	0.0704014	0.0474313	2.07439	NA	NA	0.00428121	0.0360588
ACETYL;HEART;NP_001100718.1_K924k	ACETYL	prot-ac	HEART	t58-heart	NP_001100718.1_K924k	NA	NA	male	1w	-0.0157053	0.0797009	0.845568	-0.19705	NA	NA	0.00428121	0.0360588
ACETYL;HEART;NP_001100718.1_K924k	ACETYL	prot-ac	HEART	t58-heart	NP_001100718.1_K924k	NA	NA	male	2w	-0.199373	0.0660845	0.00627023	-3.01694	NA	NA	0.00428121	0.0360588
ACETYL;HEART;NP_001100718.1_K924k	ACETYL	prot-ac	HEART	t58-heart	NP_001100718.1_K924k	NA	NA	male	4w	-0.0600792	0.069023	0.393326	-0.87042	NA	NA	0.00428121	0.0360588
ACETYL;HEART;NP_001100718.1_K924k	ACETYL	prot-ac	HEART	t58-heart	NP_001100718.1_K924k	NA	NA	male	8w	-0.00783036	0.069023	0.910691	-0.11345	NA	NA	0.00428121	0.0360588
ACETYL;HEART;NP_001100718.1_K956k	ACETYL	prot-ac	HEART	t58-heart	NP_001100718.1_K956k	NA	NA	female	1w	-0.177015	0.0782235	0.0316558	-2.26294	NA	NA	0.00383217	0.0372933
ACETYL;HEART;NP_001100718.1_K956k	ACETYL	prot-ac	HEART	t58-heart	NP_001100718.1_K956k	NA	NA	female	2w	-0.157354	0.0782235	0.0540597	-2.01159	NA	NA	0.00383217	0.0372933
ACETYL;HEART;NP_001100718.1_K956k	ACETYL	prot-ac	HEART	t58-heart	NP_001100718.1_K956k	NA	NA	female	4w	-0.176885	0.0782235	0.0317711	-2.26127	NA	NA	0.00383217	0.0372933
ACETYL;HEART;NP_001100718.1_K956k	ACETYL	prot-ac	HEART	t58-heart	NP_001100718.1_K956k	NA	NA	female	8w	0.0516387	0.0782235	0.514602	0.66014	NA	NA	0.00383217	0.0372933
ACETYL;HEART;NP_001100718.1_K956k	ACETYL	prot-ac	HEART	t58-heart	NP_001100718.1_K956k	NA	NA	male	1w	0.0264535	0.0962317	0.785924	0.27489	NA	NA	0.00383217	0.0372933
ACETYL;HEART;NP_001100718.1_K956k	ACETYL	prot-ac	HEART	t58-heart	NP_001100718.1_K956k	NA	NA	male	2w	-0.232632	0.0797911	0.00793411	-2.91551	NA	NA	0.00383217	0.0372933
ACETYL;HEART;NP_001100718.1_K956k	ACETYL	prot-ac	HEART	t58-heart	NP_001100718.1_K956k	NA	NA	male	4w	-0.0690478	0.0833391	0.416142	-0.82852	NA	NA	0.00383217	0.0372933
ACETYL;HEART;NP_001100718.1_K956k	ACETYL	prot-ac	HEART	t58-heart	NP_001100718.1_K956k	NA	NA	male	8w	-0.0371551	0.0833391	0.660011	-0.44583	NA	NA	0.00383217	0.0372933
ACETYL;HEART;NP_001100718.1_K970k	ACETYL	prot-ac	HEART	t58-heart	NP_001100718.1_K970k	NA	NA	female	1w	-0.234073	0.108127	0.0391549	-2.1648	NA	NA	0.00405219	0.0346921
ACETYL;HEART;NP_001100718.1_K970k	ACETYL	prot-ac	HEART	t58-heart	NP_001100718.1_K970k	NA	NA	female	2w	-0.235425	0.108127	0.0381186	-2.17729	NA	NA	0.00405219	0.0346921
ACETYL;HEART;NP_001100718.1_K970k	ACETYL	prot-ac	HEART	t58-heart	NP_001100718.1_K970k	NA	NA	female	4w	-0.171741	0.108127	0.123537	-1.58832	NA	NA	0.00405219	0.0346921
ACETYL;HEART;NP_001100718.1_K970k	ACETYL	prot-ac	HEART	t58-heart	NP_001100718.1_K970k	NA	NA	female	8w	-0.0406323	0.108127	0.709934	-0.37578	NA	NA	0.00405219	0.0346921
ACETYL;HEART;NP_001100718.1_K970k	ACETYL	prot-ac	HEART	t58-heart	NP_001100718.1_K970k	NA	NA	male	1w	-0.131858	0.112533	0.253655	-1.17172	NA	NA	0.00405219	0.0346921
ACETYL;HEART;NP_001100718.1_K970k	ACETYL	prot-ac	HEART	t58-heart	NP_001100718.1_K970k	NA	NA	male	2w	-0.372253	0.0933078	0.00060405	-3.98951	NA	NA	0.00405219	0.0346921
ACETYL;HEART;NP_001100718.1_K970k	ACETYL	prot-ac	HEART	t58-heart	NP_001100718.1_K970k	NA	NA	male	4w	-0.35086	0.0974569	0.00156208	-3.60015	NA	NA	0.00405219	0.0346921
ACETYL;HEART;NP_001100718.1_K970k	ACETYL	prot-ac	HEART	t58-heart	NP_001100718.1_K970k	NA	NA	male	8w	-0.197748	0.0974569	0.0545314	-2.02908	NA	NA	0.00405219	0.0346921
ACETYL;HEART;NP_001100718.1_K975k	ACETYL	prot-ac	HEART	t58-heart	NP_001100718.1_K975k	NA	NA	female	1w	-0.916849	0.203518	0.00214357	-4.50499	NA	NA	0.00357325	0.0321945
ACETYL;HEART;NP_001100718.1_K975k	ACETYL	prot-ac	HEART	t58-heart	NP_001100718.1_K975k	NA	NA	female	2w	-0.92702	0.203518	0.0020098	-4.55496	NA	NA	0.00357325	0.0321945
ACETYL;HEART;NP_001100718.1_K975k	ACETYL	prot-ac	HEART	t58-heart	NP_001100718.1_K975k	NA	NA	female	4w	-0.772253	0.203518	0.00557613	-3.79451	NA	NA	0.00357325	0.0321945
ACETYL;HEART;NP_001100718.1_K975k	ACETYL	prot-ac	HEART	t58-heart	NP_001100718.1_K975k	NA	NA	female	8w	-0.923884	0.203518	0.00205004	-4.53956	NA	NA	0.00357325	0.0321945
ACETYL;HEART;NP_001100718.1_K975k	ACETYL	prot-ac	HEART	t58-heart	NP_001100718.1_K975k	NA	NA	male	1w	0.733059	0.298658	0.047341	2.45451	NA	NA	0.00357325	0.0321945
ACETYL;HEART;NP_001100718.1_K975k	ACETYL	prot-ac	HEART	t58-heart	NP_001100718.1_K975k	NA	NA	male	2w	0.696196	0.258645	0.0340841	2.6917	NA	NA	0.00357325	0.0321945
ACETYL;HEART;NP_001100718.1_K975k	ACETYL	prot-ac	HEART	t58-heart	NP_001100718.1_K975k	NA	NA	male	4w	0.593928	0.258645	0.059102	2.2963	NA	NA	0.00357325	0.0321945
ACETYL;HEART;NP_001100718.1_K975k	ACETYL	prot-ac	HEART	t58-heart	NP_001100718.1_K975k	NA	NA	male	8w	1.05027	0.258645	0.00591813	4.06067	NA	NA	0.00357325	0.0321945
ACETYL;HEART;NP_001100765.1_K290k	ACETYL	prot-ac	HEART	t58-heart	NP_001100765.1_K290k	NA	NA	female	1w	0.0680889	0.0730435	0.363745	0.93217	NA	NA	0.00237133	0.0244656
ACETYL;HEART;NP_001100765.1_K290k	ACETYL	prot-ac	HEART	t58-heart	NP_001100765.1_K290k	NA	NA	female	2w	-0.114092	0.0730435	0.135932	-1.56197	NA	NA	0.00237133	0.0244656
ACETYL;HEART;NP_001100765.1_K290k	ACETYL	prot-ac	HEART	t58-heart	NP_001100765.1_K290k	NA	NA	female	4w	0.0371385	0.0730435	0.617398	0.50844	NA	NA	0.00237133	0.0244656
ACETYL;HEART;NP_001100765.1_K290k	ACETYL	prot-ac	HEART	t58-heart	NP_001100765.1_K290k	NA	NA	female	8w	0.048714	0.0730435	0.513394	0.66692	NA	NA	0.00237133	0.0244656
ACETYL;HEART;NP_001100765.1_K290k	ACETYL	prot-ac	HEART	t58-heart	NP_001100765.1_K290k	NA	NA	male	1w	0.307831	0.10275	0.00942007	2.99593	NA	NA	0.00237133	0.0244656
ACETYL;HEART;NP_001100765.1_K290k	ACETYL	prot-ac	HEART	t58-heart	NP_001100765.1_K290k	NA	NA	male	2w	0.451507	0.0859667	0.000113072	5.25211	NA	NA	0.00237133	0.0244656
ACETYL;HEART;NP_001100765.1_K290k	ACETYL	prot-ac	HEART	t58-heart	NP_001100765.1_K290k	NA	NA	male	4w	0.274009	0.0859667	0.00641663	3.18739	NA	NA	0.00237133	0.0244656
ACETYL;HEART;NP_001100765.1_K290k	ACETYL	prot-ac	HEART	t58-heart	NP_001100765.1_K290k	NA	NA	male	8w	0.176434	0.0919023	0.0750011	1.9198	NA	NA	0.00237133	0.0244656
ACETYL;HEART;NP_001100790.1_K125k	ACETYL	prot-ac	HEART	t58-heart	NP_001100790.1_K125k	NA	NA	female	1w	0.0104147	0.0509265	0.83945	0.20451	NA	NA	0.00116803	0.0188199
ACETYL;HEART;NP_001100790.1_K125k	ACETYL	prot-ac	HEART	t58-heart	NP_001100790.1_K125k	NA	NA	female	2w	-0.196999	0.0509265	0.000604003	-3.86831	NA	NA	0.00116803	0.0188199
ACETYL;HEART;NP_001100790.1_K125k	ACETYL	prot-ac	HEART	t58-heart	NP_001100790.1_K125k	NA	NA	female	4w	-0.0752538	0.0509265	0.150745	-1.47769	NA	NA	0.00116803	0.0188199
ACETYL;HEART;NP_001100790.1_K125k	ACETYL	prot-ac	HEART	t58-heart	NP_001100790.1_K125k	NA	NA	female	8w	-0.0232608	0.0509265	0.651403	-0.45675	NA	NA	0.00116803	0.0188199
ACETYL;HEART;NP_001100790.1_K125k	ACETYL	prot-ac	HEART	t58-heart	NP_001100790.1_K125k	NA	NA	male	1w	0.095131	0.0646099	0.154865	1.47239	NA	NA	0.00116803	0.0188199
ACETYL;HEART;NP_001100790.1_K125k	ACETYL	prot-ac	HEART	t58-heart	NP_001100790.1_K125k	NA	NA	male	2w	0.15106	0.0535717	0.009886	2.81976	NA	NA	0.00116803	0.0188199
ACETYL;HEART;NP_001100790.1_K125k	ACETYL	prot-ac	HEART	t58-heart	NP_001100790.1_K125k	NA	NA	male	4w	0.0333039	0.0559538	0.557689	0.5952	NA	NA	0.00116803	0.0188199
ACETYL;HEART;NP_001100790.1_K125k	ACETYL	prot-ac	HEART	t58-heart	NP_001100790.1_K125k	NA	NA	male	8w	0.0170902	0.0559538	0.762864	0.30543	NA	NA	0.00116803	0.0188199
ACETYL;HEART;NP_001100831.1_K725k	ACETYL	prot-ac	HEART	t58-heart	NP_001100831.1_K725k	NA	NA	female	1w	-0.18098	0.203038	0.384649	-0.89136	NA	NA	0.00049514	0.00861298
ACETYL;HEART;NP_001100831.1_K725k	ACETYL	prot-ac	HEART	t58-heart	NP_001100831.1_K725k	NA	NA	female	2w	-0.0802079	0.203038	0.697517	-0.39504	NA	NA	0.00049514	0.00861298
ACETYL;HEART;NP_001100831.1_K725k	ACETYL	prot-ac	HEART	t58-heart	NP_001100831.1_K725k	NA	NA	female	4w	-0.164769	0.203038	0.427807	-0.81152	NA	NA	0.00049514	0.00861298
ACETYL;HEART;NP_001100831.1_K725k	ACETYL	prot-ac	HEART	t58-heart	NP_001100831.1_K725k	NA	NA	female	8w	0.582997	0.203038	0.0102498	2.87137	NA	NA	0.00049514	0.00861298
ACETYL;HEART;NP_001100831.1_K725k	ACETYL	prot-ac	HEART	t58-heart	NP_001100831.1_K725k	NA	NA	male	1w	-0.508951	0.1628	0.00849067	-3.12624	NA	NA	0.00049514	0.00861298
ACETYL;HEART;NP_001100831.1_K725k	ACETYL	prot-ac	HEART	t58-heart	NP_001100831.1_K725k	NA	NA	male	2w	-0.0984236	0.136208	0.483397	-0.7226	NA	NA	0.00049514	0.00861298
ACETYL;HEART;NP_001100831.1_K725k	ACETYL	prot-ac	HEART	t58-heart	NP_001100831.1_K725k	NA	NA	male	4w	-0.0167836	0.1628	0.919545	-0.10309	NA	NA	0.00049514	0.00861298
ACETYL;HEART;NP_001100831.1_K725k	ACETYL	prot-ac	HEART	t58-heart	NP_001100831.1_K725k	NA	NA	male	8w	0.299441	0.145612	0.0615273	2.05642	NA	NA	0.00049514	0.00861298
ACETYL;HEART;NP_001100833.1_K423k	ACETYL	prot-ac	HEART	t58-heart	NP_001100833.1_K423k	NA	NA	female	1w	-0.0168292	0.0826587	0.840152	-0.2036	NA	NA	0.00173653	0.0198677
ACETYL;HEART;NP_001100833.1_K423k	ACETYL	prot-ac	HEART	t58-heart	NP_001100833.1_K423k	NA	NA	female	2w	-0.0475525	0.0826587	0.56973	-0.57529	NA	NA	0.00173653	0.0198677
ACETYL;HEART;NP_001100833.1_K423k	ACETYL	prot-ac	HEART	t58-heart	NP_001100833.1_K423k	NA	NA	female	4w	-0.0318718	0.0826587	0.702744	-0.38558	NA	NA	0.00173653	0.0198677
ACETYL;HEART;NP_001100833.1_K423k	ACETYL	prot-ac	HEART	t58-heart	NP_001100833.1_K423k	NA	NA	female	8w	-0.0499964	0.0826587	0.550188	-0.60485	NA	NA	0.00173653	0.0198677
ACETYL;HEART;NP_001100833.1_K423k	ACETYL	prot-ac	HEART	t58-heart	NP_001100833.1_K423k	NA	NA	male	1w	0.166117	0.0717495	0.0301598	2.31523	NA	NA	0.00173653	0.0198677
ACETYL;HEART;NP_001100833.1_K423k	ACETYL	prot-ac	HEART	t58-heart	NP_001100833.1_K423k	NA	NA	male	2w	0.162427	0.0594915	0.0121171	2.73025	NA	NA	0.00173653	0.0198677
ACETYL;HEART;NP_001100833.1_K423k	ACETYL	prot-ac	HEART	t58-heart	NP_001100833.1_K423k	NA	NA	male	4w	-0.0133632	0.0621369	0.831672	-0.21506	NA	NA	0.00173653	0.0198677
ACETYL;HEART;NP_001100833.1_K423k	ACETYL	prot-ac	HEART	t58-heart	NP_001100833.1_K423k	NA	NA	male	8w	-0.15414	0.0621369	0.0211114	-2.48065	NA	NA	0.00173653	0.0198677
ACETYL;HEART;NP_001100833.1_K688k	ACETYL	prot-ac	HEART	t58-heart	NP_001100833.1_K688k	NA	NA	female	1w	0.015695	0.0660218	0.81384	0.23772	NA	NA	0.00274062	0.0317935
ACETYL;HEART;NP_001100833.1_K688k	ACETYL	prot-ac	HEART	t58-heart	NP_001100833.1_K688k	NA	NA	female	2w	0.0129123	0.0660218	0.846366	0.19558	NA	NA	0.00274062	0.0317935
ACETYL;HEART;NP_001100833.1_K688k	ACETYL	prot-ac	HEART	t58-heart	NP_001100833.1_K688k	NA	NA	female	4w	0.0810866	0.0660218	0.22969	1.22818	NA	NA	0.00274062	0.0317935
ACETYL;HEART;NP_001100833.1_K688k	ACETYL	prot-ac	HEART	t58-heart	NP_001100833.1_K688k	NA	NA	female	8w	0.0132142	0.0660218	0.842823	0.20015	NA	NA	0.00274062	0.0317935
ACETYL;HEART;NP_001100833.1_K688k	ACETYL	prot-ac	HEART	t58-heart	NP_001100833.1_K688k	NA	NA	male	1w	0.0360631	0.07084	0.615689	0.50908	NA	NA	0.00274062	0.0317935
ACETYL;HEART;NP_001100833.1_K688k	ACETYL	prot-ac	HEART	t58-heart	NP_001100833.1_K688k	NA	NA	male	2w	0.158072	0.0587374	0.0132342	2.69116	NA	NA	0.00274062	0.0317935
ACETYL;HEART;NP_001100833.1_K688k	ACETYL	prot-ac	HEART	t58-heart	NP_001100833.1_K688k	NA	NA	male	4w	-0.019609	0.0613492	0.752219	-0.31963	NA	NA	0.00274062	0.0317935
ACETYL;HEART;NP_001100833.1_K688k	ACETYL	prot-ac	HEART	t58-heart	NP_001100833.1_K688k	NA	NA	male	8w	-0.168621	0.0613492	0.0116258	-2.74854	NA	NA	0.00274062	0.0317935
ACETYL;HEART;NP_001100900.1_K851k	ACETYL	prot-ac	HEART	t58-heart	NP_001100900.1_K851k	NA	NA	female	1w	-0.0208641	0.0712801	0.771924	-0.29271	NA	NA	0.000596129	0.00994473
ACETYL;HEART;NP_001100900.1_K851k	ACETYL	prot-ac	HEART	t58-heart	NP_001100900.1_K851k	NA	NA	female	2w	0.0794663	0.0712801	0.274474	1.11485	NA	NA	0.000596129	0.00994473
ACETYL;HEART;NP_001100900.1_K851k	ACETYL	prot-ac	HEART	t58-heart	NP_001100900.1_K851k	NA	NA	female	4w	0.269186	0.0712801	0.000770433	3.77645	NA	NA	0.000596129	0.00994473
ACETYL;HEART;NP_001100900.1_K851k	ACETYL	prot-ac	HEART	t58-heart	NP_001100900.1_K851k	NA	NA	female	8w	0.231574	0.0712801	0.00302843	3.2488	NA	NA	0.000596129	0.00994473
ACETYL;HEART;NP_001100900.1_K851k	ACETYL	prot-ac	HEART	t58-heart	NP_001100900.1_K851k	NA	NA	male	1w	0.155847	0.134365	0.258345	1.15988	NA	NA	0.000596129	0.00994473
ACETYL;HEART;NP_001100900.1_K851k	ACETYL	prot-ac	HEART	t58-heart	NP_001100900.1_K851k	NA	NA	male	2w	0.114988	0.11141	0.31306	1.03212	NA	NA	0.000596129	0.00994473
ACETYL;HEART;NP_001100900.1_K851k	ACETYL	prot-ac	HEART	t58-heart	NP_001100900.1_K851k	NA	NA	male	4w	0.118189	0.116364	0.320651	1.01569	NA	NA	0.000596129	0.00994473
ACETYL;HEART;NP_001100900.1_K851k	ACETYL	prot-ac	HEART	t58-heart	NP_001100900.1_K851k	NA	NA	male	8w	0.336271	0.116364	0.00841824	2.88982	NA	NA	0.000596129	0.00994473
ACETYL;HEART;NP_001100900.1_K853k	ACETYL	prot-ac	HEART	t58-heart	NP_001100900.1_K853k	NA	NA	female	1w	0.0867339	0.0584741	0.149261	1.48329	NA	NA	0.0028644	0.0279592
ACETYL;HEART;NP_001100900.1_K853k	ACETYL	prot-ac	HEART	t58-heart	NP_001100900.1_K853k	NA	NA	female	2w	0.0755004	0.0584741	0.207289	1.29118	NA	NA	0.0028644	0.0279592
ACETYL;HEART;NP_001100900.1_K853k	ACETYL	prot-ac	HEART	t58-heart	NP_001100900.1_K853k	NA	NA	female	4w	0.128721	0.0584741	0.0361941	2.20134	NA	NA	0.0028644	0.0279592
ACETYL;HEART;NP_001100900.1_K853k	ACETYL	prot-ac	HEART	t58-heart	NP_001100900.1_K853k	NA	NA	female	8w	0.145074	0.0584741	0.019433	2.481	NA	NA	0.0028644	0.0279592
ACETYL;HEART;NP_001100900.1_K853k	ACETYL	prot-ac	HEART	t58-heart	NP_001100900.1_K853k	NA	NA	male	1w	0.123974	0.0902985	0.183399	1.37293	NA	NA	0.0028644	0.0279592
ACETYL;HEART;NP_001100900.1_K853k	ACETYL	prot-ac	HEART	t58-heart	NP_001100900.1_K853k	NA	NA	male	2w	0.058349	0.0748716	0.443968	0.77932	NA	NA	0.0028644	0.0279592
ACETYL;HEART;NP_001100900.1_K853k	ACETYL	prot-ac	HEART	t58-heart	NP_001100900.1_K853k	NA	NA	male	4w	0.226518	0.0782008	0.00828739	2.89663	NA	NA	0.0028644	0.0279592
ACETYL;HEART;NP_001100900.1_K853k	ACETYL	prot-ac	HEART	t58-heart	NP_001100900.1_K853k	NA	NA	male	8w	0.3316	0.0782008	0.000326114	4.24037	NA	NA	0.0028644	0.0279592
ACETYL;HEART;NP_001101016.2_K1023k	ACETYL	prot-ac	HEART	t58-heart	NP_001101016.2_K1023k	NA	NA	female	1w	0.136968	0.246354	0.593877	0.55598	NA	NA	0.000516165	0.0100556
ACETYL;HEART;NP_001101016.2_K1023k	ACETYL	prot-ac	HEART	t58-heart	NP_001101016.2_K1023k	NA	NA	female	2w	-0.299214	0.246354	0.260168	-1.21457	NA	NA	0.000516165	0.0100556
ACETYL;HEART;NP_001101016.2_K1023k	ACETYL	prot-ac	HEART	t58-heart	NP_001101016.2_K1023k	NA	NA	female	4w	-0.0438599	0.246354	0.863251	-0.17804	NA	NA	0.000516165	0.0100556
ACETYL;HEART;NP_001101016.2_K1023k	ACETYL	prot-ac	HEART	t58-heart	NP_001101016.2_K1023k	NA	NA	female	8w	0.583259	0.246354	0.0463351	2.36757	NA	NA	0.000516165	0.0100556
ACETYL;HEART;NP_001101016.2_K1023k	ACETYL	prot-ac	HEART	t58-heart	NP_001101016.2_K1023k	NA	NA	male	1w	1.02018	0.234419	0.00422768	4.35194	NA	NA	0.000516165	0.0100556
ACETYL;HEART;NP_001101016.2_K1023k	ACETYL	prot-ac	HEART	t58-heart	NP_001101016.2_K1023k	NA	NA	male	2w	1.0986	0.191402	0.00100302	5.73974	NA	NA	0.000516165	0.0100556
ACETYL;HEART;NP_001101016.2_K1023k	ACETYL	prot-ac	HEART	t58-heart	NP_001101016.2_K1023k	NA	NA	male	4w	1.76387	0.191402	6.66753e-05	8	NA	NA	0.000516165	0.0100556
ACETYL;HEART;NP_001101016.2_K1023k	ACETYL	prot-ac	HEART	t58-heart	NP_001101016.2_K1023k	NA	NA	male	8w	0.824522	0.234419	0.0114725	3.5173	NA	NA	0.000516165	0.0100556
ACETYL;HEART;NP_001101748.1_K29k	ACETYL	prot-ac	HEART	t58-heart	NP_001101748.1_K29k	NA	NA	female	1w	0.0463667	0.0665788	0.491956	0.69642	NA	NA	0.000258975	0.00561875
ACETYL;HEART;NP_001101748.1_K29k	ACETYL	prot-ac	HEART	t58-heart	NP_001101748.1_K29k	NA	NA	female	2w	0.0162532	0.0665788	0.808933	0.24412	NA	NA	0.000258975	0.00561875
ACETYL;HEART;NP_001101748.1_K29k	ACETYL	prot-ac	HEART	t58-heart	NP_001101748.1_K29k	NA	NA	female	4w	-0.0897991	0.0665788	0.188311	-1.34877	NA	NA	0.000258975	0.00561875
ACETYL;HEART;NP_001101748.1_K29k	ACETYL	prot-ac	HEART	t58-heart	NP_001101748.1_K29k	NA	NA	female	8w	0.134073	0.0665788	0.0538194	2.01375	NA	NA	0.000258975	0.00561875
ACETYL;HEART;NP_001101748.1_K29k	ACETYL	prot-ac	HEART	t58-heart	NP_001101748.1_K29k	NA	NA	male	1w	-0.184033	0.0698659	0.0150403	-2.6341	NA	NA	0.000258975	0.00561875
ACETYL;HEART;NP_001101748.1_K29k	ACETYL	prot-ac	HEART	t58-heart	NP_001101748.1_K29k	NA	NA	male	2w	-0.218468	0.0579297	0.00103036	-3.77126	NA	NA	0.000258975	0.00561875
ACETYL;HEART;NP_001101748.1_K29k	ACETYL	prot-ac	HEART	t58-heart	NP_001101748.1_K29k	NA	NA	male	4w	-0.258173	0.0605056	0.000305483	-4.26693	NA	NA	0.000258975	0.00561875
ACETYL;HEART;NP_001101748.1_K29k	ACETYL	prot-ac	HEART	t58-heart	NP_001101748.1_K29k	NA	NA	male	8w	-0.0295824	0.0605056	0.629664	-0.48892	NA	NA	0.000258975	0.00561875
ACETYL;HEART;NP_001101857.2_K110k	ACETYL	prot-ac	HEART	t58-heart	NP_001101857.2_K110k	NA	NA	female	1w	0.00200111	0.0981979	0.983919	0.02038	NA	NA	0.002886	0.0314674
ACETYL;HEART;NP_001101857.2_K110k	ACETYL	prot-ac	HEART	t58-heart	NP_001101857.2_K110k	NA	NA	female	2w	0.0103221	0.0981979	0.917205	0.10511	NA	NA	0.002886	0.0314674
ACETYL;HEART;NP_001101857.2_K110k	ACETYL	prot-ac	HEART	t58-heart	NP_001101857.2_K110k	NA	NA	female	4w	-0.0503532	0.0981979	0.61305	-0.51277	NA	NA	0.002886	0.0314674
ACETYL;HEART;NP_001101857.2_K110k	ACETYL	prot-ac	HEART	t58-heart	NP_001101857.2_K110k	NA	NA	female	8w	-0.194643	0.0981979	0.0596603	-1.98215	NA	NA	0.002886	0.0314674
ACETYL;HEART;NP_001101857.2_K110k	ACETYL	prot-ac	HEART	t58-heart	NP_001101857.2_K110k	NA	NA	male	1w	0.250979	0.102428	0.0245182	2.4503	NA	NA	0.002886	0.0314674
ACETYL;HEART;NP_001101857.2_K110k	ACETYL	prot-ac	HEART	t58-heart	NP_001101857.2_K110k	NA	NA	male	2w	0.241559	0.0793403	0.00686565	3.0446	NA	NA	0.002886	0.0314674
ACETYL;HEART;NP_001101857.2_K110k	ACETYL	prot-ac	HEART	t58-heart	NP_001101857.2_K110k	NA	NA	male	4w	0.0504484	0.083632	0.55375	0.60322	NA	NA	0.002886	0.0314674
ACETYL;HEART;NP_001101857.2_K110k	ACETYL	prot-ac	HEART	t58-heart	NP_001101857.2_K110k	NA	NA	male	8w	-0.119972	0.0793403	0.147544	-1.51212	NA	NA	0.002886	0.0314674
ACETYL;HEART;NP_001101857.2_K131k	ACETYL	prot-ac	HEART	t58-heart	NP_001101857.2_K131k	NA	NA	female	1w	0.047532	0.0524307	0.372436	0.90657	NA	NA	0.00300487	0.0352086
ACETYL;HEART;NP_001101857.2_K131k	ACETYL	prot-ac	HEART	t58-heart	NP_001101857.2_K131k	NA	NA	female	2w	0.105684	0.0524307	0.053604	2.01569	NA	NA	0.00300487	0.0352086
ACETYL;HEART;NP_001101857.2_K131k	ACETYL	prot-ac	HEART	t58-heart	NP_001101857.2_K131k	NA	NA	female	4w	0.0393448	0.0524307	0.459318	0.75041	NA	NA	0.00300487	0.0352086
ACETYL;HEART;NP_001101857.2_K131k	ACETYL	prot-ac	HEART	t58-heart	NP_001101857.2_K131k	NA	NA	female	8w	-0.0229437	0.0524307	0.665061	-0.4376	NA	NA	0.00300487	0.0352086
ACETYL;HEART;NP_001101857.2_K131k	ACETYL	prot-ac	HEART	t58-heart	NP_001101857.2_K131k	NA	NA	male	1w	0.0537552	0.0743082	0.476935	0.72341	NA	NA	0.00300487	0.0352086
ACETYL;HEART;NP_001101857.2_K131k	ACETYL	prot-ac	HEART	t58-heart	NP_001101857.2_K131k	NA	NA	male	2w	0.161251	0.0616131	0.0156199	2.61715	NA	NA	0.00300487	0.0352086
ACETYL;HEART;NP_001101857.2_K131k	ACETYL	prot-ac	HEART	t58-heart	NP_001101857.2_K131k	NA	NA	male	4w	-0.0270492	0.0643528	0.678262	-0.42033	NA	NA	0.00300487	0.0352086
ACETYL;HEART;NP_001101857.2_K131k	ACETYL	prot-ac	HEART	t58-heart	NP_001101857.2_K131k	NA	NA	male	8w	-0.12889	0.0643528	0.0574716	-2.00287	NA	NA	0.00300487	0.0352086
ACETYL;HEART;NP_001101857.2_K440k	ACETYL	prot-ac	HEART	t58-heart	NP_001101857.2_K440k	NA	NA	female	1w	0.058782	0.0482757	0.233612	1.21763	NA	NA	0.000402797	0.00935749
ACETYL;HEART;NP_001101857.2_K440k	ACETYL	prot-ac	HEART	t58-heart	NP_001101857.2_K440k	NA	NA	female	2w	0.0904303	0.0482757	0.0716033	1.8732	NA	NA	0.000402797	0.00935749
ACETYL;HEART;NP_001101857.2_K440k	ACETYL	prot-ac	HEART	t58-heart	NP_001101857.2_K440k	NA	NA	female	4w	0.119778	0.0482757	0.0194276	2.48112	NA	NA	0.000402797	0.00935749
ACETYL;HEART;NP_001101857.2_K440k	ACETYL	prot-ac	HEART	t58-heart	NP_001101857.2_K440k	NA	NA	female	8w	0.0638332	0.0482757	0.19687	1.32226	NA	NA	0.000402797	0.00935749
ACETYL;HEART;NP_001101857.2_K440k	ACETYL	prot-ac	HEART	t58-heart	NP_001101857.2_K440k	NA	NA	male	1w	0.156857	0.0581372	0.0130306	2.69804	NA	NA	0.000402797	0.00935749
ACETYL;HEART;NP_001101857.2_K440k	ACETYL	prot-ac	HEART	t58-heart	NP_001101857.2_K440k	NA	NA	male	2w	0.27439	0.0482048	9.48697e-06	5.69217	NA	NA	0.000402797	0.00935749
ACETYL;HEART;NP_001101857.2_K440k	ACETYL	prot-ac	HEART	t58-heart	NP_001101857.2_K440k	NA	NA	male	4w	0.130437	0.0503483	0.0165667	2.59069	NA	NA	0.000402797	0.00935749
ACETYL;HEART;NP_001101857.2_K440k	ACETYL	prot-ac	HEART	t58-heart	NP_001101857.2_K440k	NA	NA	male	8w	0.0815279	0.0503483	0.119419	1.61928	NA	NA	0.000402797	0.00935749
ACETYL;HEART;NP_001101857.2_K80k	ACETYL	prot-ac	HEART	t58-heart	NP_001101857.2_K80k	NA	NA	female	1w	0.030357	0.0616415	0.626254	0.49248	NA	NA	7.42617e-05	0.00296992
ACETYL;HEART;NP_001101857.2_K80k	ACETYL	prot-ac	HEART	t58-heart	NP_001101857.2_K80k	NA	NA	female	2w	0.0611598	0.0616415	0.329676	0.99219	NA	NA	7.42617e-05	0.00296992
ACETYL;HEART;NP_001101857.2_K80k	ACETYL	prot-ac	HEART	t58-heart	NP_001101857.2_K80k	NA	NA	female	4w	0.071659	0.0616415	0.254922	1.16251	NA	NA	7.42617e-05	0.00296992
ACETYL;HEART;NP_001101857.2_K80k	ACETYL	prot-ac	HEART	t58-heart	NP_001101857.2_K80k	NA	NA	female	8w	-0.0380046	0.0616415	0.542559	-0.61654	NA	NA	7.42617e-05	0.00296992
ACETYL;HEART;NP_001101857.2_K80k	ACETYL	prot-ac	HEART	t58-heart	NP_001101857.2_K80k	NA	NA	male	1w	0.130959	0.0675661	0.0653337	1.93823	NA	NA	7.42617e-05	0.00296992
ACETYL;HEART;NP_001101857.2_K80k	ACETYL	prot-ac	HEART	t58-heart	NP_001101857.2_K80k	NA	NA	male	2w	0.279335	0.0560229	5.22518e-05	4.98608	NA	NA	7.42617e-05	0.00296992
ACETYL;HEART;NP_001101857.2_K80k	ACETYL	prot-ac	HEART	t58-heart	NP_001101857.2_K80k	NA	NA	male	4w	0.112157	0.058514	0.0681479	1.91676	NA	NA	7.42617e-05	0.00296992
ACETYL;HEART;NP_001101857.2_K80k	ACETYL	prot-ac	HEART	t58-heart	NP_001101857.2_K80k	NA	NA	male	8w	-0.0973339	0.058514	0.110193	-1.66343	NA	NA	7.42617e-05	0.00296992
ACETYL;HEART;NP_001101857.2_K90k	ACETYL	prot-ac	HEART	t58-heart	NP_001101857.2_K90k	NA	NA	female	1w	0.0208196	0.0835291	0.805003	0.24925	NA	NA	4.46052e-05	0.00171551
ACETYL;HEART;NP_001101857.2_K90k	ACETYL	prot-ac	HEART	t58-heart	NP_001101857.2_K90k	NA	NA	female	2w	0.0219355	0.0835291	0.794791	0.26261	NA	NA	4.46052e-05	0.00171551
ACETYL;HEART;NP_001101857.2_K90k	ACETYL	prot-ac	HEART	t58-heart	NP_001101857.2_K90k	NA	NA	female	4w	-0.0663074	0.0835291	0.43403	-0.79382	NA	NA	4.46052e-05	0.00171551
ACETYL;HEART;NP_001101857.2_K90k	ACETYL	prot-ac	HEART	t58-heart	NP_001101857.2_K90k	NA	NA	female	8w	-0.168384	0.0835291	0.0535836	-2.01587	NA	NA	4.46052e-05	0.00171551
ACETYL;HEART;NP_001101857.2_K90k	ACETYL	prot-ac	HEART	t58-heart	NP_001101857.2_K90k	NA	NA	male	1w	0.0800103	0.0860964	0.362661	0.92931	NA	NA	4.46052e-05	0.00171551
ACETYL;HEART;NP_001101857.2_K90k	ACETYL	prot-ac	HEART	t58-heart	NP_001101857.2_K90k	NA	NA	male	2w	0.190288	0.0713874	0.0140173	2.66557	NA	NA	4.46052e-05	0.00171551
ACETYL;HEART;NP_001101857.2_K90k	ACETYL	prot-ac	HEART	t58-heart	NP_001101857.2_K90k	NA	NA	male	4w	-0.0438886	0.0745617	0.56202	-0.58862	NA	NA	4.46052e-05	0.00171551
ACETYL;HEART;NP_001101857.2_K90k	ACETYL	prot-ac	HEART	t58-heart	NP_001101857.2_K90k	NA	NA	male	8w	-0.291937	0.0745617	0.000724412	-3.91538	NA	NA	4.46052e-05	0.00171551
ACETYL;HEART;NP_001101877.1_K118k	ACETYL	prot-ac	HEART	t58-heart	NP_001101877.1_K118k	NA	NA	female	1w	0.010225	0.059768	0.865403	0.17108	NA	NA	0.000411039	0.00762182
ACETYL;HEART;NP_001101877.1_K118k	ACETYL	prot-ac	HEART	t58-heart	NP_001101877.1_K118k	NA	NA	female	2w	-0.0374391	0.059768	0.536164	-0.62641	NA	NA	0.000411039	0.00762182
ACETYL;HEART;NP_001101877.1_K118k	ACETYL	prot-ac	HEART	t58-heart	NP_001101877.1_K118k	NA	NA	female	4w	-0.0480929	0.059768	0.427852	-0.80466	NA	NA	0.000411039	0.00762182
ACETYL;HEART;NP_001101877.1_K118k	ACETYL	prot-ac	HEART	t58-heart	NP_001101877.1_K118k	NA	NA	female	8w	-0.126853	0.059768	0.0428585	-2.12242	NA	NA	0.000411039	0.00762182
ACETYL;HEART;NP_001101877.1_K118k	ACETYL	prot-ac	HEART	t58-heart	NP_001101877.1_K118k	NA	NA	male	1w	0.0279909	0.0782868	0.724041	0.35754	NA	NA	0.000411039	0.00762182
ACETYL;HEART;NP_001101877.1_K118k	ACETYL	prot-ac	HEART	t58-heart	NP_001101877.1_K118k	NA	NA	male	2w	0.0421117	0.064912	0.523113	0.64875	NA	NA	0.000411039	0.00762182
ACETYL;HEART;NP_001101877.1_K118k	ACETYL	prot-ac	HEART	t58-heart	NP_001101877.1_K118k	NA	NA	male	4w	-0.0616884	0.0677984	0.372599	-0.90988	NA	NA	0.000411039	0.00762182
ACETYL;HEART;NP_001101877.1_K118k	ACETYL	prot-ac	HEART	t58-heart	NP_001101877.1_K118k	NA	NA	male	8w	-0.306624	0.0677984	0.000162841	-4.52259	NA	NA	0.000411039	0.00762182
ACETYL;HEART;NP_001101877.1_K125k	ACETYL	prot-ac	HEART	t58-heart	NP_001101877.1_K125k	NA	NA	female	1w	-0.0794837	0.048985	0.115974	-1.62261	NA	NA	0.00220923	0.0260687
ACETYL;HEART;NP_001101877.1_K125k	ACETYL	prot-ac	HEART	t58-heart	NP_001101877.1_K125k	NA	NA	female	2w	0.00444021	0.048985	0.928426	0.09064	NA	NA	0.00220923	0.0260687
ACETYL;HEART;NP_001101877.1_K125k	ACETYL	prot-ac	HEART	t58-heart	NP_001101877.1_K125k	NA	NA	female	4w	-0.0896041	0.048985	0.0781267	-1.82922	NA	NA	0.00220923	0.0260687
ACETYL;HEART;NP_001101877.1_K125k	ACETYL	prot-ac	HEART	t58-heart	NP_001101877.1_K125k	NA	NA	female	8w	-0.149026	0.048985	0.00508561	-3.04227	NA	NA	0.00220923	0.0260687
ACETYL;HEART;NP_001101877.1_K125k	ACETYL	prot-ac	HEART	t58-heart	NP_001101877.1_K125k	NA	NA	male	1w	-0.101615	0.0749257	0.188584	-1.3562	NA	NA	0.00220923	0.0260687
ACETYL;HEART;NP_001101877.1_K125k	ACETYL	prot-ac	HEART	t58-heart	NP_001101877.1_K125k	NA	NA	male	2w	-0.104245	0.0621251	0.107288	-1.67798	NA	NA	0.00220923	0.0260687
ACETYL;HEART;NP_001101877.1_K125k	ACETYL	prot-ac	HEART	t58-heart	NP_001101877.1_K125k	NA	NA	male	4w	-0.197318	0.0648876	0.00592901	-3.04092	NA	NA	0.00220923	0.0260687
ACETYL;HEART;NP_001101877.1_K125k	ACETYL	prot-ac	HEART	t58-heart	NP_001101877.1_K125k	NA	NA	male	8w	-0.238206	0.0648876	0.00131509	-3.67106	NA	NA	0.00220923	0.0260687
ACETYL;HEART;NP_001101877.1_K14k	ACETYL	prot-ac	HEART	t58-heart	NP_001101877.1_K14k	NA	NA	female	1w	0.0147412	0.0622237	0.814468	0.23691	NA	NA	2.87313e-06	0.000302826
ACETYL;HEART;NP_001101877.1_K14k	ACETYL	prot-ac	HEART	t58-heart	NP_001101877.1_K14k	NA	NA	female	2w	0.0161139	0.0622237	0.797571	0.25897	NA	NA	2.87313e-06	0.000302826
ACETYL;HEART;NP_001101877.1_K14k	ACETYL	prot-ac	HEART	t58-heart	NP_001101877.1_K14k	NA	NA	female	4w	-0.0891205	0.0622237	0.163232	-1.43226	NA	NA	2.87313e-06	0.000302826
ACETYL;HEART;NP_001101877.1_K14k	ACETYL	prot-ac	HEART	t58-heart	NP_001101877.1_K14k	NA	NA	female	8w	-0.244301	0.0622237	0.000517823	-3.92618	NA	NA	2.87313e-06	0.000302826
ACETYL;HEART;NP_001101877.1_K14k	ACETYL	prot-ac	HEART	t58-heart	NP_001101877.1_K14k	NA	NA	male	1w	0.053396	0.0809168	0.516072	0.65989	NA	NA	2.87313e-06	0.000302826
ACETYL;HEART;NP_001101877.1_K14k	ACETYL	prot-ac	HEART	t58-heart	NP_001101877.1_K14k	NA	NA	male	2w	0.0958716	0.0670927	0.166855	1.42894	NA	NA	2.87313e-06	0.000302826
ACETYL;HEART;NP_001101877.1_K14k	ACETYL	prot-ac	HEART	t58-heart	NP_001101877.1_K14k	NA	NA	male	4w	-0.114929	0.070076	0.114999	-1.64006	NA	NA	2.87313e-06	0.000302826
ACETYL;HEART;NP_001101877.1_K14k	ACETYL	prot-ac	HEART	t58-heart	NP_001101877.1_K14k	NA	NA	male	8w	-0.268371	0.070076	0.000893309	-3.82972	NA	NA	2.87313e-06	0.000302826
ACETYL;HEART;NP_001101877.1_K23k	ACETYL	prot-ac	HEART	t58-heart	NP_001101877.1_K23k	NA	NA	female	1w	0.0924902	0.0497686	0.0737433	1.85841	NA	NA	0.00320787	0.0335356
ACETYL;HEART;NP_001101877.1_K23k	ACETYL	prot-ac	HEART	t58-heart	NP_001101877.1_K23k	NA	NA	female	2w	0.0295751	0.0497686	0.557155	0.59425	NA	NA	0.00320787	0.0335356
ACETYL;HEART;NP_001101877.1_K23k	ACETYL	prot-ac	HEART	t58-heart	NP_001101877.1_K23k	NA	NA	female	4w	0.0479062	0.0497686	0.344067	0.96258	NA	NA	0.00320787	0.0335356
ACETYL;HEART;NP_001101877.1_K23k	ACETYL	prot-ac	HEART	t58-heart	NP_001101877.1_K23k	NA	NA	female	8w	-0.0233381	0.0497686	0.642779	-0.46893	NA	NA	0.00320787	0.0335356
ACETYL;HEART;NP_001101877.1_K23k	ACETYL	prot-ac	HEART	t58-heart	NP_001101877.1_K23k	NA	NA	male	1w	0.134206	0.063061	0.0445865	2.1282	NA	NA	0.00320787	0.0335356
ACETYL;HEART;NP_001101877.1_K23k	ACETYL	prot-ac	HEART	t58-heart	NP_001101877.1_K23k	NA	NA	male	2w	0.131249	0.0522874	0.0197907	2.51015	NA	NA	0.00320787	0.0335356
ACETYL;HEART;NP_001101877.1_K23k	ACETYL	prot-ac	HEART	t58-heart	NP_001101877.1_K23k	NA	NA	male	4w	0.00916046	0.0546125	0.8683	0.16774	NA	NA	0.00320787	0.0335356
ACETYL;HEART;NP_001101877.1_K23k	ACETYL	prot-ac	HEART	t58-heart	NP_001101877.1_K23k	NA	NA	male	8w	-0.0973932	0.0546125	0.0881224	-1.78335	NA	NA	0.00320787	0.0335356
ACETYL;HEART;NP_001101961.2_K47k	ACETYL	prot-ac	HEART	t58-heart	NP_001101961.2_K47k	NA	NA	female	1w	0.0836902	0.0487948	0.0974603	1.71514	NA	NA	0.00499462	0.0446895
ACETYL;HEART;NP_001101961.2_K47k	ACETYL	prot-ac	HEART	t58-heart	NP_001101961.2_K47k	NA	NA	female	2w	0.102473	0.0487948	0.0449351	2.10007	NA	NA	0.00499462	0.0446895
ACETYL;HEART;NP_001101961.2_K47k	ACETYL	prot-ac	HEART	t58-heart	NP_001101961.2_K47k	NA	NA	female	4w	0.105856	0.0487948	0.0387692	2.16941	NA	NA	0.00499462	0.0446895
ACETYL;HEART;NP_001101961.2_K47k	ACETYL	prot-ac	HEART	t58-heart	NP_001101961.2_K47k	NA	NA	female	8w	0.0370713	0.0487948	0.453814	0.75974	NA	NA	0.00499462	0.0446895
ACETYL;HEART;NP_001101961.2_K47k	ACETYL	prot-ac	HEART	t58-heart	NP_001101961.2_K47k	NA	NA	male	1w	0.0982392	0.0578031	0.1031	1.69955	NA	NA	0.00499462	0.0446895
ACETYL;HEART;NP_001101961.2_K47k	ACETYL	prot-ac	HEART	t58-heart	NP_001101961.2_K47k	NA	NA	male	2w	0.160966	0.0479278	0.00279614	3.3585	NA	NA	0.00499462	0.0446895
ACETYL;HEART;NP_001101961.2_K47k	ACETYL	prot-ac	HEART	t58-heart	NP_001101961.2_K47k	NA	NA	male	4w	0.0372803	0.050059	0.4642	0.74473	NA	NA	0.00499462	0.0446895
ACETYL;HEART;NP_001101961.2_K47k	ACETYL	prot-ac	HEART	t58-heart	NP_001101961.2_K47k	NA	NA	male	8w	-0.0388904	0.050059	0.445372	-0.77689	NA	NA	0.00499462	0.0446895
ACETYL;HEART;NP_001102449.1_K68k	ACETYL	prot-ac	HEART	t58-heart	NP_001102449.1_K68k	NA	NA	female	1w	0.266284	0.115809	0.0390447	2.29934	NA	NA	0.000358846	0.00699338
ACETYL;HEART;NP_001102449.1_K68k	ACETYL	prot-ac	HEART	t58-heart	NP_001102449.1_K68k	NA	NA	female	2w	-0.0476847	0.115809	0.68735	-0.41175	NA	NA	0.000358846	0.00699338
ACETYL;HEART;NP_001102449.1_K68k	ACETYL	prot-ac	HEART	t58-heart	NP_001102449.1_K68k	NA	NA	female	4w	-0.00998641	0.115809	0.93262	-0.08623	NA	NA	0.000358846	0.00699338
ACETYL;HEART;NP_001102449.1_K68k	ACETYL	prot-ac	HEART	t58-heart	NP_001102449.1_K68k	NA	NA	female	8w	-0.644702	0.115809	9.75144e-05	-5.56695	NA	NA	0.000358846	0.00699338
ACETYL;HEART;NP_001102449.1_K68k	ACETYL	prot-ac	HEART	t58-heart	NP_001102449.1_K68k	NA	NA	male	1w	0.214015	0.227251	0.367798	0.94176	NA	NA	0.000358846	0.00699338
ACETYL;HEART;NP_001102449.1_K68k	ACETYL	prot-ac	HEART	t58-heart	NP_001102449.1_K68k	NA	NA	male	2w	0.261673	0.207451	0.234886	1.26138	NA	NA	0.000358846	0.00699338
ACETYL;HEART;NP_001102449.1_K68k	ACETYL	prot-ac	HEART	t58-heart	NP_001102449.1_K68k	NA	NA	male	4w	-0.00172799	0.207451	0.993512	-0.00833	NA	NA	0.000358846	0.00699338
ACETYL;HEART;NP_001102449.1_K68k	ACETYL	prot-ac	HEART	t58-heart	NP_001102449.1_K68k	NA	NA	male	8w	0.205803	0.227251	0.385752	0.90562	NA	NA	0.000358846	0.00699338
ACETYL;HEART;NP_001102981.1_K20k	ACETYL	prot-ac	HEART	t58-heart	NP_001102981.1_K20k	NA	NA	female	1w	0.10201	0.083449	0.237518	1.22242	NA	NA	0.000402741	0.00839637
ACETYL;HEART;NP_001102981.1_K20k	ACETYL	prot-ac	HEART	t58-heart	NP_001102981.1_K20k	NA	NA	female	2w	-0.0195698	0.083449	0.817268	-0.23451	NA	NA	0.000402741	0.00839637
ACETYL;HEART;NP_001102981.1_K20k	ACETYL	prot-ac	HEART	t58-heart	NP_001102981.1_K20k	NA	NA	female	4w	-0.154654	0.083449	0.0805264	-1.85328	NA	NA	0.000402741	0.00839637
ACETYL;HEART;NP_001102981.1_K20k	ACETYL	prot-ac	HEART	t58-heart	NP_001102981.1_K20k	NA	NA	female	8w	-0.0404565	0.083449	0.633738	-0.48481	NA	NA	0.000402741	0.00839637
ACETYL;HEART;NP_001102981.1_K20k	ACETYL	prot-ac	HEART	t58-heart	NP_001102981.1_K20k	NA	NA	male	1w	0.00116095	0.106154	0.991425	0.01094	NA	NA	0.000402741	0.00839637
ACETYL;HEART;NP_001102981.1_K20k	ACETYL	prot-ac	HEART	t58-heart	NP_001102981.1_K20k	NA	NA	male	2w	0.191227	0.067138	0.0126485	2.84826	NA	NA	0.000402741	0.00839637
ACETYL;HEART;NP_001102981.1_K20k	ACETYL	prot-ac	HEART	t58-heart	NP_001102981.1_K20k	NA	NA	male	4w	-0.174938	0.067138	0.0204357	-2.60564	NA	NA	0.000402741	0.00839637
ACETYL;HEART;NP_001102981.1_K20k	ACETYL	prot-ac	HEART	t58-heart	NP_001102981.1_K20k	NA	NA	male	8w	-0.16346	0.0725173	0.0403244	-2.25408	NA	NA	0.000402741	0.00839637
ACETYL;HEART;NP_001103077.1_K91k	ACETYL	prot-ac	HEART	t58-heart	NP_001103077.1_K91k	NA	NA	female	1w	-0.315774	0.0916724	0.00183444	-3.44459	NA	NA	0.00227232	0.0266797
ACETYL;HEART;NP_001103077.1_K91k	ACETYL	prot-ac	HEART	t58-heart	NP_001103077.1_K91k	NA	NA	female	2w	-0.259673	0.0916724	0.00849866	-2.83262	NA	NA	0.00227232	0.0266797
ACETYL;HEART;NP_001103077.1_K91k	ACETYL	prot-ac	HEART	t58-heart	NP_001103077.1_K91k	NA	NA	female	4w	-0.0242784	0.0916724	0.79309	-0.26484	NA	NA	0.00227232	0.0266797
ACETYL;HEART;NP_001103077.1_K91k	ACETYL	prot-ac	HEART	t58-heart	NP_001103077.1_K91k	NA	NA	female	8w	-0.0888917	0.0916724	0.340584	-0.96967	NA	NA	0.00227232	0.0266797
ACETYL;HEART;NP_001103077.1_K91k	ACETYL	prot-ac	HEART	t58-heart	NP_001103077.1_K91k	NA	NA	male	1w	-0.076471	0.0900979	0.405021	-0.84875	NA	NA	0.00227232	0.0266797
ACETYL;HEART;NP_001103077.1_K91k	ACETYL	prot-ac	HEART	t58-heart	NP_001103077.1_K91k	NA	NA	male	2w	-0.14532	0.0747052	0.0644377	-1.94524	NA	NA	0.00227232	0.0266797
ACETYL;HEART;NP_001103077.1_K91k	ACETYL	prot-ac	HEART	t58-heart	NP_001103077.1_K91k	NA	NA	male	4w	-0.210891	0.078027	0.0128918	-2.7028	NA	NA	0.00227232	0.0266797
ACETYL;HEART;NP_001103077.1_K91k	ACETYL	prot-ac	HEART	t58-heart	NP_001103077.1_K91k	NA	NA	male	8w	-0.00730834	0.078027	0.926211	-0.09366	NA	NA	0.00227232	0.0266797
ACETYL;HEART;NP_001104597.1_K21k	ACETYL	prot-ac	HEART	t58-heart	NP_001104597.1_K21k	NA	NA	female	1w	-0.170764	0.0871725	0.0602349	-1.95892	NA	NA	0.00486434	0.0489132
ACETYL;HEART;NP_001104597.1_K21k	ACETYL	prot-ac	HEART	t58-heart	NP_001104597.1_K21k	NA	NA	female	2w	-0.247012	0.0871725	0.00847854	-2.8336	NA	NA	0.00486434	0.0489132
ACETYL;HEART;NP_001104597.1_K21k	ACETYL	prot-ac	HEART	t58-heart	NP_001104597.1_K21k	NA	NA	female	4w	-0.330152	0.0871725	0.000748565	-3.78734	NA	NA	0.00486434	0.0489132
ACETYL;HEART;NP_001104597.1_K21k	ACETYL	prot-ac	HEART	t58-heart	NP_001104597.1_K21k	NA	NA	female	8w	-0.332021	0.0871725	0.00070728	-3.80879	NA	NA	0.00486434	0.0489132
ACETYL;HEART;NP_001104597.1_K21k	ACETYL	prot-ac	HEART	t58-heart	NP_001104597.1_K21k	NA	NA	male	1w	-0.0624185	0.161829	0.703362	-0.38571	NA	NA	0.00486434	0.0489132
ACETYL;HEART;NP_001104597.1_K21k	ACETYL	prot-ac	HEART	t58-heart	NP_001104597.1_K21k	NA	NA	male	2w	-0.24691	0.134181	0.079074	-1.84013	NA	NA	0.00486434	0.0489132
ACETYL;HEART;NP_001104597.1_K21k	ACETYL	prot-ac	HEART	t58-heart	NP_001104597.1_K21k	NA	NA	male	4w	-0.313225	0.140148	0.035729	-2.23497	NA	NA	0.00486434	0.0489132
ACETYL;HEART;NP_001104597.1_K21k	ACETYL	prot-ac	HEART	t58-heart	NP_001104597.1_K21k	NA	NA	male	8w	-0.272412	0.140148	0.0646273	-1.94375	NA	NA	0.00486434	0.0489132
ACETYL;HEART;NP_001104764.1_K199k	ACETYL	prot-ac	HEART	t58-heart	NP_001104764.1_K199k	NA	NA	female	1w	-0.308102	0.174391	0.0906809	-1.76672	NA	NA	0.00543241	0.0474396
ACETYL;HEART;NP_001104764.1_K199k	ACETYL	prot-ac	HEART	t58-heart	NP_001104764.1_K199k	NA	NA	female	2w	-0.307465	0.174391	0.0913082	-1.76308	NA	NA	0.00543241	0.0474396
ACETYL;HEART;NP_001104764.1_K199k	ACETYL	prot-ac	HEART	t58-heart	NP_001104764.1_K199k	NA	NA	female	4w	-0.076241	0.174391	0.666098	-0.43718	NA	NA	0.00543241	0.0474396
ACETYL;HEART;NP_001104764.1_K199k	ACETYL	prot-ac	HEART	t58-heart	NP_001104764.1_K199k	NA	NA	female	8w	-0.83197	0.174391	8.4531e-05	-4.7707	NA	NA	0.00543241	0.0474396
ACETYL;HEART;NP_001104764.1_K199k	ACETYL	prot-ac	HEART	t58-heart	NP_001104764.1_K199k	NA	NA	male	1w	-0.0459376	0.270259	0.86689	-0.16998	NA	NA	0.00543241	0.0474396
ACETYL;HEART;NP_001104764.1_K199k	ACETYL	prot-ac	HEART	t58-heart	NP_001104764.1_K199k	NA	NA	male	2w	-0.175058	0.204296	0.402568	-0.85688	NA	NA	0.00543241	0.0474396
ACETYL;HEART;NP_001104764.1_K199k	ACETYL	prot-ac	HEART	t58-heart	NP_001104764.1_K199k	NA	NA	male	4w	0.0164825	0.216689	0.940191	0.07607	NA	NA	0.00543241	0.0474396
ACETYL;HEART;NP_001104764.1_K199k	ACETYL	prot-ac	HEART	t58-heart	NP_001104764.1_K199k	NA	NA	male	8w	0.0687285	0.216689	0.754692	0.31718	NA	NA	0.00543241	0.0474396
ACETYL;HEART;NP_001121052.1_K185k	ACETYL	prot-ac	HEART	t58-heart	NP_001121052.1_K185k	NA	NA	female	1w	0.00240835	0.085861	0.977823	0.02805	NA	NA	2.63714e-05	0.00141702
ACETYL;HEART;NP_001121052.1_K185k	ACETYL	prot-ac	HEART	t58-heart	NP_001121052.1_K185k	NA	NA	female	2w	-0.048556	0.085861	0.576263	-0.56552	NA	NA	2.63714e-05	0.00141702
ACETYL;HEART;NP_001121052.1_K185k	ACETYL	prot-ac	HEART	t58-heart	NP_001121052.1_K185k	NA	NA	female	4w	0.0689401	0.085861	0.428836	0.80293	NA	NA	2.63714e-05	0.00141702
ACETYL;HEART;NP_001121052.1_K185k	ACETYL	prot-ac	HEART	t58-heart	NP_001121052.1_K185k	NA	NA	female	8w	-0.108857	0.085861	0.215388	-1.26783	NA	NA	2.63714e-05	0.00141702
ACETYL;HEART;NP_001121052.1_K185k	ACETYL	prot-ac	HEART	t58-heart	NP_001121052.1_K185k	NA	NA	male	1w	0.220958	0.0726913	0.00594612	3.03968	NA	NA	2.63714e-05	0.00141702
ACETYL;HEART;NP_001121052.1_K185k	ACETYL	prot-ac	HEART	t58-heart	NP_001121052.1_K185k	NA	NA	male	2w	0.224489	0.0602724	0.00115453	3.72458	NA	NA	2.63714e-05	0.00141702
ACETYL;HEART;NP_001121052.1_K185k	ACETYL	prot-ac	HEART	t58-heart	NP_001121052.1_K185k	NA	NA	male	4w	0.0348886	0.0629525	0.584944	0.5542	NA	NA	2.63714e-05	0.00141702
ACETYL;HEART;NP_001121052.1_K185k	ACETYL	prot-ac	HEART	t58-heart	NP_001121052.1_K185k	NA	NA	male	8w	-0.191765	0.0629525	0.00585639	-3.04619	NA	NA	2.63714e-05	0.00141702
ACETYL;HEART;NP_001121052.1_K214k	ACETYL	prot-ac	HEART	t58-heart	NP_001121052.1_K214k	NA	NA	female	1w	-0.0564063	0.0869896	0.522037	-0.64843	NA	NA	4.75852e-05	0.00178195
ACETYL;HEART;NP_001121052.1_K214k	ACETYL	prot-ac	HEART	t58-heart	NP_001121052.1_K214k	NA	NA	female	2w	-0.112278	0.0869896	0.20745	-1.29071	NA	NA	4.75852e-05	0.00178195
ACETYL;HEART;NP_001121052.1_K214k	ACETYL	prot-ac	HEART	t58-heart	NP_001121052.1_K214k	NA	NA	female	4w	-0.0293566	0.0869896	0.738298	-0.33747	NA	NA	4.75852e-05	0.00178195
ACETYL;HEART;NP_001121052.1_K214k	ACETYL	prot-ac	HEART	t58-heart	NP_001121052.1_K214k	NA	NA	female	8w	-0.100733	0.0869896	0.256731	-1.15799	NA	NA	4.75852e-05	0.00178195
ACETYL;HEART;NP_001121052.1_K214k	ACETYL	prot-ac	HEART	t58-heart	NP_001121052.1_K214k	NA	NA	male	1w	0.17105	0.0683717	0.0201579	2.50177	NA	NA	4.75852e-05	0.00178195
ACETYL;HEART;NP_001121052.1_K214k	ACETYL	prot-ac	HEART	t58-heart	NP_001121052.1_K214k	NA	NA	male	2w	0.195327	0.0566908	0.00226942	3.44549	NA	NA	4.75852e-05	0.00178195
ACETYL;HEART;NP_001121052.1_K214k	ACETYL	prot-ac	HEART	t58-heart	NP_001121052.1_K214k	NA	NA	male	4w	-0.0541927	0.0592116	0.369841	-0.91524	NA	NA	4.75852e-05	0.00178195
ACETYL;HEART;NP_001121052.1_K214k	ACETYL	prot-ac	HEART	t58-heart	NP_001121052.1_K214k	NA	NA	male	8w	-0.194768	0.0592116	0.00329821	-3.28935	NA	NA	4.75852e-05	0.00178195
ACETYL;HEART;NP_001121052.1_K271k	ACETYL	prot-ac	HEART	t58-heart	NP_001121052.1_K271k	NA	NA	female	1w	-0.0165445	0.0891657	0.854442	-0.18555	NA	NA	0.000390417	0.0074433
ACETYL;HEART;NP_001121052.1_K271k	ACETYL	prot-ac	HEART	t58-heart	NP_001121052.1_K271k	NA	NA	female	2w	-0.0843783	0.0891657	0.353928	-0.94631	NA	NA	0.000390417	0.0074433
ACETYL;HEART;NP_001121052.1_K271k	ACETYL	prot-ac	HEART	t58-heart	NP_001121052.1_K271k	NA	NA	female	4w	-0.121018	0.0891657	0.188012	-1.35723	NA	NA	0.000390417	0.0074433
ACETYL;HEART;NP_001121052.1_K271k	ACETYL	prot-ac	HEART	t58-heart	NP_001121052.1_K271k	NA	NA	female	8w	-0.04045	0.0891657	0.654376	-0.45365	NA	NA	0.000390417	0.0074433
ACETYL;HEART;NP_001121052.1_K271k	ACETYL	prot-ac	HEART	t58-heart	NP_001121052.1_K271k	NA	NA	male	1w	0.238466	0.0881645	0.0143408	2.70478	NA	NA	0.000390417	0.0074433
ACETYL;HEART;NP_001121052.1_K271k	ACETYL	prot-ac	HEART	t58-heart	NP_001121052.1_K271k	NA	NA	male	2w	0.261436	0.0774358	0.00329544	3.37617	NA	NA	0.000390417	0.0074433
ACETYL;HEART;NP_001121052.1_K271k	ACETYL	prot-ac	HEART	t58-heart	NP_001121052.1_K271k	NA	NA	male	4w	-0.0474062	0.0816245	0.568455	-0.58078	NA	NA	0.000390417	0.0074433
ACETYL;HEART;NP_001121052.1_K271k	ACETYL	prot-ac	HEART	t58-heart	NP_001121052.1_K271k	NA	NA	male	8w	-0.214887	0.0816245	0.0167216	-2.63263	NA	NA	0.000390417	0.0074433
ACETYL;HEART;NP_001121052.1_K274k	ACETYL	prot-ac	HEART	t58-heart	NP_001121052.1_K274k	NA	NA	female	1w	-0.0957666	0.104733	0.368388	-0.91438	NA	NA	0.00263962	0.0262819
ACETYL;HEART;NP_001121052.1_K274k	ACETYL	prot-ac	HEART	t58-heart	NP_001121052.1_K274k	NA	NA	female	2w	-0.268159	0.104733	0.0161889	-2.5604	NA	NA	0.00263962	0.0262819
ACETYL;HEART;NP_001121052.1_K274k	ACETYL	prot-ac	HEART	t58-heart	NP_001121052.1_K274k	NA	NA	female	4w	-0.100287	0.104733	0.346556	-0.95755	NA	NA	0.00263962	0.0262819
ACETYL;HEART;NP_001121052.1_K274k	ACETYL	prot-ac	HEART	t58-heart	NP_001121052.1_K274k	NA	NA	female	8w	-0.198758	0.104733	0.0681717	-1.89775	NA	NA	0.00263962	0.0262819
ACETYL;HEART;NP_001121052.1_K274k	ACETYL	prot-ac	HEART	t58-heart	NP_001121052.1_K274k	NA	NA	male	1w	0.170427	0.153849	0.279754	1.10775	NA	NA	0.00263962	0.0262819
ACETYL;HEART;NP_001121052.1_K274k	ACETYL	prot-ac	HEART	t58-heart	NP_001121052.1_K274k	NA	NA	male	2w	0.206759	0.127565	0.119089	1.62081	NA	NA	0.00263962	0.0262819
ACETYL;HEART;NP_001121052.1_K274k	ACETYL	prot-ac	HEART	t58-heart	NP_001121052.1_K274k	NA	NA	male	4w	-0.192718	0.133238	0.161944	-1.44642	NA	NA	0.00263962	0.0262819
ACETYL;HEART;NP_001121052.1_K274k	ACETYL	prot-ac	HEART	t58-heart	NP_001121052.1_K274k	NA	NA	male	8w	-0.329415	0.133238	0.0214958	-2.47239	NA	NA	0.00263962	0.0262819
ACETYL;HEART;NP_001121052.1_K296k	ACETYL	prot-ac	HEART	t58-heart	NP_001121052.1_K296k	NA	NA	female	1w	0.00426826	0.0781082	0.956812	0.05465	NA	NA	6.70254e-05	0.00262323
ACETYL;HEART;NP_001121052.1_K296k	ACETYL	prot-ac	HEART	t58-heart	NP_001121052.1_K296k	NA	NA	female	2w	-0.0139895	0.0781082	0.859157	-0.1791	NA	NA	6.70254e-05	0.00262323
ACETYL;HEART;NP_001121052.1_K296k	ACETYL	prot-ac	HEART	t58-heart	NP_001121052.1_K296k	NA	NA	female	4w	0.0611327	0.0781082	0.440447	0.78267	NA	NA	6.70254e-05	0.00262323
ACETYL;HEART;NP_001121052.1_K296k	ACETYL	prot-ac	HEART	t58-heart	NP_001121052.1_K296k	NA	NA	female	8w	-0.0694518	0.0781082	0.381549	-0.88917	NA	NA	6.70254e-05	0.00262323
ACETYL;HEART;NP_001121052.1_K296k	ACETYL	prot-ac	HEART	t58-heart	NP_001121052.1_K296k	NA	NA	male	1w	0.138011	0.0815919	0.104651	1.69147	NA	NA	6.70254e-05	0.00262323
ACETYL;HEART;NP_001121052.1_K296k	ACETYL	prot-ac	HEART	t58-heart	NP_001121052.1_K296k	NA	NA	male	2w	0.241166	0.0676525	0.00170179	3.56478	NA	NA	6.70254e-05	0.00262323
ACETYL;HEART;NP_001121052.1_K296k	ACETYL	prot-ac	HEART	t58-heart	NP_001121052.1_K296k	NA	NA	male	4w	-0.0377515	0.0706607	0.598435	-0.53426	NA	NA	6.70254e-05	0.00262323
ACETYL;HEART;NP_001121052.1_K296k	ACETYL	prot-ac	HEART	t58-heart	NP_001121052.1_K296k	NA	NA	male	8w	-0.237255	0.0706607	0.00280173	-3.35767	NA	NA	6.70254e-05	0.00262323
ACETYL;HEART;NP_001121052.1_K455k	ACETYL	prot-ac	HEART	t58-heart	NP_001121052.1_K455k	NA	NA	female	1w	0.0113874	0.0716619	0.874895	0.1589	NA	NA	0.00467477	0.0380504
ACETYL;HEART;NP_001121052.1_K455k	ACETYL	prot-ac	HEART	t58-heart	NP_001121052.1_K455k	NA	NA	female	2w	-0.0288117	0.0716619	0.690725	-0.40205	NA	NA	0.00467477	0.0380504
ACETYL;HEART;NP_001121052.1_K455k	ACETYL	prot-ac	HEART	t58-heart	NP_001121052.1_K455k	NA	NA	female	4w	-0.0134394	0.0716619	0.852601	-0.18754	NA	NA	0.00467477	0.0380504
ACETYL;HEART;NP_001121052.1_K455k	ACETYL	prot-ac	HEART	t58-heart	NP_001121052.1_K455k	NA	NA	female	8w	-0.0310925	0.0716619	0.66773	-0.43388	NA	NA	0.00467477	0.0380504
ACETYL;HEART;NP_001121052.1_K455k	ACETYL	prot-ac	HEART	t58-heart	NP_001121052.1_K455k	NA	NA	male	1w	-0.0414989	0.0680866	0.548341	-0.6095	NA	NA	0.00467477	0.0380504
ACETYL;HEART;NP_001121052.1_K455k	ACETYL	prot-ac	HEART	t58-heart	NP_001121052.1_K455k	NA	NA	male	2w	0.0764264	0.0564545	0.189348	1.35377	NA	NA	0.00467477	0.0380504
ACETYL;HEART;NP_001121052.1_K455k	ACETYL	prot-ac	HEART	t58-heart	NP_001121052.1_K455k	NA	NA	male	4w	-0.0825328	0.0589648	0.175338	-1.3997	NA	NA	0.00467477	0.0380504
ACETYL;HEART;NP_001121052.1_K455k	ACETYL	prot-ac	HEART	t58-heart	NP_001121052.1_K455k	NA	NA	male	8w	-0.220573	0.0589648	0.0011099	-3.74076	NA	NA	0.00467477	0.0380504
ACETYL;HEART;NP_001121052.1_K463k	ACETYL	prot-ac	HEART	t58-heart	NP_001121052.1_K463k	NA	NA	female	1w	-0.038495	0.105966	0.719149	-0.36328	NA	NA	2.92026e-05	0.00128585
ACETYL;HEART;NP_001121052.1_K463k	ACETYL	prot-ac	HEART	t58-heart	NP_001121052.1_K463k	NA	NA	female	2w	-0.0302942	0.105966	0.777087	-0.28589	NA	NA	2.92026e-05	0.00128585
ACETYL;HEART;NP_001121052.1_K463k	ACETYL	prot-ac	HEART	t58-heart	NP_001121052.1_K463k	NA	NA	female	4w	0.0580288	0.105966	0.58833	0.54762	NA	NA	2.92026e-05	0.00128585
ACETYL;HEART;NP_001121052.1_K463k	ACETYL	prot-ac	HEART	t58-heart	NP_001121052.1_K463k	NA	NA	female	8w	-0.0975358	0.105966	0.365269	-0.92044	NA	NA	2.92026e-05	0.00128585
ACETYL;HEART;NP_001121052.1_K463k	ACETYL	prot-ac	HEART	t58-heart	NP_001121052.1_K463k	NA	NA	male	1w	0.00670442	0.0804977	0.934365	0.08329	NA	NA	2.92026e-05	0.00128585
ACETYL;HEART;NP_001121052.1_K463k	ACETYL	prot-ac	HEART	t58-heart	NP_001121052.1_K463k	NA	NA	male	2w	0.195242	0.0667451	0.00775878	2.92519	NA	NA	2.92026e-05	0.00128585
ACETYL;HEART;NP_001121052.1_K463k	ACETYL	prot-ac	HEART	t58-heart	NP_001121052.1_K463k	NA	NA	male	4w	-0.0718041	0.069713	0.314035	-1.03	NA	NA	2.92026e-05	0.00128585
ACETYL;HEART;NP_001121052.1_K463k	ACETYL	prot-ac	HEART	t58-heart	NP_001121052.1_K463k	NA	NA	male	8w	-0.326644	0.069713	0.000109096	-4.68555	NA	NA	2.92026e-05	0.00128585
ACETYL;HEART;NP_001121052.1_K473k	ACETYL	prot-ac	HEART	t58-heart	NP_001121052.1_K473k	NA	NA	female	1w	0.0336421	0.0685098	0.627247	0.49105	NA	NA	0.0012901	0.0200627
ACETYL;HEART;NP_001121052.1_K473k	ACETYL	prot-ac	HEART	t58-heart	NP_001121052.1_K473k	NA	NA	female	2w	-0.00114572	0.0685098	0.986777	-0.01672	NA	NA	0.0012901	0.0200627
ACETYL;HEART;NP_001121052.1_K473k	ACETYL	prot-ac	HEART	t58-heart	NP_001121052.1_K473k	NA	NA	female	4w	0.0343356	0.0685098	0.620196	0.50118	NA	NA	0.0012901	0.0200627
ACETYL;HEART;NP_001121052.1_K473k	ACETYL	prot-ac	HEART	t58-heart	NP_001121052.1_K473k	NA	NA	female	8w	0.00475104	0.0685098	0.945209	0.06935	NA	NA	0.0012901	0.0200627
ACETYL;HEART;NP_001121052.1_K473k	ACETYL	prot-ac	HEART	t58-heart	NP_001121052.1_K473k	NA	NA	male	1w	0.125596	0.070127	0.0868577	1.79098	NA	NA	0.0012901	0.0200627
ACETYL;HEART;NP_001121052.1_K473k	ACETYL	prot-ac	HEART	t58-heart	NP_001121052.1_K473k	NA	NA	male	2w	0.137841	0.0581463	0.0267955	2.37058	NA	NA	0.0012901	0.0200627
ACETYL;HEART;NP_001121052.1_K473k	ACETYL	prot-ac	HEART	t58-heart	NP_001121052.1_K473k	NA	NA	male	4w	-0.0719535	0.0607318	0.248558	-1.18477	NA	NA	0.0012901	0.0200627
ACETYL;HEART;NP_001121052.1_K473k	ACETYL	prot-ac	HEART	t58-heart	NP_001121052.1_K473k	NA	NA	male	8w	-0.177838	0.0607318	0.0077041	-2.92825	NA	NA	0.0012901	0.0200627
ACETYL;HEART;NP_001121052.1_K480k	ACETYL	prot-ac	HEART	t58-heart	NP_001121052.1_K480k	NA	NA	female	1w	0.086091	0.129325	0.511099	0.66569	NA	NA	0.000878709	0.0147269
ACETYL;HEART;NP_001121052.1_K480k	ACETYL	prot-ac	HEART	t58-heart	NP_001121052.1_K480k	NA	NA	female	2w	0.0571109	0.129325	0.662193	0.44161	NA	NA	0.000878709	0.0147269
ACETYL;HEART;NP_001121052.1_K480k	ACETYL	prot-ac	HEART	t58-heart	NP_001121052.1_K480k	NA	NA	female	4w	-0.0382487	0.129325	0.769617	-0.29576	NA	NA	0.000878709	0.0147269
ACETYL;HEART;NP_001121052.1_K480k	ACETYL	prot-ac	HEART	t58-heart	NP_001121052.1_K480k	NA	NA	female	8w	0.00948928	0.129325	0.942033	0.07338	NA	NA	0.000878709	0.0147269
ACETYL;HEART;NP_001121052.1_K480k	ACETYL	prot-ac	HEART	t58-heart	NP_001121052.1_K480k	NA	NA	male	1w	0.039373	0.0715113	0.587382	0.55058	NA	NA	0.000878709	0.0147269
ACETYL;HEART;NP_001121052.1_K480k	ACETYL	prot-ac	HEART	t58-heart	NP_001121052.1_K480k	NA	NA	male	2w	0.0986613	0.059294	0.110092	1.66393	NA	NA	0.000878709	0.0147269
ACETYL;HEART;NP_001121052.1_K480k	ACETYL	prot-ac	HEART	t58-heart	NP_001121052.1_K480k	NA	NA	male	4w	-0.0313105	0.0619306	0.618107	-0.50557	NA	NA	0.000878709	0.0147269
ACETYL;HEART;NP_001121052.1_K480k	ACETYL	prot-ac	HEART	t58-heart	NP_001121052.1_K480k	NA	NA	male	8w	-0.257668	0.0619306	0.000396816	-4.16059	NA	NA	0.000878709	0.0147269
ACETYL;HEART;NP_001121124.1_K344k	ACETYL	prot-ac	HEART	t58-heart	NP_001121124.1_K344k	NA	NA	female	1w	-0.0704342	0.0657431	0.293234	-1.07135	NA	NA	0.00291284	0.0316946
ACETYL;HEART;NP_001121124.1_K344k	ACETYL	prot-ac	HEART	t58-heart	NP_001121124.1_K344k	NA	NA	female	2w	-0.109629	0.0657431	0.106649	-1.66754	NA	NA	0.00291284	0.0316946
ACETYL;HEART;NP_001121124.1_K344k	ACETYL	prot-ac	HEART	t58-heart	NP_001121124.1_K344k	NA	NA	female	4w	0.0335842	0.0657431	0.613501	0.51084	NA	NA	0.00291284	0.0316946
ACETYL;HEART;NP_001121124.1_K344k	ACETYL	prot-ac	HEART	t58-heart	NP_001121124.1_K344k	NA	NA	female	8w	0.0430363	0.0657431	0.518103	0.65461	NA	NA	0.00291284	0.0316946
ACETYL;HEART;NP_001121124.1_K344k	ACETYL	prot-ac	HEART	t58-heart	NP_001121124.1_K344k	NA	NA	male	1w	0.271975	0.0661854	0.000450136	4.1093	NA	NA	0.00291284	0.0316946
ACETYL;HEART;NP_001121124.1_K344k	ACETYL	prot-ac	HEART	t58-heart	NP_001121124.1_K344k	NA	NA	male	2w	0.16974	0.054878	0.00524766	3.09304	NA	NA	0.00291284	0.0316946
ACETYL;HEART;NP_001121124.1_K344k	ACETYL	prot-ac	HEART	t58-heart	NP_001121124.1_K344k	NA	NA	male	4w	0.0944941	0.0573182	0.113225	1.64859	NA	NA	0.00291284	0.0316946
ACETYL;HEART;NP_001121124.1_K344k	ACETYL	prot-ac	HEART	t58-heart	NP_001121124.1_K344k	NA	NA	male	8w	0.0431666	0.0573182	0.459251	0.7531	NA	NA	0.00291284	0.0316946
ACETYL;HEART;NP_001121156.1_K10k	ACETYL	prot-ac	HEART	t58-heart	NP_001121156.1_K10k	NA	NA	female	1w	0.00998837	0.0877939	0.910238	0.11377	NA	NA	0.00481916	0.0389834
ACETYL;HEART;NP_001121156.1_K10k	ACETYL	prot-ac	HEART	t58-heart	NP_001121156.1_K10k	NA	NA	female	2w	-0.0514868	0.0877939	0.562311	-0.58645	NA	NA	0.00481916	0.0389834
ACETYL;HEART;NP_001121156.1_K10k	ACETYL	prot-ac	HEART	t58-heart	NP_001121156.1_K10k	NA	NA	female	4w	-0.0487708	0.0877939	0.582992	-0.55551	NA	NA	0.00481916	0.0389834
ACETYL;HEART;NP_001121156.1_K10k	ACETYL	prot-ac	HEART	t58-heart	NP_001121156.1_K10k	NA	NA	female	8w	-0.111955	0.0877939	0.212805	-1.2752	NA	NA	0.00481916	0.0389834
ACETYL;HEART;NP_001121156.1_K10k	ACETYL	prot-ac	HEART	t58-heart	NP_001121156.1_K10k	NA	NA	male	1w	0.22387	0.133477	0.107439	1.67721	NA	NA	0.00481916	0.0389834
ACETYL;HEART;NP_001121156.1_K10k	ACETYL	prot-ac	HEART	t58-heart	NP_001121156.1_K10k	NA	NA	male	2w	0.192097	0.110674	0.0963907	1.73571	NA	NA	0.00481916	0.0389834
ACETYL;HEART;NP_001121156.1_K10k	ACETYL	prot-ac	HEART	t58-heart	NP_001121156.1_K10k	NA	NA	male	4w	0.244841	0.115595	0.0455201	2.11809	NA	NA	0.00481916	0.0389834
ACETYL;HEART;NP_001121156.1_K10k	ACETYL	prot-ac	HEART	t58-heart	NP_001121156.1_K10k	NA	NA	male	8w	-0.273388	0.115595	0.0271155	-2.36505	NA	NA	0.00481916	0.0389834
ACETYL;HEART;NP_001123977.1_K28k	ACETYL	prot-ac	HEART	t58-heart	NP_001123977.1_K28k	NA	NA	female	1w	-0.114101	0.0887085	0.208979	-1.28625	NA	NA	0.000199241	0.00525453
ACETYL;HEART;NP_001123977.1_K28k	ACETYL	prot-ac	HEART	t58-heart	NP_001123977.1_K28k	NA	NA	female	2w	-0.173721	0.0887085	0.0603064	-1.95834	NA	NA	0.000199241	0.00525453
ACETYL;HEART;NP_001123977.1_K28k	ACETYL	prot-ac	HEART	t58-heart	NP_001123977.1_K28k	NA	NA	female	4w	-0.243975	0.0887085	0.0103562	-2.7503	NA	NA	0.000199241	0.00525453
ACETYL;HEART;NP_001123977.1_K28k	ACETYL	prot-ac	HEART	t58-heart	NP_001123977.1_K28k	NA	NA	female	8w	-0.315519	0.0887085	0.00137117	-3.55681	NA	NA	0.000199241	0.00525453
ACETYL;HEART;NP_001123977.1_K28k	ACETYL	prot-ac	HEART	t58-heart	NP_001123977.1_K28k	NA	NA	male	1w	0.188852	0.105134	0.0859849	1.79629	NA	NA	0.000199241	0.00525453
ACETYL;HEART;NP_001123977.1_K28k	ACETYL	prot-ac	HEART	t58-heart	NP_001123977.1_K28k	NA	NA	male	2w	0.161582	0.0871726	0.0770513	1.85359	NA	NA	0.000199241	0.00525453
ACETYL;HEART;NP_001123977.1_K28k	ACETYL	prot-ac	HEART	t58-heart	NP_001123977.1_K28k	NA	NA	male	4w	-0.137461	0.0910488	0.145121	-1.50975	NA	NA	0.000199241	0.00525453
ACETYL;HEART;NP_001123977.1_K28k	ACETYL	prot-ac	HEART	t58-heart	NP_001123977.1_K28k	NA	NA	male	8w	-0.196963	0.0910488	0.0414792	-2.16327	NA	NA	0.000199241	0.00525453
ACETYL;HEART;NP_001124054.2_K148k	ACETYL	prot-ac	HEART	t58-heart	NP_001124054.2_K148k	NA	NA	female	1w	-0.0625934	0.0749545	0.410799	-0.83508	NA	NA	0.00317768	0.0364113
ACETYL;HEART;NP_001124054.2_K148k	ACETYL	prot-ac	HEART	t58-heart	NP_001124054.2_K148k	NA	NA	female	2w	-0.0894614	0.0749545	0.242756	-1.19354	NA	NA	0.00317768	0.0364113
ACETYL;HEART;NP_001124054.2_K148k	ACETYL	prot-ac	HEART	t58-heart	NP_001124054.2_K148k	NA	NA	female	4w	-0.104014	0.0749545	0.176267	-1.38769	NA	NA	0.00317768	0.0364113
ACETYL;HEART;NP_001124054.2_K148k	ACETYL	prot-ac	HEART	t58-heart	NP_001124054.2_K148k	NA	NA	female	8w	-0.21539	0.0749545	0.00769539	-2.8736	NA	NA	0.00317768	0.0364113
ACETYL;HEART;NP_001124054.2_K148k	ACETYL	prot-ac	HEART	t58-heart	NP_001124054.2_K148k	NA	NA	male	1w	-0.0317951	0.0856721	0.71404	-0.37113	NA	NA	0.00317768	0.0364113
ACETYL;HEART;NP_001124054.2_K148k	ACETYL	prot-ac	HEART	t58-heart	NP_001124054.2_K148k	NA	NA	male	2w	-0.0873972	0.0710355	0.231371	-1.23033	NA	NA	0.00317768	0.0364113
ACETYL;HEART;NP_001124054.2_K148k	ACETYL	prot-ac	HEART	t58-heart	NP_001124054.2_K148k	NA	NA	male	4w	-0.177684	0.0741942	0.025433	-2.39484	NA	NA	0.00317768	0.0364113
ACETYL;HEART;NP_001124054.2_K148k	ACETYL	prot-ac	HEART	t58-heart	NP_001124054.2_K148k	NA	NA	male	8w	-0.306867	0.0741942	0.000421549	-4.136	NA	NA	0.00317768	0.0364113
ACETYL;HEART;NP_001128053.1_K583k	ACETYL	prot-ac	HEART	t58-heart	NP_001128053.1_K583k	NA	NA	female	1w	0.480168	0.151228	0.00745767	3.17512	NA	NA	3.81607e-05	0.00179682
ACETYL;HEART;NP_001128053.1_K583k	ACETYL	prot-ac	HEART	t58-heart	NP_001128053.1_K583k	NA	NA	female	2w	1.29337	0.151228	1.2173e-06	8	NA	NA	3.81607e-05	0.00179682
ACETYL;HEART;NP_001128053.1_K583k	ACETYL	prot-ac	HEART	t58-heart	NP_001128053.1_K583k	NA	NA	female	4w	0.197873	0.151228	0.213792	1.30844	NA	NA	3.81607e-05	0.00179682
ACETYL;HEART;NP_001128053.1_K583k	ACETYL	prot-ac	HEART	t58-heart	NP_001128053.1_K583k	NA	NA	female	8w	-0.0444853	0.151228	0.773364	-0.29416	NA	NA	3.81607e-05	0.00179682
ACETYL;HEART;NP_001128053.1_K583k	ACETYL	prot-ac	HEART	t58-heart	NP_001128053.1_K583k	NA	NA	male	1w	-0.259768	0.32127	0.436973	-0.80857	NA	NA	3.81607e-05	0.00179682
ACETYL;HEART;NP_001128053.1_K583k	ACETYL	prot-ac	HEART	t58-heart	NP_001128053.1_K583k	NA	NA	male	2w	-0.216692	0.32127	0.514799	-0.67449	NA	NA	3.81607e-05	0.00179682
ACETYL;HEART;NP_001128053.1_K583k	ACETYL	prot-ac	HEART	t58-heart	NP_001128053.1_K583k	NA	NA	male	4w	-0.0599393	0.351933	0.868049	-0.17031	NA	NA	3.81607e-05	0.00179682
ACETYL;HEART;NP_001128053.1_K583k	ACETYL	prot-ac	HEART	t58-heart	NP_001128053.1_K583k	NA	NA	male	8w	-0.529837	0.351933	0.162115	-1.5055	NA	NA	3.81607e-05	0.00179682
ACETYL;HEART;NP_001128170.1_K401k	ACETYL	prot-ac	HEART	t58-heart	NP_001128170.1_K401k	NA	NA	female	1w	0.00385212	0.07162	0.957491	0.05379	NA	NA	8.49806e-05	0.00294852
ACETYL;HEART;NP_001128170.1_K401k	ACETYL	prot-ac	HEART	t58-heart	NP_001128170.1_K401k	NA	NA	female	2w	-0.0259375	0.07162	0.719979	-0.36215	NA	NA	8.49806e-05	0.00294852
ACETYL;HEART;NP_001128170.1_K401k	ACETYL	prot-ac	HEART	t58-heart	NP_001128170.1_K401k	NA	NA	female	4w	-0.0666713	0.07162	0.359927	-0.9309	NA	NA	8.49806e-05	0.00294852
ACETYL;HEART;NP_001128170.1_K401k	ACETYL	prot-ac	HEART	t58-heart	NP_001128170.1_K401k	NA	NA	female	8w	-0.222941	0.07162	0.00426571	-3.11284	NA	NA	8.49806e-05	0.00294852
ACETYL;HEART;NP_001128170.1_K401k	ACETYL	prot-ac	HEART	t58-heart	NP_001128170.1_K401k	NA	NA	male	1w	0.185931	0.0723132	0.0172988	2.57119	NA	NA	8.49806e-05	0.00294852
ACETYL;HEART;NP_001128170.1_K401k	ACETYL	prot-ac	HEART	t58-heart	NP_001128170.1_K401k	NA	NA	male	2w	0.126996	0.059959	0.0455249	2.11804	NA	NA	8.49806e-05	0.00294852
ACETYL;HEART;NP_001128170.1_K401k	ACETYL	prot-ac	HEART	t58-heart	NP_001128170.1_K401k	NA	NA	male	4w	0.0409514	0.0626251	0.519842	0.65391	NA	NA	8.49806e-05	0.00294852
ACETYL;HEART;NP_001128170.1_K401k	ACETYL	prot-ac	HEART	t58-heart	NP_001128170.1_K401k	NA	NA	male	8w	-0.163355	0.0626251	0.0159253	-2.60846	NA	NA	8.49806e-05	0.00294852
ACETYL;HEART;NP_001128170.1_K51k	ACETYL	prot-ac	HEART	t58-heart	NP_001128170.1_K51k	NA	NA	female	1w	-0.0277276	0.0513986	0.593868	-0.53946	NA	NA	2.60459e-05	0.00120613
ACETYL;HEART;NP_001128170.1_K51k	ACETYL	prot-ac	HEART	t58-heart	NP_001128170.1_K51k	NA	NA	female	2w	-0.0183143	0.0513986	0.724295	-0.35632	NA	NA	2.60459e-05	0.00120613
ACETYL;HEART;NP_001128170.1_K51k	ACETYL	prot-ac	HEART	t58-heart	NP_001128170.1_K51k	NA	NA	female	4w	-0.117472	0.0513986	0.0301263	-2.2855	NA	NA	2.60459e-05	0.00120613
ACETYL;HEART;NP_001128170.1_K51k	ACETYL	prot-ac	HEART	t58-heart	NP_001128170.1_K51k	NA	NA	female	8w	-0.203279	0.0513986	0.000479595	-3.95495	NA	NA	2.60459e-05	0.00120613
ACETYL;HEART;NP_001128170.1_K51k	ACETYL	prot-ac	HEART	t58-heart	NP_001128170.1_K51k	NA	NA	male	1w	-0.0211018	0.060505	0.730533	-0.34876	NA	NA	2.60459e-05	0.00120613
ACETYL;HEART;NP_001128170.1_K51k	ACETYL	prot-ac	HEART	t58-heart	NP_001128170.1_K51k	NA	NA	male	2w	0.0147498	0.0501681	0.771466	0.29401	NA	NA	2.60459e-05	0.00120613
ACETYL;HEART;NP_001128170.1_K51k	ACETYL	prot-ac	HEART	t58-heart	NP_001128170.1_K51k	NA	NA	male	4w	-0.0810336	0.0523988	0.136039	-1.54648	NA	NA	2.60459e-05	0.00120613
ACETYL;HEART;NP_001128170.1_K51k	ACETYL	prot-ac	HEART	t58-heart	NP_001128170.1_K51k	NA	NA	male	8w	-0.222205	0.0523988	0.000325889	-4.24065	NA	NA	2.60459e-05	0.00120613
ACETYL;HEART;NP_001162612.1_K438k	ACETYL	prot-ac	HEART	t58-heart	NP_001162612.1_K438k	NA	NA	female	1w	-0.713867	0.197514	0.00201816	-3.61427	NA	NA	0.00480072	0.0456352
ACETYL;HEART;NP_001162612.1_K438k	ACETYL	prot-ac	HEART	t58-heart	NP_001162612.1_K438k	NA	NA	female	2w	-0.279388	0.197514	0.174495	-1.41453	NA	NA	0.00480072	0.0456352
ACETYL;HEART;NP_001162612.1_K438k	ACETYL	prot-ac	HEART	t58-heart	NP_001162612.1_K438k	NA	NA	female	4w	-0.183931	0.197514	0.364218	-0.93123	NA	NA	0.00480072	0.0456352
ACETYL;HEART;NP_001162612.1_K438k	ACETYL	prot-ac	HEART	t58-heart	NP_001162612.1_K438k	NA	NA	female	8w	-0.389573	0.197514	0.0643376	-1.97238	NA	NA	0.00480072	0.0456352
ACETYL;HEART;NP_001162612.1_K438k	ACETYL	prot-ac	HEART	t58-heart	NP_001162612.1_K438k	NA	NA	male	1w	-0.184421	0.13667	0.198132	-1.34939	NA	NA	0.00480072	0.0456352
ACETYL;HEART;NP_001162612.1_K438k	ACETYL	prot-ac	HEART	t58-heart	NP_001162612.1_K438k	NA	NA	male	2w	-0.327957	0.114346	0.0121586	-2.86811	NA	NA	0.00480072	0.0456352
ACETYL;HEART;NP_001162612.1_K438k	ACETYL	prot-ac	HEART	t58-heart	NP_001162612.1_K438k	NA	NA	male	4w	-0.432341	0.114346	0.00194805	-3.78098	NA	NA	0.00480072	0.0456352
ACETYL;HEART;NP_001162612.1_K438k	ACETYL	prot-ac	HEART	t58-heart	NP_001162612.1_K438k	NA	NA	male	8w	-0.286413	0.122241	0.0340293	-2.34301	NA	NA	0.00480072	0.0456352
ACETYL;HEART;NP_001163796.1_K318k	ACETYL	prot-ac	HEART	t58-heart	NP_001163796.1_K318k	NA	NA	female	1w	-0.0676218	0.0773081	0.389238	-0.8747	NA	NA	0.00276652	0.0305276
ACETYL;HEART;NP_001163796.1_K318k	ACETYL	prot-ac	HEART	t58-heart	NP_001163796.1_K318k	NA	NA	female	2w	0.00454777	0.0773081	0.953512	0.05883	NA	NA	0.00276652	0.0305276
ACETYL;HEART;NP_001163796.1_K318k	ACETYL	prot-ac	HEART	t58-heart	NP_001163796.1_K318k	NA	NA	female	4w	0.0818209	0.0773081	0.299006	1.05837	NA	NA	0.00276652	0.0305276
ACETYL;HEART;NP_001163796.1_K318k	ACETYL	prot-ac	HEART	t58-heart	NP_001163796.1_K318k	NA	NA	female	8w	0.133843	0.0773081	0.0944996	1.73129	NA	NA	0.00276652	0.0305276
ACETYL;HEART;NP_001163796.1_K318k	ACETYL	prot-ac	HEART	t58-heart	NP_001163796.1_K318k	NA	NA	male	1w	0.21477	0.0743111	0.00841195	2.89015	NA	NA	0.00276652	0.0305276
ACETYL;HEART;NP_001163796.1_K318k	ACETYL	prot-ac	HEART	t58-heart	NP_001163796.1_K318k	NA	NA	male	2w	-0.113996	0.0616155	0.077569	-1.85011	NA	NA	0.00276652	0.0305276
ACETYL;HEART;NP_001163796.1_K318k	ACETYL	prot-ac	HEART	t58-heart	NP_001163796.1_K318k	NA	NA	male	4w	0.0347091	0.0643553	0.59499	0.53934	NA	NA	0.00276652	0.0305276
ACETYL;HEART;NP_001163796.1_K318k	ACETYL	prot-ac	HEART	t58-heart	NP_001163796.1_K318k	NA	NA	male	8w	0.0644706	0.0643553	0.327172	1.00179	NA	NA	0.00276652	0.0305276
ACETYL;HEART;NP_001166812.1_K59k	ACETYL	prot-ac	HEART	t58-heart	NP_001166812.1_K59k	NA	NA	female	1w	-2.28792	0.86391	0.0144349	-2.64833	NA	NA	0.00421565	0.0355246
ACETYL;HEART;NP_001166812.1_K59k	ACETYL	prot-ac	HEART	t58-heart	NP_001166812.1_K59k	NA	NA	female	2w	-1.20667	0.86391	0.175957	-1.39675	NA	NA	0.00421565	0.0355246
ACETYL;HEART;NP_001166812.1_K59k	ACETYL	prot-ac	HEART	t58-heart	NP_001166812.1_K59k	NA	NA	female	4w	-2.37589	0.86391	0.0114636	-2.75016	NA	NA	0.00421565	0.0355246
ACETYL;HEART;NP_001166812.1_K59k	ACETYL	prot-ac	HEART	t58-heart	NP_001166812.1_K59k	NA	NA	female	8w	-3.44245	0.86391	0.000593571	-3.98473	NA	NA	0.00421565	0.0355246
ACETYL;HEART;NP_001166812.1_K59k	ACETYL	prot-ac	HEART	t58-heart	NP_001166812.1_K59k	NA	NA	male	1w	-1.55663	1.30922	0.249616	-1.18898	NA	NA	0.00421565	0.0355246
ACETYL;HEART;NP_001166812.1_K59k	ACETYL	prot-ac	HEART	t58-heart	NP_001166812.1_K59k	NA	NA	male	2w	-1.82984	1.01412	0.087622	-1.80437	NA	NA	0.00421565	0.0355246
ACETYL;HEART;NP_001166812.1_K59k	ACETYL	prot-ac	HEART	t58-heart	NP_001166812.1_K59k	NA	NA	male	4w	1.11268	1.01412	0.286755	1.09719	NA	NA	0.00421565	0.0355246
ACETYL;HEART;NP_001166812.1_K59k	ACETYL	prot-ac	HEART	t58-heart	NP_001166812.1_K59k	NA	NA	male	8w	0.0645872	1.06897	0.952475	0.06042	NA	NA	0.00421565	0.0355246
ACETYL;HEART;NP_001178513.1_K568k	ACETYL	prot-ac	HEART	t58-heart	NP_001178513.1_K568k	NA	NA	female	1w	0.0959099	0.10107	0.350834	0.94895	NA	NA	0.00511557	0.0406188
ACETYL;HEART;NP_001178513.1_K568k	ACETYL	prot-ac	HEART	t58-heart	NP_001178513.1_K568k	NA	NA	female	2w	0.21102	0.10107	0.0461065	2.08787	NA	NA	0.00511557	0.0406188
ACETYL;HEART;NP_001178513.1_K568k	ACETYL	prot-ac	HEART	t58-heart	NP_001178513.1_K568k	NA	NA	female	4w	0.0300684	0.10107	0.768298	0.2975	NA	NA	0.00511557	0.0406188
ACETYL;HEART;NP_001178513.1_K568k	ACETYL	prot-ac	HEART	t58-heart	NP_001178513.1_K568k	NA	NA	female	8w	-0.0064659	0.10107	0.949449	-0.06397	NA	NA	0.00511557	0.0406188
ACETYL;HEART;NP_001178513.1_K568k	ACETYL	prot-ac	HEART	t58-heart	NP_001178513.1_K568k	NA	NA	male	1w	-0.311927	0.096971	0.00391972	-3.21671	NA	NA	0.00511557	0.0406188
ACETYL;HEART;NP_001178513.1_K568k	ACETYL	prot-ac	HEART	t58-heart	NP_001178513.1_K568k	NA	NA	male	2w	-0.148699	0.0804041	0.0776768	-1.84939	NA	NA	0.00511557	0.0406188
ACETYL;HEART;NP_001178513.1_K568k	ACETYL	prot-ac	HEART	t58-heart	NP_001178513.1_K568k	NA	NA	male	4w	0.08463	0.0839793	0.324367	1.00775	NA	NA	0.00511557	0.0406188
ACETYL;HEART;NP_001178513.1_K568k	ACETYL	prot-ac	HEART	t58-heart	NP_001178513.1_K568k	NA	NA	male	8w	-0.164947	0.0839793	0.0620754	-1.96414	NA	NA	0.00511557	0.0406188
ACETYL;HEART;NP_001178585.1_K118k	ACETYL	prot-ac	HEART	t58-heart	NP_001178585.1_K118k	NA	NA	female	1w	-0.0127215	0.145913	0.931499	-0.08719	NA	NA	0.00515484	0.0456497
ACETYL;HEART;NP_001178585.1_K118k	ACETYL	prot-ac	HEART	t58-heart	NP_001178585.1_K118k	NA	NA	female	2w	0.102142	0.145913	0.492981	0.70002	NA	NA	0.00515484	0.0456497
ACETYL;HEART;NP_001178585.1_K118k	ACETYL	prot-ac	HEART	t58-heart	NP_001178585.1_K118k	NA	NA	female	4w	-0.316937	0.145913	0.0436398	-2.1721	NA	NA	0.00515484	0.0456497
ACETYL;HEART;NP_001178585.1_K118k	ACETYL	prot-ac	HEART	t58-heart	NP_001178585.1_K118k	NA	NA	female	8w	-0.0750567	0.145913	0.613316	-0.51439	NA	NA	0.00515484	0.0456497
ACETYL;HEART;NP_001178585.1_K118k	ACETYL	prot-ac	HEART	t58-heart	NP_001178585.1_K118k	NA	NA	male	1w	0.27415	0.101342	0.0167974	2.70521	NA	NA	0.00515484	0.0456497
ACETYL;HEART;NP_001178585.1_K118k	ACETYL	prot-ac	HEART	t58-heart	NP_001178585.1_K118k	NA	NA	male	2w	0.226756	0.0847884	0.0178514	2.67437	NA	NA	0.00515484	0.0456497
ACETYL;HEART;NP_001178585.1_K118k	ACETYL	prot-ac	HEART	t58-heart	NP_001178585.1_K118k	NA	NA	male	4w	0.0573994	0.0847884	0.509198	0.67697	NA	NA	0.00515484	0.0456497
ACETYL;HEART;NP_001178585.1_K118k	ACETYL	prot-ac	HEART	t58-heart	NP_001178585.1_K118k	NA	NA	male	8w	-0.101749	0.0906427	0.280083	-1.12253	NA	NA	0.00515484	0.0456497
ACETYL;HEART;NP_001178585.1_K124k	ACETYL	prot-ac	HEART	t58-heart	NP_001178585.1_K124k	NA	NA	female	1w	-0.00189943	0.0628329	0.9761	-0.03023	NA	NA	0.00596098	0.0450748
ACETYL;HEART;NP_001178585.1_K124k	ACETYL	prot-ac	HEART	t58-heart	NP_001178585.1_K124k	NA	NA	female	2w	-0.0225543	0.0628329	0.722343	-0.35896	NA	NA	0.00596098	0.0450748
ACETYL;HEART;NP_001178585.1_K124k	ACETYL	prot-ac	HEART	t58-heart	NP_001178585.1_K124k	NA	NA	female	4w	-0.0295595	0.0628329	0.641711	-0.47045	NA	NA	0.00596098	0.0450748
ACETYL;HEART;NP_001178585.1_K124k	ACETYL	prot-ac	HEART	t58-heart	NP_001178585.1_K124k	NA	NA	female	8w	-0.15941	0.0628329	0.017087	-2.53704	NA	NA	0.00596098	0.0450748
ACETYL;HEART;NP_001178585.1_K124k	ACETYL	prot-ac	HEART	t58-heart	NP_001178585.1_K124k	NA	NA	male	1w	-0.0381602	0.0912783	0.679891	-0.41806	NA	NA	0.00596098	0.0450748
ACETYL;HEART;NP_001178585.1_K124k	ACETYL	prot-ac	HEART	t58-heart	NP_001178585.1_K124k	NA	NA	male	2w	0.0180792	0.0756839	0.813379	0.23888	NA	NA	0.00596098	0.0450748
ACETYL;HEART;NP_001178585.1_K124k	ACETYL	prot-ac	HEART	t58-heart	NP_001178585.1_K124k	NA	NA	male	4w	-0.220801	0.0790493	0.0105035	-2.79321	NA	NA	0.00596098	0.0450748
ACETYL;HEART;NP_001178585.1_K124k	ACETYL	prot-ac	HEART	t58-heart	NP_001178585.1_K124k	NA	NA	male	8w	-0.214828	0.0790493	0.0124673	-2.71764	NA	NA	0.00596098	0.0450748
ACETYL;HEART;NP_001178585.1_K98k	ACETYL	prot-ac	HEART	t58-heart	NP_001178585.1_K98k	NA	NA	female	1w	-0.0994422	0.0847786	0.250775	-1.17296	NA	NA	0.000160225	0.00458058
ACETYL;HEART;NP_001178585.1_K98k	ACETYL	prot-ac	HEART	t58-heart	NP_001178585.1_K98k	NA	NA	female	2w	-0.159614	0.0847786	0.0702555	-1.88272	NA	NA	0.000160225	0.00458058
ACETYL;HEART;NP_001178585.1_K98k	ACETYL	prot-ac	HEART	t58-heart	NP_001178585.1_K98k	NA	NA	female	4w	-0.202774	0.0847786	0.0237851	-2.3918	NA	NA	0.000160225	0.00458058
ACETYL;HEART;NP_001178585.1_K98k	ACETYL	prot-ac	HEART	t58-heart	NP_001178585.1_K98k	NA	NA	female	8w	-0.278973	0.0847786	0.00272304	-3.29061	NA	NA	0.000160225	0.00458058
ACETYL;HEART;NP_001178585.1_K98k	ACETYL	prot-ac	HEART	t58-heart	NP_001178585.1_K98k	NA	NA	male	1w	0.160602	0.112249	0.166338	1.43076	NA	NA	0.000160225	0.00458058
ACETYL;HEART;NP_001178585.1_K98k	ACETYL	prot-ac	HEART	t58-heart	NP_001178585.1_K98k	NA	NA	male	2w	0.13034	0.0930723	0.175126	1.40041	NA	NA	0.000160225	0.00458058
ACETYL;HEART;NP_001178585.1_K98k	ACETYL	prot-ac	HEART	t58-heart	NP_001178585.1_K98k	NA	NA	male	4w	0.0642539	0.0972108	0.515388	0.66097	NA	NA	0.000160225	0.00458058
ACETYL;HEART;NP_001178585.1_K98k	ACETYL	prot-ac	HEART	t58-heart	NP_001178585.1_K98k	NA	NA	male	8w	-0.329169	0.0972108	0.00261703	-3.38614	NA	NA	0.000160225	0.00458058
ACETYL;HEART;NP_001178587.2_K664k	ACETYL	prot-ac	HEART	t58-heart	NP_001178587.2_K664k	NA	NA	female	1w	-0.0744058	0.0503947	0.151073	-1.47646	NA	NA	0.000466042	0.0103532
ACETYL;HEART;NP_001178587.2_K664k	ACETYL	prot-ac	HEART	t58-heart	NP_001178587.2_K664k	NA	NA	female	2w	-0.112583	0.0503947	0.033717	-2.23403	NA	NA	0.000466042	0.0103532
ACETYL;HEART;NP_001178587.2_K664k	ACETYL	prot-ac	HEART	t58-heart	NP_001178587.2_K664k	NA	NA	female	4w	0.0700355	0.0503947	0.175652	1.38974	NA	NA	0.000466042	0.0103532
ACETYL;HEART;NP_001178587.2_K664k	ACETYL	prot-ac	HEART	t58-heart	NP_001178587.2_K664k	NA	NA	female	8w	0.139803	0.0503947	0.00978197	2.77416	NA	NA	0.000466042	0.0103532
ACETYL;HEART;NP_001178587.2_K664k	ACETYL	prot-ac	HEART	t58-heart	NP_001178587.2_K664k	NA	NA	male	1w	-0.0333743	0.0725644	0.650014	-0.45993	NA	NA	0.000466042	0.0103532
ACETYL;HEART;NP_001178587.2_K664k	ACETYL	prot-ac	HEART	t58-heart	NP_001178587.2_K664k	NA	NA	male	2w	-0.0409768	0.0601672	0.50284	-0.68105	NA	NA	0.000466042	0.0103532
ACETYL;HEART;NP_001178587.2_K664k	ACETYL	prot-ac	HEART	t58-heart	NP_001178587.2_K664k	NA	NA	male	4w	-0.0934742	0.0628426	0.15088	-1.48743	NA	NA	0.000466042	0.0103532
ACETYL;HEART;NP_001178587.2_K664k	ACETYL	prot-ac	HEART	t58-heart	NP_001178587.2_K664k	NA	NA	male	8w	0.0444751	0.0628426	0.486436	0.70772	NA	NA	0.000466042	0.0103532
ACETYL;HEART;NP_001188284.1_K17k	ACETYL	prot-ac	HEART	t58-heart	NP_001188284.1_K17k	NA	NA	female	1w	-0.166952	0.108185	0.147201	-1.5432	NA	NA	0.000489986	0.00854077
ACETYL;HEART;NP_001188284.1_K17k	ACETYL	prot-ac	HEART	t58-heart	NP_001188284.1_K17k	NA	NA	female	2w	-0.263388	0.108185	0.0303765	-2.4346	NA	NA	0.000489986	0.00854077
ACETYL;HEART;NP_001188284.1_K17k	ACETYL	prot-ac	HEART	t58-heart	NP_001188284.1_K17k	NA	NA	female	4w	-0.0797325	0.108185	0.474451	-0.737	NA	NA	0.000489986	0.00854077
ACETYL;HEART;NP_001188284.1_K17k	ACETYL	prot-ac	HEART	t58-heart	NP_001188284.1_K17k	NA	NA	female	8w	-0.163224	0.108185	0.155709	-1.50875	NA	NA	0.000489986	0.00854077
ACETYL;HEART;NP_001188284.1_K17k	ACETYL	prot-ac	HEART	t58-heart	NP_001188284.1_K17k	NA	NA	male	1w	-0.508282	0.107906	0.000756243	-4.71042	NA	NA	0.000489986	0.00854077
ACETYL;HEART;NP_001188284.1_K17k	ACETYL	prot-ac	HEART	t58-heart	NP_001188284.1_K17k	NA	NA	male	2w	-0.551949	0.0985042	0.000200417	-5.6033	NA	NA	0.000489986	0.00854077
ACETYL;HEART;NP_001188284.1_K17k	ACETYL	prot-ac	HEART	t58-heart	NP_001188284.1_K17k	NA	NA	male	4w	-0.749589	0.0985042	1.50148e-05	-7.60972	NA	NA	0.000489986	0.00854077
ACETYL;HEART;NP_001188284.1_K17k	ACETYL	prot-ac	HEART	t58-heart	NP_001188284.1_K17k	NA	NA	male	8w	-0.410177	0.107906	0.00327671	-3.80125	NA	NA	0.000489986	0.00854077
ACETYL;HEART;NP_001258046.1_K48k	ACETYL	prot-ac	HEART	t58-heart	NP_001258046.1_K48k	NA	NA	female	1w	0.224312	0.29347	0.452512	0.76434	NA	NA	0.00293367	0.0317605
ACETYL;HEART;NP_001258046.1_K48k	ACETYL	prot-ac	HEART	t58-heart	NP_001258046.1_K48k	NA	NA	female	2w	0.0710487	0.29347	0.810871	0.2421	NA	NA	0.00293367	0.0317605
ACETYL;HEART;NP_001258046.1_K48k	ACETYL	prot-ac	HEART	t58-heart	NP_001258046.1_K48k	NA	NA	female	4w	0.311323	0.29347	0.29989	1.06084	NA	NA	0.00293367	0.0317605
ACETYL;HEART;NP_001258046.1_K48k	ACETYL	prot-ac	HEART	t58-heart	NP_001258046.1_K48k	NA	NA	female	8w	0.17881	0.29347	0.548362	0.6093	NA	NA	0.00293367	0.0317605
ACETYL;HEART;NP_001258046.1_K48k	ACETYL	prot-ac	HEART	t58-heart	NP_001258046.1_K48k	NA	NA	male	1w	0.697813	0.214524	0.00433556	3.25284	NA	NA	0.00293367	0.0317605
ACETYL;HEART;NP_001258046.1_K48k	ACETYL	prot-ac	HEART	t58-heart	NP_001258046.1_K48k	NA	NA	male	2w	0.58768	0.188419	0.00582905	3.11901	NA	NA	0.00293367	0.0317605
ACETYL;HEART;NP_001258046.1_K48k	ACETYL	prot-ac	HEART	t58-heart	NP_001258046.1_K48k	NA	NA	male	4w	0.759929	0.198611	0.00120203	3.82622	NA	NA	0.00293367	0.0317605
ACETYL;HEART;NP_001258046.1_K48k	ACETYL	prot-ac	HEART	t58-heart	NP_001258046.1_K48k	NA	NA	male	8w	-0.138573	0.198611	0.494107	-0.69771	NA	NA	0.00293367	0.0317605
ACETYL;HEART;NP_001258255.1_K406k	ACETYL	prot-ac	HEART	t58-heart	NP_001258255.1_K406k	NA	NA	female	1w	0.540749	0.136589	0.000474525	3.95894	NA	NA	1.68484e-07	5.08664e-05
ACETYL;HEART;NP_001258255.1_K406k	ACETYL	prot-ac	HEART	t58-heart	NP_001258255.1_K406k	NA	NA	female	2w	0.799697	0.136589	2.79402e-06	5.85475	NA	NA	1.68484e-07	5.08664e-05
ACETYL;HEART;NP_001258255.1_K406k	ACETYL	prot-ac	HEART	t58-heart	NP_001258255.1_K406k	NA	NA	female	4w	0.1795	0.136589	0.199547	1.31416	NA	NA	1.68484e-07	5.08664e-05
ACETYL;HEART;NP_001258255.1_K406k	ACETYL	prot-ac	HEART	t58-heart	NP_001258255.1_K406k	NA	NA	female	8w	-0.0899066	0.136589	0.515815	-0.65823	NA	NA	1.68484e-07	5.08664e-05
ACETYL;HEART;NP_001258255.1_K406k	ACETYL	prot-ac	HEART	t58-heart	NP_001258255.1_K406k	NA	NA	male	1w	-0.620145	0.186801	0.00306703	-3.31982	NA	NA	1.68484e-07	5.08664e-05
ACETYL;HEART;NP_001258255.1_K406k	ACETYL	prot-ac	HEART	t58-heart	NP_001258255.1_K406k	NA	NA	male	2w	-0.51124	0.154887	0.00320997	-3.30073	NA	NA	1.68484e-07	5.08664e-05
ACETYL;HEART;NP_001258255.1_K406k	ACETYL	prot-ac	HEART	t58-heart	NP_001258255.1_K406k	NA	NA	male	4w	-0.197389	0.161774	0.235133	-1.22015	NA	NA	1.68484e-07	5.08664e-05
ACETYL;HEART;NP_001258255.1_K406k	ACETYL	prot-ac	HEART	t58-heart	NP_001258255.1_K406k	NA	NA	male	8w	-0.486531	0.161774	0.00641023	-3.00747	NA	NA	1.68484e-07	5.08664e-05
ACETYL;HEART;NP_001264151.1_K5k	ACETYL	prot-ac	HEART	t58-heart	NP_001264151.1_K5k	NA	NA	female	1w	-0.0863945	0.113409	0.452603	-0.7618	NA	NA	0.000158202	0.00453504
ACETYL;HEART;NP_001264151.1_K5k	ACETYL	prot-ac	HEART	t58-heart	NP_001264151.1_K5k	NA	NA	female	2w	0.0533209	0.113409	0.641909	0.47017	NA	NA	0.000158202	0.00453504
ACETYL;HEART;NP_001264151.1_K5k	ACETYL	prot-ac	HEART	t58-heart	NP_001264151.1_K5k	NA	NA	female	4w	-0.354917	0.113409	0.00409103	-3.12954	NA	NA	0.000158202	0.00453504
ACETYL;HEART;NP_001264151.1_K5k	ACETYL	prot-ac	HEART	t58-heart	NP_001264151.1_K5k	NA	NA	female	8w	-0.350004	0.113409	0.00455894	-3.08622	NA	NA	0.000158202	0.00453504
ACETYL;HEART;NP_001264151.1_K5k	ACETYL	prot-ac	HEART	t58-heart	NP_001264151.1_K5k	NA	NA	male	1w	0.234335	0.135094	0.0965881	1.73461	NA	NA	0.000158202	0.00453504
ACETYL;HEART;NP_001264151.1_K5k	ACETYL	prot-ac	HEART	t58-heart	NP_001264151.1_K5k	NA	NA	male	2w	0.0653417	0.112014	0.56551	0.58334	NA	NA	0.000158202	0.00453504
ACETYL;HEART;NP_001264151.1_K5k	ACETYL	prot-ac	HEART	t58-heart	NP_001264151.1_K5k	NA	NA	male	4w	-0.0512611	0.116995	0.665485	-0.43815	NA	NA	0.000158202	0.00453504
ACETYL;HEART;NP_001264151.1_K5k	ACETYL	prot-ac	HEART	t58-heart	NP_001264151.1_K5k	NA	NA	male	8w	-0.291756	0.116995	0.0205147	-2.49376	NA	NA	0.000158202	0.00453504
ACETYL;HEART;NP_001288265.1_K213k	ACETYL	prot-ac	HEART	t58-heart	NP_001288265.1_K213k	NA	NA	female	1w	-0.086188	0.0485485	0.0868131	-1.7753	NA	NA	0.00138393	0.0171666
ACETYL;HEART;NP_001288265.1_K213k	ACETYL	prot-ac	HEART	t58-heart	NP_001288265.1_K213k	NA	NA	female	2w	-0.0715605	0.0485485	0.15173	-1.474	NA	NA	0.00138393	0.0171666
ACETYL;HEART;NP_001288265.1_K213k	ACETYL	prot-ac	HEART	t58-heart	NP_001288265.1_K213k	NA	NA	female	4w	-0.0300173	0.0485485	0.54142	-0.61829	NA	NA	0.00138393	0.0171666
ACETYL;HEART;NP_001288265.1_K213k	ACETYL	prot-ac	HEART	t58-heart	NP_001288265.1_K213k	NA	NA	female	8w	0.128508	0.0485485	0.0132274	2.64699	NA	NA	0.00138393	0.0171666
ACETYL;HEART;NP_001288265.1_K213k	ACETYL	prot-ac	HEART	t58-heart	NP_001288265.1_K213k	NA	NA	male	1w	0.0599504	0.0715954	0.411265	0.83735	NA	NA	0.00138393	0.0171666
ACETYL;HEART;NP_001288265.1_K213k	ACETYL	prot-ac	HEART	t58-heart	NP_001288265.1_K213k	NA	NA	male	2w	-0.0659789	0.0593638	0.278201	-1.11143	NA	NA	0.00138393	0.0171666
ACETYL;HEART;NP_001288265.1_K213k	ACETYL	prot-ac	HEART	t58-heart	NP_001288265.1_K213k	NA	NA	male	4w	0.0667726	0.0620035	0.29301	1.07692	NA	NA	0.00138393	0.0171666
ACETYL;HEART;NP_001288265.1_K213k	ACETYL	prot-ac	HEART	t58-heart	NP_001288265.1_K213k	NA	NA	male	8w	0.0731837	0.0620035	0.250289	1.18032	NA	NA	0.00138393	0.0171666
ACETYL;HEART;NP_001288265.1_K231k	ACETYL	prot-ac	HEART	t58-heart	NP_001288265.1_K231k	NA	NA	female	1w	-0.0953405	0.0610584	0.129742	-1.56146	NA	NA	0.00465125	0.044641
ACETYL;HEART;NP_001288265.1_K231k	ACETYL	prot-ac	HEART	t58-heart	NP_001288265.1_K231k	NA	NA	female	2w	-0.0563632	0.0610584	0.363906	-0.9231	NA	NA	0.00465125	0.044641
ACETYL;HEART;NP_001288265.1_K231k	ACETYL	prot-ac	HEART	t58-heart	NP_001288265.1_K231k	NA	NA	female	4w	-0.0196017	0.0610584	0.75059	-0.32103	NA	NA	0.00465125	0.044641
ACETYL;HEART;NP_001288265.1_K231k	ACETYL	prot-ac	HEART	t58-heart	NP_001288265.1_K231k	NA	NA	female	8w	0.158856	0.0610584	0.0147069	2.6017	NA	NA	0.00465125	0.044641
ACETYL;HEART;NP_001288265.1_K231k	ACETYL	prot-ac	HEART	t58-heart	NP_001288265.1_K231k	NA	NA	male	1w	0.100817	0.0703455	0.165657	1.43317	NA	NA	0.00465125	0.044641
ACETYL;HEART;NP_001288265.1_K231k	ACETYL	prot-ac	HEART	t58-heart	NP_001288265.1_K231k	NA	NA	male	2w	-0.0322578	0.0583274	0.585723	-0.55305	NA	NA	0.00465125	0.044641
ACETYL;HEART;NP_001288265.1_K231k	ACETYL	prot-ac	HEART	t58-heart	NP_001288265.1_K231k	NA	NA	male	4w	0.0427421	0.060921	0.490175	0.7016	NA	NA	0.00465125	0.044641
ACETYL;HEART;NP_001288265.1_K231k	ACETYL	prot-ac	HEART	t58-heart	NP_001288265.1_K231k	NA	NA	male	8w	0.0992196	0.060921	0.117407	1.62866	NA	NA	0.00465125	0.044641
ACETYL;HEART;NP_001288265.1_K59k	ACETYL	prot-ac	HEART	t58-heart	NP_001288265.1_K59k	NA	NA	female	1w	0.0695038	0.0646629	0.291688	1.07486	NA	NA	0.00351941	0.0353083
ACETYL;HEART;NP_001288265.1_K59k	ACETYL	prot-ac	HEART	t58-heart	NP_001288265.1_K59k	NA	NA	female	2w	0.125283	0.0646629	0.0629194	1.93748	NA	NA	0.00351941	0.0353083
ACETYL;HEART;NP_001288265.1_K59k	ACETYL	prot-ac	HEART	t58-heart	NP_001288265.1_K59k	NA	NA	female	4w	-0.0352635	0.0646629	0.589872	-0.54534	NA	NA	0.00351941	0.0353083
ACETYL;HEART;NP_001288265.1_K59k	ACETYL	prot-ac	HEART	t58-heart	NP_001288265.1_K59k	NA	NA	female	8w	0.142539	0.0646629	0.0359599	2.20434	NA	NA	0.00351941	0.0353083
ACETYL;HEART;NP_001288265.1_K59k	ACETYL	prot-ac	HEART	t58-heart	NP_001288265.1_K59k	NA	NA	male	1w	-0.175294	0.067376	0.0161652	-2.60173	NA	NA	0.00351941	0.0353083
ACETYL;HEART;NP_001288265.1_K59k	ACETYL	prot-ac	HEART	t58-heart	NP_001288265.1_K59k	NA	NA	male	2w	-0.136457	0.0558652	0.0229353	-2.44262	NA	NA	0.00351941	0.0353083
ACETYL;HEART;NP_001288265.1_K59k	ACETYL	prot-ac	HEART	t58-heart	NP_001288265.1_K59k	NA	NA	male	4w	-0.0158546	0.0583493	0.788333	-0.27172	NA	NA	0.00351941	0.0353083
ACETYL;HEART;NP_001288265.1_K59k	ACETYL	prot-ac	HEART	t58-heart	NP_001288265.1_K59k	NA	NA	male	8w	0.0373538	0.0583493	0.528571	0.64017	NA	NA	0.00351941	0.0353083
ACETYL;HEART;NP_001288265.1_K65k	ACETYL	prot-ac	HEART	t58-heart	NP_001288265.1_K65k	NA	NA	female	1w	-0.173476	0.0586571	0.00627003	-2.95746	NA	NA	0.00225479	0.0278271
ACETYL;HEART;NP_001288265.1_K65k	ACETYL	prot-ac	HEART	t58-heart	NP_001288265.1_K65k	NA	NA	female	2w	-0.0888126	0.0586571	0.141303	-1.5141	NA	NA	0.00225479	0.0278271
ACETYL;HEART;NP_001288265.1_K65k	ACETYL	prot-ac	HEART	t58-heart	NP_001288265.1_K65k	NA	NA	female	4w	-0.0299686	0.0586571	0.613452	-0.51091	NA	NA	0.00225479	0.0278271
ACETYL;HEART;NP_001288265.1_K65k	ACETYL	prot-ac	HEART	t58-heart	NP_001288265.1_K65k	NA	NA	female	8w	0.0538063	0.0586571	0.366884	0.9173	NA	NA	0.00225479	0.0278271
ACETYL;HEART;NP_001288265.1_K65k	ACETYL	prot-ac	HEART	t58-heart	NP_001288265.1_K65k	NA	NA	male	1w	0.0289626	0.0824695	0.728735	0.35119	NA	NA	0.00225479	0.0278271
ACETYL;HEART;NP_001288265.1_K65k	ACETYL	prot-ac	HEART	t58-heart	NP_001288265.1_K65k	NA	NA	male	2w	-0.0914244	0.0683801	0.194678	-1.337	NA	NA	0.00225479	0.0278271
ACETYL;HEART;NP_001288265.1_K65k	ACETYL	prot-ac	HEART	t58-heart	NP_001288265.1_K65k	NA	NA	male	4w	0.0428611	0.0714207	0.554464	0.60012	NA	NA	0.00225479	0.0278271
ACETYL;HEART;NP_001288265.1_K65k	ACETYL	prot-ac	HEART	t58-heart	NP_001288265.1_K65k	NA	NA	male	8w	0.146282	0.0714207	0.0524745	2.04817	NA	NA	0.00225479	0.0278271
ACETYL;HEART;NP_001288265.1_K70k	ACETYL	prot-ac	HEART	t58-heart	NP_001288265.1_K70k	NA	NA	female	1w	-0.0868304	0.060275	0.160888	-1.44057	NA	NA	0.00439239	0.0365953
ACETYL;HEART;NP_001288265.1_K70k	ACETYL	prot-ac	HEART	t58-heart	NP_001288265.1_K70k	NA	NA	female	2w	-0.00991195	0.060275	0.870572	-0.16445	NA	NA	0.00439239	0.0365953
ACETYL;HEART;NP_001288265.1_K70k	ACETYL	prot-ac	HEART	t58-heart	NP_001288265.1_K70k	NA	NA	female	4w	-0.0205014	0.060275	0.736317	-0.34013	NA	NA	0.00439239	0.0365953
ACETYL;HEART;NP_001288265.1_K70k	ACETYL	prot-ac	HEART	t58-heart	NP_001288265.1_K70k	NA	NA	female	8w	0.172302	0.060275	0.00798067	2.8586	NA	NA	0.00439239	0.0365953
ACETYL;HEART;NP_001288265.1_K70k	ACETYL	prot-ac	HEART	t58-heart	NP_001288265.1_K70k	NA	NA	male	1w	-0.0221888	0.0674773	0.745344	-0.32883	NA	NA	0.00439239	0.0365953
ACETYL;HEART;NP_001288265.1_K70k	ACETYL	prot-ac	HEART	t58-heart	NP_001288265.1_K70k	NA	NA	male	2w	-0.0458742	0.0559492	0.420921	-0.81992	NA	NA	0.00439239	0.0365953
ACETYL;HEART;NP_001288265.1_K70k	ACETYL	prot-ac	HEART	t58-heart	NP_001288265.1_K70k	NA	NA	male	4w	0.00382054	0.0584371	0.948454	0.06538	NA	NA	0.00439239	0.0365953
ACETYL;HEART;NP_001288265.1_K70k	ACETYL	prot-ac	HEART	t58-heart	NP_001288265.1_K70k	NA	NA	male	8w	0.0997182	0.0584371	0.101795	1.70642	NA	NA	0.00439239	0.0365953
ACETYL;HEART;NP_001292164.1_K191k	ACETYL	prot-ac	HEART	t58-heart	NP_001292164.1_K191k	NA	NA	female	1w	-0.24949	0.0826899	0.00541185	-3.01718	NA	NA	0.000486097	0.00961175
ACETYL;HEART;NP_001292164.1_K191k	ACETYL	prot-ac	HEART	t58-heart	NP_001292164.1_K191k	NA	NA	female	2w	-0.297034	0.0826899	0.00125046	-3.59214	NA	NA	0.000486097	0.00961175
ACETYL;HEART;NP_001292164.1_K191k	ACETYL	prot-ac	HEART	t58-heart	NP_001292164.1_K191k	NA	NA	female	4w	-0.274819	0.0826899	0.00250389	-3.32349	NA	NA	0.000486097	0.00961175
ACETYL;HEART;NP_001292164.1_K191k	ACETYL	prot-ac	HEART	t58-heart	NP_001292164.1_K191k	NA	NA	female	8w	-0.0631241	0.0826899	0.451673	-0.76338	NA	NA	0.000486097	0.00961175
ACETYL;HEART;NP_001292164.1_K191k	ACETYL	prot-ac	HEART	t58-heart	NP_001292164.1_K191k	NA	NA	male	1w	-0.150375	0.116601	0.210361	-1.28966	NA	NA	0.000486097	0.00961175
ACETYL;HEART;NP_001292164.1_K191k	ACETYL	prot-ac	HEART	t58-heart	NP_001292164.1_K191k	NA	NA	male	2w	-0.346068	0.09668	0.00164214	-3.57952	NA	NA	0.000486097	0.00961175
ACETYL;HEART;NP_001292164.1_K191k	ACETYL	prot-ac	HEART	t58-heart	NP_001292164.1_K191k	NA	NA	male	4w	-0.194335	0.100979	0.0671199	-1.92451	NA	NA	0.000486097	0.00961175
ACETYL;HEART;NP_001292164.1_K191k	ACETYL	prot-ac	HEART	t58-heart	NP_001292164.1_K191k	NA	NA	male	8w	-0.0715257	0.100979	0.486071	-0.70832	NA	NA	0.000486097	0.00961175
ACETYL;HEART;NP_001292164.1_K294k	ACETYL	prot-ac	HEART	t58-heart	NP_001292164.1_K294k	NA	NA	female	1w	-0.341023	0.10078	0.00214527	-3.38382	NA	NA	0.00280411	0.0321442
ACETYL;HEART;NP_001292164.1_K294k	ACETYL	prot-ac	HEART	t58-heart	NP_001292164.1_K294k	NA	NA	female	2w	-0.191495	0.10078	0.0678483	-1.90012	NA	NA	0.00280411	0.0321442
ACETYL;HEART;NP_001292164.1_K294k	ACETYL	prot-ac	HEART	t58-heart	NP_001292164.1_K294k	NA	NA	female	4w	-0.208552	0.10078	0.0479328	-2.06938	NA	NA	0.00280411	0.0321442
ACETYL;HEART;NP_001292164.1_K294k	ACETYL	prot-ac	HEART	t58-heart	NP_001292164.1_K294k	NA	NA	female	8w	-0.183038	0.10078	0.0801502	-1.81621	NA	NA	0.00280411	0.0321442
ACETYL;HEART;NP_001292164.1_K294k	ACETYL	prot-ac	HEART	t58-heart	NP_001292164.1_K294k	NA	NA	male	1w	-0.097595	0.133735	0.473117	-0.72976	NA	NA	0.00280411	0.0321442
ACETYL;HEART;NP_001292164.1_K294k	ACETYL	prot-ac	HEART	t58-heart	NP_001292164.1_K294k	NA	NA	male	2w	-0.303957	0.110887	0.0118222	-2.74114	NA	NA	0.00280411	0.0321442
ACETYL;HEART;NP_001292164.1_K294k	ACETYL	prot-ac	HEART	t58-heart	NP_001292164.1_K294k	NA	NA	male	4w	-0.28712	0.115818	0.0211849	-2.47906	NA	NA	0.00280411	0.0321442
ACETYL;HEART;NP_001292164.1_K294k	ACETYL	prot-ac	HEART	t58-heart	NP_001292164.1_K294k	NA	NA	male	8w	0.0778167	0.115818	0.508544	0.67189	NA	NA	0.00280411	0.0321442
ACETYL;HEART;NP_001292164.1_K304k	ACETYL	prot-ac	HEART	t58-heart	NP_001292164.1_K304k	NA	NA	female	1w	-0.239586	0.0805952	0.00686039	-2.97271	NA	NA	0.00448474	0.0414461
ACETYL;HEART;NP_001292164.1_K304k	ACETYL	prot-ac	HEART	t58-heart	NP_001292164.1_K304k	NA	NA	female	2w	-0.252558	0.0805952	0.00469811	-3.13366	NA	NA	0.00448474	0.0414461
ACETYL;HEART;NP_001292164.1_K304k	ACETYL	prot-ac	HEART	t58-heart	NP_001292164.1_K304k	NA	NA	female	4w	-0.159929	0.0805952	0.0593991	-1.98435	NA	NA	0.00448474	0.0414461
ACETYL;HEART;NP_001292164.1_K304k	ACETYL	prot-ac	HEART	t58-heart	NP_001292164.1_K304k	NA	NA	female	8w	-0.0421681	0.0805952	0.605885	-0.52321	NA	NA	0.00448474	0.0414461
ACETYL;HEART;NP_001292164.1_K304k	ACETYL	prot-ac	HEART	t58-heart	NP_001292164.1_K304k	NA	NA	male	1w	-0.106792	0.0859337	0.229622	-1.24273	NA	NA	0.00448474	0.0414461
ACETYL;HEART;NP_001292164.1_K304k	ACETYL	prot-ac	HEART	t58-heart	NP_001292164.1_K304k	NA	NA	male	2w	-0.25511	0.0754765	0.00326746	-3.37999	NA	NA	0.00448474	0.0414461
ACETYL;HEART;NP_001292164.1_K304k	ACETYL	prot-ac	HEART	t58-heart	NP_001292164.1_K304k	NA	NA	male	4w	-0.185162	0.0795592	0.0315807	-2.32734	NA	NA	0.00448474	0.0414461
ACETYL;HEART;NP_001292164.1_K304k	ACETYL	prot-ac	HEART	t58-heart	NP_001292164.1_K304k	NA	NA	male	8w	-0.107983	0.0795592	0.191164	-1.35727	NA	NA	0.00448474	0.0414461
ACETYL;HEART;NP_001295231.1_K739k	ACETYL	prot-ac	HEART	t58-heart	NP_001295231.1_K739k	NA	NA	female	1w	0.0303621	0.167239	0.857544	0.18155	NA	NA	0.00496006	0.0496723
ACETYL;HEART;NP_001295231.1_K739k	ACETYL	prot-ac	HEART	t58-heart	NP_001295231.1_K739k	NA	NA	female	2w	0.323638	0.167239	0.0654868	1.93518	NA	NA	0.00496006	0.0496723
ACETYL;HEART;NP_001295231.1_K739k	ACETYL	prot-ac	HEART	t58-heart	NP_001295231.1_K739k	NA	NA	female	4w	-0.348506	0.167239	0.0485904	-2.08387	NA	NA	0.00496006	0.0496723
ACETYL;HEART;NP_001295231.1_K739k	ACETYL	prot-ac	HEART	t58-heart	NP_001295231.1_K739k	NA	NA	female	8w	0.345328	0.167239	0.0505074	2.06487	NA	NA	0.00496006	0.0496723
ACETYL;HEART;NP_001295231.1_K739k	ACETYL	prot-ac	HEART	t58-heart	NP_001295231.1_K739k	NA	NA	male	1w	0.479523	0.250846	0.0716787	1.91162	NA	NA	0.00496006	0.0496723
ACETYL;HEART;NP_001295231.1_K739k	ACETYL	prot-ac	HEART	t58-heart	NP_001295231.1_K739k	NA	NA	male	2w	0.200484	0.194305	0.315581	1.0318	NA	NA	0.00496006	0.0496723
ACETYL;HEART;NP_001295231.1_K739k	ACETYL	prot-ac	HEART	t58-heart	NP_001295231.1_K739k	NA	NA	male	4w	0.161424	0.204815	0.44068	0.78815	NA	NA	0.00496006	0.0496723
ACETYL;HEART;NP_001295231.1_K739k	ACETYL	prot-ac	HEART	t58-heart	NP_001295231.1_K739k	NA	NA	male	8w	-0.061763	0.194305	0.754177	-0.31787	NA	NA	0.00496006	0.0496723
ACETYL;HEART;NP_001303262.1_K82k	ACETYL	prot-ac	HEART	t58-heart	NP_001303262.1_K82k	NA	NA	female	1w	-0.154192	0.0552174	0.00936188	-2.79246	NA	NA	0.000265905	0.00641157
ACETYL;HEART;NP_001303262.1_K82k	ACETYL	prot-ac	HEART	t58-heart	NP_001303262.1_K82k	NA	NA	female	2w	-0.0691639	0.0552174	0.220808	-1.25258	NA	NA	0.000265905	0.00641157
ACETYL;HEART;NP_001303262.1_K82k	ACETYL	prot-ac	HEART	t58-heart	NP_001303262.1_K82k	NA	NA	female	4w	-0.020673	0.0552174	0.710956	-0.37439	NA	NA	0.000265905	0.00641157
ACETYL;HEART;NP_001303262.1_K82k	ACETYL	prot-ac	HEART	t58-heart	NP_001303262.1_K82k	NA	NA	female	8w	0.121186	0.0552174	0.0367152	2.19471	NA	NA	0.000265905	0.00641157
ACETYL;HEART;NP_001303262.1_K82k	ACETYL	prot-ac	HEART	t58-heart	NP_001303262.1_K82k	NA	NA	male	1w	-0.0802828	0.0725525	0.280263	-1.10655	NA	NA	0.000265905	0.00641157
ACETYL;HEART;NP_001303262.1_K82k	ACETYL	prot-ac	HEART	t58-heart	NP_001303262.1_K82k	NA	NA	male	2w	-0.188301	0.0601574	0.00480929	-3.13014	NA	NA	0.000265905	0.00641157
ACETYL;HEART;NP_001303262.1_K82k	ACETYL	prot-ac	HEART	t58-heart	NP_001303262.1_K82k	NA	NA	male	4w	-0.0513036	0.0628323	0.422827	-0.81652	NA	NA	0.000265905	0.00641157
ACETYL;HEART;NP_001303262.1_K82k	ACETYL	prot-ac	HEART	t58-heart	NP_001303262.1_K82k	NA	NA	male	8w	-0.016089	0.0628323	0.800245	-0.25606	NA	NA	0.000265905	0.00641157
ACETYL;HEART;NP_001303806.1_K103k	ACETYL	prot-ac	HEART	t58-heart	NP_001303806.1_K103k	NA	NA	female	1w	0.0169949	0.0547418	0.758533	0.31046	NA	NA	0.00317753	0.0346618
ACETYL;HEART;NP_001303806.1_K103k	ACETYL	prot-ac	HEART	t58-heart	NP_001303806.1_K103k	NA	NA	female	2w	0.0307577	0.0547418	0.578713	0.56187	NA	NA	0.00317753	0.0346618
ACETYL;HEART;NP_001303806.1_K103k	ACETYL	prot-ac	HEART	t58-heart	NP_001303806.1_K103k	NA	NA	female	4w	0.0492819	0.0547418	0.375724	0.90026	NA	NA	0.00317753	0.0346618
ACETYL;HEART;NP_001303806.1_K103k	ACETYL	prot-ac	HEART	t58-heart	NP_001303806.1_K103k	NA	NA	female	8w	0.210843	0.0547418	0.000631413	3.85159	NA	NA	0.00317753	0.0346618
ACETYL;HEART;NP_001303806.1_K103k	ACETYL	prot-ac	HEART	t58-heart	NP_001303806.1_K103k	NA	NA	male	1w	0.0330119	0.0668218	0.626108	0.49403	NA	NA	0.00317753	0.0346618
ACETYL;HEART;NP_001303806.1_K103k	ACETYL	prot-ac	HEART	t58-heart	NP_001303806.1_K103k	NA	NA	male	2w	-0.0267325	0.0554057	0.634155	-0.48249	NA	NA	0.00317753	0.0346618
ACETYL;HEART;NP_001303806.1_K103k	ACETYL	prot-ac	HEART	t58-heart	NP_001303806.1_K103k	NA	NA	male	4w	0.0985064	0.0578694	0.102591	1.70222	NA	NA	0.00317753	0.0346618
ACETYL;HEART;NP_001303806.1_K103k	ACETYL	prot-ac	HEART	t58-heart	NP_001303806.1_K103k	NA	NA	male	8w	0.113613	0.0578694	0.0621826	1.96327	NA	NA	0.00317753	0.0346618
ACETYL;HEART;NP_001316810.1_K182k	ACETYL	prot-ac	HEART	t58-heart	NP_001316810.1_K182k	NA	NA	female	1w	-0.223421	0.092807	0.0229666	-2.40737	NA	NA	0.00204415	0.0220409
ACETYL;HEART;NP_001316810.1_K182k	ACETYL	prot-ac	HEART	t58-heart	NP_001316810.1_K182k	NA	NA	female	2w	-0.336101	0.092807	0.00115807	-3.6215	NA	NA	0.00204415	0.0220409
ACETYL;HEART;NP_001316810.1_K182k	ACETYL	prot-ac	HEART	t58-heart	NP_001316810.1_K182k	NA	NA	female	4w	-0.253449	0.092807	0.010846	-2.73092	NA	NA	0.00204415	0.0220409
ACETYL;HEART;NP_001316810.1_K182k	ACETYL	prot-ac	HEART	t58-heart	NP_001316810.1_K182k	NA	NA	female	8w	-0.245404	0.092807	0.0133134	-2.64424	NA	NA	0.00204415	0.0220409
ACETYL;HEART;NP_001316810.1_K182k	ACETYL	prot-ac	HEART	t58-heart	NP_001316810.1_K182k	NA	NA	male	1w	-0.0292457	0.120698	0.810754	-0.24231	NA	NA	0.00204415	0.0220409
ACETYL;HEART;NP_001316810.1_K182k	ACETYL	prot-ac	HEART	t58-heart	NP_001316810.1_K182k	NA	NA	male	2w	-0.240154	0.100077	0.0251685	-2.39969	NA	NA	0.00204415	0.0220409
ACETYL;HEART;NP_001316810.1_K182k	ACETYL	prot-ac	HEART	t58-heart	NP_001316810.1_K182k	NA	NA	male	4w	-0.337423	0.104527	0.00381535	-3.22809	NA	NA	0.00204415	0.0220409
ACETYL;HEART;NP_001316810.1_K182k	ACETYL	prot-ac	HEART	t58-heart	NP_001316810.1_K182k	NA	NA	male	8w	-0.295629	0.104527	0.00969597	-2.82825	NA	NA	0.00204415	0.0220409
ACETYL;HEART;NP_001316822.1_K4k	ACETYL	prot-ac	HEART	t58-heart	NP_001316822.1_K4k	NA	NA	female	1w	-0.470578	0.0820796	2.05645e-05	-5.73319	NA	NA	1.6215e-06	0.000235391
ACETYL;HEART;NP_001316822.1_K4k	ACETYL	prot-ac	HEART	t58-heart	NP_001316822.1_K4k	NA	NA	female	2w	-0.538435	0.0820796	3.90162e-06	-6.55992	NA	NA	1.6215e-06	0.000235391
ACETYL;HEART;NP_001316822.1_K4k	ACETYL	prot-ac	HEART	t58-heart	NP_001316822.1_K4k	NA	NA	female	4w	-0.168747	0.0820796	0.0547915	-2.0559	NA	NA	1.6215e-06	0.000235391
ACETYL;HEART;NP_001316822.1_K4k	ACETYL	prot-ac	HEART	t58-heart	NP_001316822.1_K4k	NA	NA	female	8w	-0.678659	0.0820796	1.68199e-07	-8	NA	NA	1.6215e-06	0.000235391
ACETYL;HEART;NP_001316822.1_K4k	ACETYL	prot-ac	HEART	t58-heart	NP_001316822.1_K4k	NA	NA	male	1w	-0.214108	0.2554	0.415603	-0.83833	NA	NA	1.6215e-06	0.000235391
ACETYL;HEART;NP_001316822.1_K4k	ACETYL	prot-ac	HEART	t58-heart	NP_001316822.1_K4k	NA	NA	male	2w	-0.252275	0.213683	0.256972	-1.1806	NA	NA	1.6215e-06	0.000235391
ACETYL;HEART;NP_001316822.1_K4k	ACETYL	prot-ac	HEART	t58-heart	NP_001316822.1_K4k	NA	NA	male	4w	-0.602281	0.213683	0.0134179	-2.81857	NA	NA	1.6215e-06	0.000235391
ACETYL;HEART;NP_001316822.1_K4k	ACETYL	prot-ac	HEART	t58-heart	NP_001316822.1_K4k	NA	NA	male	8w	-0.424017	0.228437	0.0840945	-1.85617	NA	NA	1.6215e-06	0.000235391
ACETYL;HEART;NP_036662.1_K266k	ACETYL	prot-ac	HEART	t58-heart	NP_036662.1_K266k	NA	NA	female	1w	0.100727	0.315576	0.758002	0.31919	NA	NA	0.00138862	0.0190614
ACETYL;HEART;NP_036662.1_K266k	ACETYL	prot-ac	HEART	t58-heart	NP_036662.1_K266k	NA	NA	female	2w	1.04548	0.315576	0.0111095	3.31291	NA	NA	0.00138862	0.0190614
ACETYL;HEART;NP_036662.1_K266k	ACETYL	prot-ac	HEART	t58-heart	NP_036662.1_K266k	NA	NA	female	4w	1.14125	0.315576	0.00716845	3.61641	NA	NA	0.00138862	0.0190614
ACETYL;HEART;NP_036662.1_K266k	ACETYL	prot-ac	HEART	t58-heart	NP_036662.1_K266k	NA	NA	female	8w	0.00703956	0.315576	0.982766	0.02231	NA	NA	0.00138862	0.0190614
ACETYL;HEART;NP_036662.1_K266k	ACETYL	prot-ac	HEART	t58-heart	NP_036662.1_K266k	NA	NA	male	1w	-0.574945	0.203814	0.0285709	-2.82093	NA	NA	0.00138862	0.0190614
ACETYL;HEART;NP_036662.1_K266k	ACETYL	prot-ac	HEART	t58-heart	NP_036662.1_K266k	NA	NA	male	2w	-0.848335	0.166414	0.00188984	-5.09775	NA	NA	0.00138862	0.0190614
ACETYL;HEART;NP_036662.1_K266k	ACETYL	prot-ac	HEART	t58-heart	NP_036662.1_K266k	NA	NA	male	4w	-0.444387	0.166414	0.0350978	-2.67037	NA	NA	0.00138862	0.0190614
ACETYL;HEART;NP_036662.1_K266k	ACETYL	prot-ac	HEART	t58-heart	NP_036662.1_K266k	NA	NA	male	8w	-0.951822	0.203814	0.00297015	-4.67004	NA	NA	0.00138862	0.0190614
ACETYL;HEART;NP_036715.1_K156k	ACETYL	prot-ac	HEART	t58-heart	NP_036715.1_K156k	NA	NA	female	1w	0.0256876	0.0985248	0.797305	0.26072	NA	NA	0.00228801	0.0238051
ACETYL;HEART;NP_036715.1_K156k	ACETYL	prot-ac	HEART	t58-heart	NP_036715.1_K156k	NA	NA	female	2w	0.173537	0.0985248	0.0953786	1.76136	NA	NA	0.00228801	0.0238051
ACETYL;HEART;NP_036715.1_K156k	ACETYL	prot-ac	HEART	t58-heart	NP_036715.1_K156k	NA	NA	female	4w	-0.0199182	0.0985248	0.842085	-0.20216	NA	NA	0.00228801	0.0238051
ACETYL;HEART;NP_036715.1_K156k	ACETYL	prot-ac	HEART	t58-heart	NP_036715.1_K156k	NA	NA	female	8w	0.410146	0.0985248	0.000599201	4.16287	NA	NA	0.00228801	0.0238051
ACETYL;HEART;NP_036715.1_K156k	ACETYL	prot-ac	HEART	t58-heart	NP_036715.1_K156k	NA	NA	male	1w	0.0636794	0.0982311	0.52706	0.64826	NA	NA	0.00228801	0.0238051
ACETYL;HEART;NP_036715.1_K156k	ACETYL	prot-ac	HEART	t58-heart	NP_036715.1_K156k	NA	NA	male	2w	-0.0916687	0.0802053	0.271792	-1.14293	NA	NA	0.00228801	0.0238051
ACETYL;HEART;NP_036715.1_K156k	ACETYL	prot-ac	HEART	t58-heart	NP_036715.1_K156k	NA	NA	male	4w	-0.0116437	0.0866317	0.894951	-0.1344	NA	NA	0.00228801	0.0238051
ACETYL;HEART;NP_036715.1_K156k	ACETYL	prot-ac	HEART	t58-heart	NP_036715.1_K156k	NA	NA	male	8w	0.135462	0.0866317	0.139694	1.56365	NA	NA	0.00228801	0.0238051
ACETYL;HEART;NP_036738.1_K14k	ACETYL	prot-ac	HEART	t58-heart	NP_036738.1_K14k	NA	NA	female	1w	-0.557344	0.162716	0.00192827	-3.42526	NA	NA	0.000286742	0.00746667
ACETYL;HEART;NP_036738.1_K14k	ACETYL	prot-ac	HEART	t58-heart	NP_036738.1_K14k	NA	NA	female	2w	-0.508676	0.162716	0.00412577	-3.12616	NA	NA	0.000286742	0.00746667
ACETYL;HEART;NP_036738.1_K14k	ACETYL	prot-ac	HEART	t58-heart	NP_036738.1_K14k	NA	NA	female	4w	-0.2832	0.162716	0.0928527	-1.74046	NA	NA	0.000286742	0.00746667
ACETYL;HEART;NP_036738.1_K14k	ACETYL	prot-ac	HEART	t58-heart	NP_036738.1_K14k	NA	NA	female	8w	-0.2076	0.162716	0.212582	-1.27584	NA	NA	0.000286742	0.00746667
ACETYL;HEART;NP_036738.1_K14k	ACETYL	prot-ac	HEART	t58-heart	NP_036738.1_K14k	NA	NA	male	1w	-0.0106274	0.122375	0.93157	-0.08684	NA	NA	0.000286742	0.00746667
ACETYL;HEART;NP_036738.1_K14k	ACETYL	prot-ac	HEART	t58-heart	NP_036738.1_K14k	NA	NA	male	2w	-0.435953	0.101468	0.000284066	-4.29647	NA	NA	0.000286742	0.00746667
ACETYL;HEART;NP_036738.1_K14k	ACETYL	prot-ac	HEART	t58-heart	NP_036738.1_K14k	NA	NA	male	4w	-0.136626	0.10598	0.210527	-1.28917	NA	NA	0.000286742	0.00746667
ACETYL;HEART;NP_036738.1_K14k	ACETYL	prot-ac	HEART	t58-heart	NP_036738.1_K14k	NA	NA	male	8w	-0.110332	0.10598	0.308978	-1.04107	NA	NA	0.000286742	0.00746667
ACETYL;HEART;NP_036770.1_K316k	ACETYL	prot-ac	HEART	t58-heart	NP_036770.1_K316k	NA	NA	female	1w	-0.413375	0.135315	0.00492849	-3.05491	NA	NA	0.00118394	0.0173105
ACETYL;HEART;NP_036770.1_K316k	ACETYL	prot-ac	HEART	t58-heart	NP_036770.1_K316k	NA	NA	female	2w	-0.273555	0.135315	0.0529498	-2.02162	NA	NA	0.00118394	0.0173105
ACETYL;HEART;NP_036770.1_K316k	ACETYL	prot-ac	HEART	t58-heart	NP_036770.1_K316k	NA	NA	female	4w	-0.207248	0.135315	0.136937	-1.5316	NA	NA	0.00118394	0.0173105
ACETYL;HEART;NP_036770.1_K316k	ACETYL	prot-ac	HEART	t58-heart	NP_036770.1_K316k	NA	NA	female	8w	-0.116702	0.135315	0.39583	-0.86245	NA	NA	0.00118394	0.0173105
ACETYL;HEART;NP_036770.1_K316k	ACETYL	prot-ac	HEART	t58-heart	NP_036770.1_K316k	NA	NA	male	1w	0.0150862	0.109971	0.892114	0.13718	NA	NA	0.00118394	0.0173105
ACETYL;HEART;NP_036770.1_K316k	ACETYL	prot-ac	HEART	t58-heart	NP_036770.1_K316k	NA	NA	male	2w	-0.377083	0.0911829	0.000422112	-4.13545	NA	NA	0.00118394	0.0173105
ACETYL;HEART;NP_036770.1_K316k	ACETYL	prot-ac	HEART	t58-heart	NP_036770.1_K316k	NA	NA	male	4w	-0.140009	0.0952374	0.155478	-1.4701	NA	NA	0.00118394	0.0173105
ACETYL;HEART;NP_036770.1_K316k	ACETYL	prot-ac	HEART	t58-heart	NP_036770.1_K316k	NA	NA	male	8w	-0.0708507	0.0952374	0.464668	-0.74394	NA	NA	0.00118394	0.0173105
ACETYL;HEART;NP_036770.1_K793k	ACETYL	prot-ac	HEART	t58-heart	NP_036770.1_K793k	NA	NA	female	1w	-0.0248193	0.0734973	0.738691	-0.33769	NA	NA	0.00108893	0.0180061
ACETYL;HEART;NP_036770.1_K793k	ACETYL	prot-ac	HEART	t58-heart	NP_036770.1_K793k	NA	NA	female	2w	0.0384671	0.0734973	0.605766	0.52338	NA	NA	0.00108893	0.0180061
ACETYL;HEART;NP_036770.1_K793k	ACETYL	prot-ac	HEART	t58-heart	NP_036770.1_K793k	NA	NA	female	4w	0.117671	0.0734973	0.123159	1.60102	NA	NA	0.00108893	0.0180061
ACETYL;HEART;NP_036770.1_K793k	ACETYL	prot-ac	HEART	t58-heart	NP_036770.1_K793k	NA	NA	female	8w	0.26824	0.0734973	0.00135366	3.64966	NA	NA	0.00108893	0.0180061
ACETYL;HEART;NP_036770.1_K793k	ACETYL	prot-ac	HEART	t58-heart	NP_036770.1_K793k	NA	NA	male	1w	0.0458935	0.119031	0.70426	0.38556	NA	NA	0.00108893	0.0180061
ACETYL;HEART;NP_036770.1_K793k	ACETYL	prot-ac	HEART	t58-heart	NP_036770.1_K793k	NA	NA	male	2w	-0.203878	0.104546	0.0666159	-1.95012	NA	NA	0.00108893	0.0180061
ACETYL;HEART;NP_036770.1_K793k	ACETYL	prot-ac	HEART	t58-heart	NP_036770.1_K793k	NA	NA	male	4w	0.0168082	0.110202	0.880441	0.15252	NA	NA	0.00108893	0.0180061
ACETYL;HEART;NP_036770.1_K793k	ACETYL	prot-ac	HEART	t58-heart	NP_036770.1_K793k	NA	NA	male	8w	0.182675	0.110202	0.114395	1.65765	NA	NA	0.00108893	0.0180061
ACETYL;HEART;NP_036770.1_K811k	ACETYL	prot-ac	HEART	t58-heart	NP_036770.1_K811k	NA	NA	female	1w	-0.0938946	0.115285	0.423823	-0.81445	NA	NA	0.00399548	0.0425398
ACETYL;HEART;NP_036770.1_K811k	ACETYL	prot-ac	HEART	t58-heart	NP_036770.1_K811k	NA	NA	female	2w	0.0133499	0.115285	0.908827	0.1158	NA	NA	0.00399548	0.0425398
ACETYL;HEART;NP_036770.1_K811k	ACETYL	prot-ac	HEART	t58-heart	NP_036770.1_K811k	NA	NA	female	4w	-0.0679709	0.115285	0.561273	-0.58959	NA	NA	0.00399548	0.0425398
ACETYL;HEART;NP_036770.1_K811k	ACETYL	prot-ac	HEART	t58-heart	NP_036770.1_K811k	NA	NA	female	8w	0.187487	0.115285	0.117652	1.62629	NA	NA	0.00399548	0.0425398
ACETYL;HEART;NP_036770.1_K811k	ACETYL	prot-ac	HEART	t58-heart	NP_036770.1_K811k	NA	NA	male	1w	0.0955906	0.116047	0.420679	0.82373	NA	NA	0.00399548	0.0425398
ACETYL;HEART;NP_036770.1_K811k	ACETYL	prot-ac	HEART	t58-heart	NP_036770.1_K811k	NA	NA	male	2w	-0.224448	0.087723	0.0195518	-2.5586	NA	NA	0.00399548	0.0425398
ACETYL;HEART;NP_036770.1_K811k	ACETYL	prot-ac	HEART	t58-heart	NP_036770.1_K811k	NA	NA	male	4w	0.101435	0.0930443	0.28975	1.09018	NA	NA	0.00399548	0.0425398
ACETYL;HEART;NP_036770.1_K811k	ACETYL	prot-ac	HEART	t58-heart	NP_036770.1_K811k	NA	NA	male	8w	0.164126	0.0930443	0.0943908	1.76395	NA	NA	0.00399548	0.0425398
ACETYL;HEART;NP_036808.1_K284k	ACETYL	prot-ac	HEART	t58-heart	NP_036808.1_K284k	NA	NA	female	1w	-0.310222	0.118014	0.0150859	-2.62868	NA	NA	0.00554741	0.0427362
ACETYL;HEART;NP_036808.1_K284k	ACETYL	prot-ac	HEART	t58-heart	NP_036808.1_K284k	NA	NA	female	2w	-0.182529	0.118014	0.135733	-1.54667	NA	NA	0.00554741	0.0427362
ACETYL;HEART;NP_036808.1_K284k	ACETYL	prot-ac	HEART	t58-heart	NP_036808.1_K284k	NA	NA	female	4w	-0.0771366	0.118014	0.519904	-0.65362	NA	NA	0.00554741	0.0427362
ACETYL;HEART;NP_036808.1_K284k	ACETYL	prot-ac	HEART	t58-heart	NP_036808.1_K284k	NA	NA	female	8w	-0.130044	0.118014	0.282005	-1.10193	NA	NA	0.00554741	0.0427362
ACETYL;HEART;NP_036808.1_K284k	ACETYL	prot-ac	HEART	t58-heart	NP_036808.1_K284k	NA	NA	male	1w	0.0297381	0.114282	0.797596	0.26022	NA	NA	0.00554741	0.0427362
ACETYL;HEART;NP_036808.1_K284k	ACETYL	prot-ac	HEART	t58-heart	NP_036808.1_K284k	NA	NA	male	2w	-0.35221	0.0885226	0.00085315	-3.97876	NA	NA	0.00554741	0.0427362
ACETYL;HEART;NP_036808.1_K284k	ACETYL	prot-ac	HEART	t58-heart	NP_036808.1_K284k	NA	NA	male	4w	-0.169789	0.0885226	0.0708136	-1.91803	NA	NA	0.00554741	0.0427362
ACETYL;HEART;NP_036808.1_K284k	ACETYL	prot-ac	HEART	t58-heart	NP_036808.1_K284k	NA	NA	male	8w	-0.176439	0.093311	0.0745469	-1.89087	NA	NA	0.00554741	0.0427362
ACETYL;HEART;NP_036828.2_K407k	ACETYL	prot-ac	HEART	t58-heart	NP_036828.2_K407k	NA	NA	female	1w	-0.288945	0.178909	0.120079	-1.61504	NA	NA	0.000331557	0.00813676
ACETYL;HEART;NP_036828.2_K407k	ACETYL	prot-ac	HEART	t58-heart	NP_036828.2_K407k	NA	NA	female	2w	0.0105344	0.178909	0.953561	0.05888	NA	NA	0.000331557	0.00813676
ACETYL;HEART;NP_036828.2_K407k	ACETYL	prot-ac	HEART	t58-heart	NP_036828.2_K407k	NA	NA	female	4w	-0.0820997	0.178909	0.650664	-0.45889	NA	NA	0.000331557	0.00813676
ACETYL;HEART;NP_036828.2_K407k	ACETYL	prot-ac	HEART	t58-heart	NP_036828.2_K407k	NA	NA	female	8w	0.30566	0.178909	0.101151	1.70846	NA	NA	0.000331557	0.00813676
ACETYL;HEART;NP_036828.2_K407k	ACETYL	prot-ac	HEART	t58-heart	NP_036828.2_K407k	NA	NA	male	1w	-0.417585	0.188528	0.0396439	-2.21498	NA	NA	0.000331557	0.00813676
ACETYL;HEART;NP_036828.2_K407k	ACETYL	prot-ac	HEART	t58-heart	NP_036828.2_K407k	NA	NA	male	2w	-0.55581	0.165586	0.00344212	-3.35663	NA	NA	0.000331557	0.00813676
ACETYL;HEART;NP_036828.2_K407k	ACETYL	prot-ac	HEART	t58-heart	NP_036828.2_K407k	NA	NA	male	4w	0.00652369	0.174543	0.970589	0.03738	NA	NA	0.000331557	0.00813676
ACETYL;HEART;NP_036828.2_K407k	ACETYL	prot-ac	HEART	t58-heart	NP_036828.2_K407k	NA	NA	male	8w	0.286156	0.174543	0.118157	1.63946	NA	NA	0.000331557	0.00813676
ACETYL;HEART;NP_036951.1_K66k	ACETYL	prot-ac	HEART	t58-heart	NP_036951.1_K66k	NA	NA	female	1w	-0.147635	0.0614873	0.0232949	-2.40106	NA	NA	0.000818257	0.0147958
ACETYL;HEART;NP_036951.1_K66k	ACETYL	prot-ac	HEART	t58-heart	NP_036951.1_K66k	NA	NA	female	2w	-0.0761801	0.0614873	0.225733	-1.23896	NA	NA	0.000818257	0.0147958
ACETYL;HEART;NP_036951.1_K66k	ACETYL	prot-ac	HEART	t58-heart	NP_036951.1_K66k	NA	NA	female	4w	0.153501	0.0614873	0.0187576	2.49647	NA	NA	0.000818257	0.0147958
ACETYL;HEART;NP_036951.1_K66k	ACETYL	prot-ac	HEART	t58-heart	NP_036951.1_K66k	NA	NA	female	8w	0.0549942	0.0614873	0.378796	0.8944	NA	NA	0.000818257	0.0147958
ACETYL;HEART;NP_036951.1_K66k	ACETYL	prot-ac	HEART	t58-heart	NP_036951.1_K66k	NA	NA	male	1w	-0.0410059	0.0689329	0.55791	-0.59487	NA	NA	0.000818257	0.0147958
ACETYL;HEART;NP_036951.1_K66k	ACETYL	prot-ac	HEART	t58-heart	NP_036951.1_K66k	NA	NA	male	2w	-0.111335	0.0571562	0.0641005	-1.9479	NA	NA	0.000818257	0.0147958
ACETYL;HEART;NP_036951.1_K66k	ACETYL	prot-ac	HEART	t58-heart	NP_036951.1_K66k	NA	NA	male	4w	-0.134352	0.0596977	0.0345804	-2.25054	NA	NA	0.000818257	0.0147958
ACETYL;HEART;NP_036951.1_K66k	ACETYL	prot-ac	HEART	t58-heart	NP_036951.1_K66k	NA	NA	male	8w	-0.0451975	0.0596977	0.456898	-0.75711	NA	NA	0.000818257	0.0147958
ACETYL;HEART;NP_036951.1_K92k	ACETYL	prot-ac	HEART	t58-heart	NP_036951.1_K92k	NA	NA	female	1w	-0.224896	0.0855751	0.0138283	-2.62806	NA	NA	0.00142711	0.019485
ACETYL;HEART;NP_036951.1_K92k	ACETYL	prot-ac	HEART	t58-heart	NP_036951.1_K92k	NA	NA	female	2w	-0.160992	0.0855751	0.0704563	-1.88129	NA	NA	0.00142711	0.019485
ACETYL;HEART;NP_036951.1_K92k	ACETYL	prot-ac	HEART	t58-heart	NP_036951.1_K92k	NA	NA	female	4w	0.151308	0.0855751	0.0880277	1.76813	NA	NA	0.00142711	0.019485
ACETYL;HEART;NP_036951.1_K92k	ACETYL	prot-ac	HEART	t58-heart	NP_036951.1_K92k	NA	NA	female	8w	0.0295511	0.0855751	0.732454	0.34532	NA	NA	0.00142711	0.019485
ACETYL;HEART;NP_036951.1_K92k	ACETYL	prot-ac	HEART	t58-heart	NP_036951.1_K92k	NA	NA	male	1w	0.252812	0.118147	0.0435353	2.13981	NA	NA	0.00142711	0.019485
ACETYL;HEART;NP_036951.1_K92k	ACETYL	prot-ac	HEART	t58-heart	NP_036951.1_K92k	NA	NA	male	2w	-0.0448368	0.0979621	0.651592	-0.45769	NA	NA	0.00142711	0.019485
ACETYL;HEART;NP_036951.1_K92k	ACETYL	prot-ac	HEART	t58-heart	NP_036951.1_K92k	NA	NA	male	4w	-0.0128215	0.102318	0.901398	-0.12531	NA	NA	0.00142711	0.019485
ACETYL;HEART;NP_036951.1_K92k	ACETYL	prot-ac	HEART	t58-heart	NP_036951.1_K92k	NA	NA	male	8w	-0.00941085	0.102318	0.927537	-0.09198	NA	NA	0.00142711	0.019485
ACETYL;HEART;NP_036951.1_K95k	ACETYL	prot-ac	HEART	t58-heart	NP_036951.1_K95k	NA	NA	female	1w	-0.162666	0.0518236	0.00399669	-3.13884	NA	NA	0.00392587	0.03432
ACETYL;HEART;NP_036951.1_K95k	ACETYL	prot-ac	HEART	t58-heart	NP_036951.1_K95k	NA	NA	female	2w	-0.110425	0.0518236	0.0421042	-2.13078	NA	NA	0.00392587	0.03432
ACETYL;HEART;NP_036951.1_K95k	ACETYL	prot-ac	HEART	t58-heart	NP_036951.1_K95k	NA	NA	female	4w	0.0765002	0.0518236	0.151152	1.47617	NA	NA	0.00392587	0.03432
ACETYL;HEART;NP_036951.1_K95k	ACETYL	prot-ac	HEART	t58-heart	NP_036951.1_K95k	NA	NA	female	8w	-0.0512562	0.0518236	0.331179	-0.98905	NA	NA	0.00392587	0.03432
ACETYL;HEART;NP_036951.1_K95k	ACETYL	prot-ac	HEART	t58-heart	NP_036951.1_K95k	NA	NA	male	1w	0.0255931	0.0760104	0.739481	0.33671	NA	NA	0.00392587	0.03432
ACETYL;HEART;NP_036951.1_K95k	ACETYL	prot-ac	HEART	t58-heart	NP_036951.1_K95k	NA	NA	male	2w	-0.0651022	0.0630245	0.312673	-1.03297	NA	NA	0.00392587	0.03432
ACETYL;HEART;NP_036951.1_K95k	ACETYL	prot-ac	HEART	t58-heart	NP_036951.1_K95k	NA	NA	male	4w	-0.0813611	0.0658269	0.229303	-1.23599	NA	NA	0.00392587	0.03432
ACETYL;HEART;NP_036951.1_K95k	ACETYL	prot-ac	HEART	t58-heart	NP_036951.1_K95k	NA	NA	male	8w	-0.0325338	0.0658269	0.625967	-0.49423	NA	NA	0.00392587	0.03432
ACETYL;HEART;NP_036952.1_K125k	ACETYL	prot-ac	HEART	t58-heart	NP_036952.1_K125k	NA	NA	female	1w	0.0959583	0.109225	0.395889	0.87854	NA	NA	0.00274311	0.0318061
ACETYL;HEART;NP_036952.1_K125k	ACETYL	prot-ac	HEART	t58-heart	NP_036952.1_K125k	NA	NA	female	2w	0.277771	0.109225	0.024791	2.5431	NA	NA	0.00274311	0.0318061
ACETYL;HEART;NP_036952.1_K125k	ACETYL	prot-ac	HEART	t58-heart	NP_036952.1_K125k	NA	NA	female	4w	0.329623	0.109225	0.0100705	3.01782	NA	NA	0.00274311	0.0318061
ACETYL;HEART;NP_036952.1_K125k	ACETYL	prot-ac	HEART	t58-heart	NP_036952.1_K125k	NA	NA	female	8w	-0.072707	0.109225	0.517476	-0.66566	NA	NA	0.00274311	0.0318061
ACETYL;HEART;NP_036952.1_K125k	ACETYL	prot-ac	HEART	t58-heart	NP_036952.1_K125k	NA	NA	male	1w	-0.141755	0.124564	0.280798	-1.13801	NA	NA	0.00274311	0.0318061
ACETYL;HEART;NP_036952.1_K125k	ACETYL	prot-ac	HEART	t58-heart	NP_036952.1_K125k	NA	NA	male	2w	-0.338401	0.0880799	0.00306145	-3.84198	NA	NA	0.00274311	0.0318061
ACETYL;HEART;NP_036952.1_K125k	ACETYL	prot-ac	HEART	t58-heart	NP_036952.1_K125k	NA	NA	male	4w	-0.200971	0.0880799	0.0448379	-2.2817	NA	NA	0.00274311	0.0318061
ACETYL;HEART;NP_036952.1_K125k	ACETYL	prot-ac	HEART	t58-heart	NP_036952.1_K125k	NA	NA	male	8w	-0.298955	0.0984763	0.0121042	-3.0358	NA	NA	0.00274311	0.0318061
ACETYL;HEART;NP_037023.1_K121k	ACETYL	prot-ac	HEART	t58-heart	NP_037023.1_K121k	NA	NA	female	1w	0.114152	0.0779044	0.154076	1.46529	NA	NA	0.00179514	0.0202252
ACETYL;HEART;NP_037023.1_K121k	ACETYL	prot-ac	HEART	t58-heart	NP_037023.1_K121k	NA	NA	female	2w	0.0587498	0.0779044	0.457121	0.75413	NA	NA	0.00179514	0.0202252
ACETYL;HEART;NP_037023.1_K121k	ACETYL	prot-ac	HEART	t58-heart	NP_037023.1_K121k	NA	NA	female	4w	0.217022	0.0779044	0.00951378	2.78575	NA	NA	0.00179514	0.0202252
ACETYL;HEART;NP_037023.1_K121k	ACETYL	prot-ac	HEART	t58-heart	NP_037023.1_K121k	NA	NA	female	8w	0.103409	0.0779044	0.195194	1.32738	NA	NA	0.00179514	0.0202252
ACETYL;HEART;NP_037023.1_K121k	ACETYL	prot-ac	HEART	t58-heart	NP_037023.1_K121k	NA	NA	male	1w	0.14756	0.103626	0.168272	1.42398	NA	NA	0.00179514	0.0202252
ACETYL;HEART;NP_037023.1_K121k	ACETYL	prot-ac	HEART	t58-heart	NP_037023.1_K121k	NA	NA	male	2w	0.303831	0.0859218	0.00182384	3.53614	NA	NA	0.00179514	0.0202252
ACETYL;HEART;NP_037023.1_K121k	ACETYL	prot-ac	HEART	t58-heart	NP_037023.1_K121k	NA	NA	male	4w	0.348583	0.0897424	0.000781754	3.88426	NA	NA	0.00179514	0.0202252
ACETYL;HEART;NP_037023.1_K121k	ACETYL	prot-ac	HEART	t58-heart	NP_037023.1_K121k	NA	NA	male	8w	0.379126	0.0897424	0.000339013	4.2246	NA	NA	0.00179514	0.0202252
ACETYL;HEART;NP_037023.1_K127k	ACETYL	prot-ac	HEART	t58-heart	NP_037023.1_K127k	NA	NA	female	1w	0.251911	0.0745761	0.0021781	3.37791	NA	NA	1.45245e-06	0.000201779
ACETYL;HEART;NP_037023.1_K127k	ACETYL	prot-ac	HEART	t58-heart	NP_037023.1_K127k	NA	NA	female	2w	0.261717	0.0745761	0.0015511	3.50939	NA	NA	1.45245e-06	0.000201779
ACETYL;HEART;NP_037023.1_K127k	ACETYL	prot-ac	HEART	t58-heart	NP_037023.1_K127k	NA	NA	female	4w	0.243584	0.0745761	0.00289717	3.26625	NA	NA	1.45245e-06	0.000201779
ACETYL;HEART;NP_037023.1_K127k	ACETYL	prot-ac	HEART	t58-heart	NP_037023.1_K127k	NA	NA	female	8w	0.131465	0.0745761	0.0889338	1.76283	NA	NA	1.45245e-06	0.000201779
ACETYL;HEART;NP_037023.1_K127k	ACETYL	prot-ac	HEART	t58-heart	NP_037023.1_K127k	NA	NA	male	1w	0.118132	0.0781162	0.144487	1.51226	NA	NA	1.45245e-06	0.000201779
ACETYL;HEART;NP_037023.1_K127k	ACETYL	prot-ac	HEART	t58-heart	NP_037023.1_K127k	NA	NA	male	2w	0.43036	0.0647705	1.02806e-06	6.64438	NA	NA	1.45245e-06	0.000201779
ACETYL;HEART;NP_037023.1_K127k	ACETYL	prot-ac	HEART	t58-heart	NP_037023.1_K127k	NA	NA	male	4w	0.31983	0.0676506	9.83754e-05	4.72768	NA	NA	1.45245e-06	0.000201779
ACETYL;HEART;NP_037023.1_K127k	ACETYL	prot-ac	HEART	t58-heart	NP_037023.1_K127k	NA	NA	male	8w	0.278246	0.0676506	0.000446075	4.11299	NA	NA	1.45245e-06	0.000201779
ACETYL;HEART;NP_037023.1_K195k	ACETYL	prot-ac	HEART	t58-heart	NP_037023.1_K195k	NA	NA	female	1w	0.15831	0.0736769	0.0405266	2.1487	NA	NA	7.94176e-05	0.00294852
ACETYL;HEART;NP_037023.1_K195k	ACETYL	prot-ac	HEART	t58-heart	NP_037023.1_K195k	NA	NA	female	2w	0.120734	0.0736769	0.112561	1.63869	NA	NA	7.94176e-05	0.00294852
ACETYL;HEART;NP_037023.1_K195k	ACETYL	prot-ac	HEART	t58-heart	NP_037023.1_K195k	NA	NA	female	4w	0.173551	0.0736769	0.025795	2.35557	NA	NA	7.94176e-05	0.00294852
ACETYL;HEART;NP_037023.1_K195k	ACETYL	prot-ac	HEART	t58-heart	NP_037023.1_K195k	NA	NA	female	8w	0.162627	0.0736769	0.0357307	2.2073	NA	NA	7.94176e-05	0.00294852
ACETYL;HEART;NP_037023.1_K195k	ACETYL	prot-ac	HEART	t58-heart	NP_037023.1_K195k	NA	NA	male	1w	0.234286	0.0823257	0.00931329	2.84584	NA	NA	7.94176e-05	0.00294852
ACETYL;HEART;NP_037023.1_K195k	ACETYL	prot-ac	HEART	t58-heart	NP_037023.1_K195k	NA	NA	male	2w	0.439843	0.0682609	1.62829e-06	6.44356	NA	NA	7.94176e-05	0.00294852
ACETYL;HEART;NP_037023.1_K195k	ACETYL	prot-ac	HEART	t58-heart	NP_037023.1_K195k	NA	NA	male	4w	0.213443	0.0712962	0.00661822	2.99375	NA	NA	7.94176e-05	0.00294852
ACETYL;HEART;NP_037023.1_K195k	ACETYL	prot-ac	HEART	t58-heart	NP_037023.1_K195k	NA	NA	male	8w	0.144585	0.0712962	0.0546556	2.02795	NA	NA	7.94176e-05	0.00294852
ACETYL;HEART;NP_037023.1_K200k	ACETYL	prot-ac	HEART	t58-heart	NP_037023.1_K200k	NA	NA	female	1w	0.175961	0.0791485	0.0345221	2.22318	NA	NA	1.51387e-05	0.00085273
ACETYL;HEART;NP_037023.1_K200k	ACETYL	prot-ac	HEART	t58-heart	NP_037023.1_K200k	NA	NA	female	2w	0.135919	0.0791485	0.0970663	1.71727	NA	NA	1.51387e-05	0.00085273
ACETYL;HEART;NP_037023.1_K200k	ACETYL	prot-ac	HEART	t58-heart	NP_037023.1_K200k	NA	NA	female	4w	0.139715	0.0791485	0.0885231	1.76523	NA	NA	1.51387e-05	0.00085273
ACETYL;HEART;NP_037023.1_K200k	ACETYL	prot-ac	HEART	t58-heart	NP_037023.1_K200k	NA	NA	female	8w	0.157212	0.0791485	0.0569531	1.98629	NA	NA	1.51387e-05	0.00085273
ACETYL;HEART;NP_037023.1_K200k	ACETYL	prot-ac	HEART	t58-heart	NP_037023.1_K200k	NA	NA	male	1w	0.329787	0.0803958	0.00045823	4.10205	NA	NA	1.51387e-05	0.00085273
ACETYL;HEART;NP_037023.1_K200k	ACETYL	prot-ac	HEART	t58-heart	NP_037023.1_K200k	NA	NA	male	2w	0.506852	0.0666607	1.22822e-07	7.60347	NA	NA	1.51387e-05	0.00085273
ACETYL;HEART;NP_037023.1_K200k	ACETYL	prot-ac	HEART	t58-heart	NP_037023.1_K200k	NA	NA	male	4w	0.237859	0.0696248	0.00243439	3.41629	NA	NA	1.51387e-05	0.00085273
ACETYL;HEART;NP_037023.1_K200k	ACETYL	prot-ac	HEART	t58-heart	NP_037023.1_K200k	NA	NA	male	8w	0.268976	0.0696248	0.000823063	3.86322	NA	NA	1.51387e-05	0.00085273
ACETYL;HEART;NP_037023.1_K239k	ACETYL	prot-ac	HEART	t58-heart	NP_037023.1_K239k	NA	NA	female	1w	0.140302	0.0620396	0.031756	2.26149	NA	NA	0.00036662	0.00714155
ACETYL;HEART;NP_037023.1_K239k	ACETYL	prot-ac	HEART	t58-heart	NP_037023.1_K239k	NA	NA	female	2w	0.19183	0.0620396	0.00449298	3.09206	NA	NA	0.00036662	0.00714155
ACETYL;HEART;NP_037023.1_K239k	ACETYL	prot-ac	HEART	t58-heart	NP_037023.1_K239k	NA	NA	female	4w	0.170913	0.0620396	0.010243	2.75491	NA	NA	0.00036662	0.00714155
ACETYL;HEART;NP_037023.1_K239k	ACETYL	prot-ac	HEART	t58-heart	NP_037023.1_K239k	NA	NA	female	8w	0.141521	0.0620396	0.0304167	2.28114	NA	NA	0.00036662	0.00714155
ACETYL;HEART;NP_037023.1_K239k	ACETYL	prot-ac	HEART	t58-heart	NP_037023.1_K239k	NA	NA	male	1w	0.226525	0.0837053	0.0127926	2.70622	NA	NA	0.00036662	0.00714155
ACETYL;HEART;NP_037023.1_K239k	ACETYL	prot-ac	HEART	t58-heart	NP_037023.1_K239k	NA	NA	male	2w	0.353892	0.0694048	3.9678e-05	5.09896	NA	NA	0.00036662	0.00714155
ACETYL;HEART;NP_037023.1_K239k	ACETYL	prot-ac	HEART	t58-heart	NP_037023.1_K239k	NA	NA	male	4w	0.214341	0.0724909	0.00721139	2.95679	NA	NA	0.00036662	0.00714155
ACETYL;HEART;NP_037023.1_K239k	ACETYL	prot-ac	HEART	t58-heart	NP_037023.1_K239k	NA	NA	male	8w	0.130706	0.0724909	0.0848839	1.80307	NA	NA	0.00036662	0.00714155
ACETYL;HEART;NP_037023.1_K276k	ACETYL	prot-ac	HEART	t58-heart	NP_037023.1_K276k	NA	NA	female	1w	0.0453355	0.0678082	0.509281	0.66858	NA	NA	0.000548925	0.010931
ACETYL;HEART;NP_037023.1_K276k	ACETYL	prot-ac	HEART	t58-heart	NP_037023.1_K276k	NA	NA	female	2w	0.0198289	0.0678082	0.772135	0.29243	NA	NA	0.000548925	0.010931
ACETYL;HEART;NP_037023.1_K276k	ACETYL	prot-ac	HEART	t58-heart	NP_037023.1_K276k	NA	NA	female	4w	0.12274	0.0678082	0.081117	1.8101	NA	NA	0.000548925	0.010931
ACETYL;HEART;NP_037023.1_K276k	ACETYL	prot-ac	HEART	t58-heart	NP_037023.1_K276k	NA	NA	female	8w	0.0999053	0.0678082	0.151904	1.47335	NA	NA	0.000548925	0.010931
ACETYL;HEART;NP_037023.1_K276k	ACETYL	prot-ac	HEART	t58-heart	NP_037023.1_K276k	NA	NA	male	1w	0.313439	0.0902353	0.00212106	3.47357	NA	NA	0.000548925	0.010931
ACETYL;HEART;NP_037023.1_K276k	ACETYL	prot-ac	HEART	t58-heart	NP_037023.1_K276k	NA	NA	male	2w	0.431692	0.0748192	7.88518e-06	5.76981	NA	NA	0.000548925	0.010931
ACETYL;HEART;NP_037023.1_K276k	ACETYL	prot-ac	HEART	t58-heart	NP_037023.1_K276k	NA	NA	male	4w	0.178237	0.0781461	0.0324421	2.28082	NA	NA	0.000548925	0.010931
ACETYL;HEART;NP_037023.1_K276k	ACETYL	prot-ac	HEART	t58-heart	NP_037023.1_K276k	NA	NA	male	8w	0.303616	0.0781461	0.000779882	3.88524	NA	NA	0.000548925	0.010931
ACETYL;HEART;NP_037023.1_K278k	ACETYL	prot-ac	HEART	t58-heart	NP_037023.1_K278k	NA	NA	female	1w	-0.0244923	0.0639793	0.704771	-0.38282	NA	NA	0.00156101	0.0185124
ACETYL;HEART;NP_037023.1_K278k	ACETYL	prot-ac	HEART	t58-heart	NP_037023.1_K278k	NA	NA	female	2w	0.0573087	0.0639793	0.378093	0.89574	NA	NA	0.00156101	0.0185124
ACETYL;HEART;NP_037023.1_K278k	ACETYL	prot-ac	HEART	t58-heart	NP_037023.1_K278k	NA	NA	female	4w	0.0933991	0.0639793	0.155559	1.45983	NA	NA	0.00156101	0.0185124
ACETYL;HEART;NP_037023.1_K278k	ACETYL	prot-ac	HEART	t58-heart	NP_037023.1_K278k	NA	NA	female	8w	0.0243079	0.0639793	0.706885	0.37993	NA	NA	0.00156101	0.0185124
ACETYL;HEART;NP_037023.1_K278k	ACETYL	prot-ac	HEART	t58-heart	NP_037023.1_K278k	NA	NA	male	1w	0.190496	0.0606509	0.00468944	3.14085	NA	NA	0.00156101	0.0185124
ACETYL;HEART;NP_037023.1_K278k	ACETYL	prot-ac	HEART	t58-heart	NP_037023.1_K278k	NA	NA	male	2w	0.269378	0.050289	2.12375e-05	5.3566	NA	NA	0.00156101	0.0185124
ACETYL;HEART;NP_037023.1_K278k	ACETYL	prot-ac	HEART	t58-heart	NP_037023.1_K278k	NA	NA	male	4w	0.212531	0.0525252	0.000525521	4.04626	NA	NA	0.00156101	0.0185124
ACETYL;HEART;NP_037023.1_K278k	ACETYL	prot-ac	HEART	t58-heart	NP_037023.1_K278k	NA	NA	male	8w	0.200334	0.0525252	0.000928165	3.81405	NA	NA	0.00156101	0.0185124
ACETYL;HEART;NP_037023.1_K316k	ACETYL	prot-ac	HEART	t58-heart	NP_037023.1_K316k	NA	NA	female	1w	0.157654	0.0622508	0.0172647	2.53256	NA	NA	0.00112253	0.0147906
ACETYL;HEART;NP_037023.1_K316k	ACETYL	prot-ac	HEART	t58-heart	NP_037023.1_K316k	NA	NA	female	2w	0.124788	0.0622508	0.0548459	2.0046	NA	NA	0.00112253	0.0147906
ACETYL;HEART;NP_037023.1_K316k	ACETYL	prot-ac	HEART	t58-heart	NP_037023.1_K316k	NA	NA	female	4w	0.141568	0.0622508	0.0308865	2.27416	NA	NA	0.00112253	0.0147906
ACETYL;HEART;NP_037023.1_K316k	ACETYL	prot-ac	HEART	t58-heart	NP_037023.1_K316k	NA	NA	female	8w	0.12821	0.0622508	0.0489274	2.05957	NA	NA	0.00112253	0.0147906
ACETYL;HEART;NP_037023.1_K316k	ACETYL	prot-ac	HEART	t58-heart	NP_037023.1_K316k	NA	NA	male	1w	0.191986	0.0783192	0.0225047	2.45133	NA	NA	0.00112253	0.0147906
ACETYL;HEART;NP_037023.1_K316k	ACETYL	prot-ac	HEART	t58-heart	NP_037023.1_K316k	NA	NA	male	2w	0.315827	0.0649388	7.05233e-05	4.86345	NA	NA	0.00112253	0.0147906
ACETYL;HEART;NP_037023.1_K316k	ACETYL	prot-ac	HEART	t58-heart	NP_037023.1_K316k	NA	NA	male	4w	0.247048	0.0678264	0.00141004	3.64236	NA	NA	0.00112253	0.0147906
ACETYL;HEART;NP_037023.1_K316k	ACETYL	prot-ac	HEART	t58-heart	NP_037023.1_K316k	NA	NA	male	8w	0.120942	0.0678264	0.0881623	1.78311	NA	NA	0.00112253	0.0147906
ACETYL;HEART;NP_037023.1_K372k	ACETYL	prot-ac	HEART	t58-heart	NP_037023.1_K372k	NA	NA	female	1w	0.151986	0.0555994	0.0107771	2.7336	NA	NA	0.000120183	0.00330381
ACETYL;HEART;NP_037023.1_K372k	ACETYL	prot-ac	HEART	t58-heart	NP_037023.1_K372k	NA	NA	female	2w	0.132891	0.0555994	0.0238733	2.39016	NA	NA	0.000120183	0.00330381
ACETYL;HEART;NP_037023.1_K372k	ACETYL	prot-ac	HEART	t58-heart	NP_037023.1_K372k	NA	NA	female	4w	0.0482493	0.0555994	0.392941	0.8678	NA	NA	0.000120183	0.00330381
ACETYL;HEART;NP_037023.1_K372k	ACETYL	prot-ac	HEART	t58-heart	NP_037023.1_K372k	NA	NA	female	8w	0.153904	0.0555994	0.00992522	2.76809	NA	NA	0.000120183	0.00330381
ACETYL;HEART;NP_037023.1_K372k	ACETYL	prot-ac	HEART	t58-heart	NP_037023.1_K372k	NA	NA	male	1w	0.13044	0.0846463	0.137363	1.541	NA	NA	0.000120183	0.00330381
ACETYL;HEART;NP_037023.1_K372k	ACETYL	prot-ac	HEART	t58-heart	NP_037023.1_K372k	NA	NA	male	2w	0.390769	0.070185	1.27768e-05	5.5677	NA	NA	0.000120183	0.00330381
ACETYL;HEART;NP_037023.1_K372k	ACETYL	prot-ac	HEART	t58-heart	NP_037023.1_K372k	NA	NA	male	4w	0.178171	0.0733059	0.0235455	2.43052	NA	NA	0.000120183	0.00330381
ACETYL;HEART;NP_037023.1_K372k	ACETYL	prot-ac	HEART	t58-heart	NP_037023.1_K372k	NA	NA	male	8w	0.147828	0.0733059	0.0559154	2.01659	NA	NA	0.000120183	0.00330381
ACETYL;HEART;NP_037023.1_K550k	ACETYL	prot-ac	HEART	t58-heart	NP_037023.1_K550k	NA	NA	female	1w	0.266494	0.0759124	0.00154646	3.51055	NA	NA	1.00628e-08	1.06154e-05
ACETYL;HEART;NP_037023.1_K550k	ACETYL	prot-ac	HEART	t58-heart	NP_037023.1_K550k	NA	NA	female	2w	0.338795	0.0759124	0.00012212	4.46298	NA	NA	1.00628e-08	1.06154e-05
ACETYL;HEART;NP_037023.1_K550k	ACETYL	prot-ac	HEART	t58-heart	NP_037023.1_K550k	NA	NA	female	4w	0.286629	0.0759124	0.000771781	3.77579	NA	NA	1.00628e-08	1.06154e-05
ACETYL;HEART;NP_037023.1_K550k	ACETYL	prot-ac	HEART	t58-heart	NP_037023.1_K550k	NA	NA	female	8w	0.277656	0.0759124	0.00105361	3.65758	NA	NA	1.00628e-08	1.06154e-05
ACETYL;HEART;NP_037023.1_K550k	ACETYL	prot-ac	HEART	t58-heart	NP_037023.1_K550k	NA	NA	male	1w	0.19625	0.0787049	0.020527	2.49349	NA	NA	1.00628e-08	1.06154e-05
ACETYL;HEART;NP_037023.1_K550k	ACETYL	prot-ac	HEART	t58-heart	NP_037023.1_K550k	NA	NA	male	2w	0.532342	0.0652587	3.80601e-08	8	NA	NA	1.00628e-08	1.06154e-05
ACETYL;HEART;NP_037023.1_K550k	ACETYL	prot-ac	HEART	t58-heart	NP_037023.1_K550k	NA	NA	male	4w	0.370028	0.0681605	1.78426e-05	5.42878	NA	NA	1.00628e-08	1.06154e-05
ACETYL;HEART;NP_037023.1_K550k	ACETYL	prot-ac	HEART	t58-heart	NP_037023.1_K550k	NA	NA	male	8w	0.451235	0.0681605	1.08634e-06	6.62019	NA	NA	1.00628e-08	1.06154e-05
ACETYL;HEART;NP_037062.1_K305k	ACETYL	prot-ac	HEART	t58-heart	NP_037062.1_K305k	NA	NA	female	1w	0.0301626	0.0650628	0.646553	0.46359	NA	NA	1.36475e-05	0.000888893
ACETYL;HEART;NP_037062.1_K305k	ACETYL	prot-ac	HEART	t58-heart	NP_037062.1_K305k	NA	NA	female	2w	0.0317337	0.0650628	0.629563	0.48774	NA	NA	1.36475e-05	0.000888893
ACETYL;HEART;NP_037062.1_K305k	ACETYL	prot-ac	HEART	t58-heart	NP_037062.1_K305k	NA	NA	female	4w	0.115596	0.0650628	0.0865787	1.77669	NA	NA	1.36475e-05	0.000888893
ACETYL;HEART;NP_037062.1_K305k	ACETYL	prot-ac	HEART	t58-heart	NP_037062.1_K305k	NA	NA	female	8w	0.0213602	0.0650628	0.745148	0.3283	NA	NA	1.36475e-05	0.000888893
ACETYL;HEART;NP_037062.1_K305k	ACETYL	prot-ac	HEART	t58-heart	NP_037062.1_K305k	NA	NA	male	1w	0.147977	0.075457	0.0624537	1.96107	NA	NA	1.36475e-05	0.000888893
ACETYL;HEART;NP_037062.1_K305k	ACETYL	prot-ac	HEART	t58-heart	NP_037062.1_K305k	NA	NA	male	2w	0.261204	0.0625657	0.00038311	4.17488	NA	NA	1.36475e-05	0.000888893
ACETYL;HEART;NP_037062.1_K305k	ACETYL	prot-ac	HEART	t58-heart	NP_037062.1_K305k	NA	NA	male	4w	0.137302	0.0653477	0.0471295	2.1011	NA	NA	1.36475e-05	0.000888893
ACETYL;HEART;NP_037062.1_K305k	ACETYL	prot-ac	HEART	t58-heart	NP_037062.1_K305k	NA	NA	male	8w	-0.220283	0.0653477	0.00271414	-3.37094	NA	NA	1.36475e-05	0.000888893
ACETYL;HEART;NP_037062.1_K316k	ACETYL	prot-ac	HEART	t58-heart	NP_037062.1_K316k	NA	NA	female	1w	0.0691547	0.0503443	0.180545	1.37364	NA	NA	0.00144101	0.0177488
ACETYL;HEART;NP_037062.1_K316k	ACETYL	prot-ac	HEART	t58-heart	NP_037062.1_K316k	NA	NA	female	2w	0.0921342	0.0503443	0.0779935	1.83008	NA	NA	0.00144101	0.0177488
ACETYL;HEART;NP_037062.1_K316k	ACETYL	prot-ac	HEART	t58-heart	NP_037062.1_K316k	NA	NA	female	4w	0.0466943	0.0503443	0.361661	0.9275	NA	NA	0.00144101	0.0177488
ACETYL;HEART;NP_037062.1_K316k	ACETYL	prot-ac	HEART	t58-heart	NP_037062.1_K316k	NA	NA	female	8w	0.0344906	0.0503443	0.498964	0.6851	NA	NA	0.00144101	0.0177488
ACETYL;HEART;NP_037062.1_K316k	ACETYL	prot-ac	HEART	t58-heart	NP_037062.1_K316k	NA	NA	male	1w	0.0756337	0.0585473	0.209618	1.29184	NA	NA	0.00144101	0.0177488
ACETYL;HEART;NP_037062.1_K316k	ACETYL	prot-ac	HEART	t58-heart	NP_037062.1_K316k	NA	NA	male	2w	0.101971	0.0485448	0.0471826	2.10055	NA	NA	0.00144101	0.0177488
ACETYL;HEART;NP_037062.1_K316k	ACETYL	prot-ac	HEART	t58-heart	NP_037062.1_K316k	NA	NA	male	4w	0.0187358	0.0507034	0.715221	0.36952	NA	NA	0.00144101	0.0177488
ACETYL;HEART;NP_037062.1_K316k	ACETYL	prot-ac	HEART	t58-heart	NP_037062.1_K316k	NA	NA	male	8w	-0.160456	0.0507034	0.00443412	-3.16459	NA	NA	0.00144101	0.0177488
ACETYL;HEART;NP_037062.1_K433k	ACETYL	prot-ac	HEART	t58-heart	NP_037062.1_K433k	NA	NA	female	1w	0.0376604	0.0799105	0.641122	0.47128	NA	NA	0.000399119	0.00876576
ACETYL;HEART;NP_037062.1_K433k	ACETYL	prot-ac	HEART	t58-heart	NP_037062.1_K433k	NA	NA	female	2w	0.0222561	0.0799105	0.782682	0.27851	NA	NA	0.000399119	0.00876576
ACETYL;HEART;NP_037062.1_K433k	ACETYL	prot-ac	HEART	t58-heart	NP_037062.1_K433k	NA	NA	female	4w	0.102628	0.0799105	0.209655	1.28429	NA	NA	0.000399119	0.00876576
ACETYL;HEART;NP_037062.1_K433k	ACETYL	prot-ac	HEART	t58-heart	NP_037062.1_K433k	NA	NA	female	8w	0.000594641	0.0799105	0.994116	0.00744	NA	NA	0.000399119	0.00876576
ACETYL;HEART;NP_037062.1_K433k	ACETYL	prot-ac	HEART	t58-heart	NP_037062.1_K433k	NA	NA	male	1w	0.175063	0.0918689	0.0696557	1.90557	NA	NA	0.000399119	0.00876576
ACETYL;HEART;NP_037062.1_K433k	ACETYL	prot-ac	HEART	t58-heart	NP_037062.1_K433k	NA	NA	male	2w	0.256123	0.0761736	0.00277043	3.36236	NA	NA	0.000399119	0.00876576
ACETYL;HEART;NP_037062.1_K433k	ACETYL	prot-ac	HEART	t58-heart	NP_037062.1_K433k	NA	NA	male	4w	0.148461	0.0795608	0.0752237	1.86601	NA	NA	0.000399119	0.00876576
ACETYL;HEART;NP_037062.1_K433k	ACETYL	prot-ac	HEART	t58-heart	NP_037062.1_K433k	NA	NA	male	8w	-0.207906	0.0795608	0.015759	-2.61317	NA	NA	0.000399119	0.00876576
ACETYL;HEART;NP_037062.1_K62k	ACETYL	prot-ac	HEART	t58-heart	NP_037062.1_K62k	NA	NA	female	1w	-0.1097	0.0886161	0.22611	-1.23792	NA	NA	0.000162609	0.0046131
ACETYL;HEART;NP_037062.1_K62k	ACETYL	prot-ac	HEART	t58-heart	NP_037062.1_K62k	NA	NA	female	2w	-0.0989016	0.0886161	0.273959	-1.11607	NA	NA	0.000162609	0.0046131
ACETYL;HEART;NP_037062.1_K62k	ACETYL	prot-ac	HEART	t58-heart	NP_037062.1_K62k	NA	NA	female	4w	-0.0619393	0.0886161	0.49039	-0.69896	NA	NA	0.000162609	0.0046131
ACETYL;HEART;NP_037062.1_K62k	ACETYL	prot-ac	HEART	t58-heart	NP_037062.1_K62k	NA	NA	female	8w	-0.222307	0.0886161	0.0182405	-2.50866	NA	NA	0.000162609	0.0046131
ACETYL;HEART;NP_037062.1_K62k	ACETYL	prot-ac	HEART	t58-heart	NP_037062.1_K62k	NA	NA	male	1w	0.259456	0.0890103	0.00794544	2.91489	NA	NA	0.000162609	0.0046131
ACETYL;HEART;NP_037062.1_K62k	ACETYL	prot-ac	HEART	t58-heart	NP_037062.1_K62k	NA	NA	male	2w	0.385843	0.0738034	2.8997e-05	5.22798	NA	NA	0.000162609	0.0046131
ACETYL;HEART;NP_037062.1_K62k	ACETYL	prot-ac	HEART	t58-heart	NP_037062.1_K62k	NA	NA	male	4w	0.220772	0.0770851	0.00893317	2.86401	NA	NA	0.000162609	0.0046131
ACETYL;HEART;NP_037062.1_K62k	ACETYL	prot-ac	HEART	t58-heart	NP_037062.1_K62k	NA	NA	male	8w	-0.00175444	0.0770851	0.982044	-0.02276	NA	NA	0.000162609	0.0046131
ACETYL;HEART;NP_037098.1_K66k	ACETYL	prot-ac	HEART	t58-heart	NP_037098.1_K66k	NA	NA	female	1w	0.0179444	0.0591136	0.763727	0.30356	NA	NA	0.00529874	0.0415395
ACETYL;HEART;NP_037098.1_K66k	ACETYL	prot-ac	HEART	t58-heart	NP_037098.1_K66k	NA	NA	female	2w	0.0858326	0.0591136	0.15771	1.452	NA	NA	0.00529874	0.0415395
ACETYL;HEART;NP_037098.1_K66k	ACETYL	prot-ac	HEART	t58-heart	NP_037098.1_K66k	NA	NA	female	4w	0.16141	0.0591136	0.0108565	2.73051	NA	NA	0.00529874	0.0415395
ACETYL;HEART;NP_037098.1_K66k	ACETYL	prot-ac	HEART	t58-heart	NP_037098.1_K66k	NA	NA	female	8w	-8.37197e-05	0.0591136	0.99888	-0.00142	NA	NA	0.00529874	0.0415395
ACETYL;HEART;NP_037098.1_K66k	ACETYL	prot-ac	HEART	t58-heart	NP_037098.1_K66k	NA	NA	male	1w	0.26044	0.0755102	0.00224994	3.44907	NA	NA	0.00529874	0.0415395
ACETYL;HEART;NP_037098.1_K66k	ACETYL	prot-ac	HEART	t58-heart	NP_037098.1_K66k	NA	NA	male	2w	0.207115	0.0626098	0.00315457	3.30803	NA	NA	0.00529874	0.0415395
ACETYL;HEART;NP_037098.1_K66k	ACETYL	prot-ac	HEART	t58-heart	NP_037098.1_K66k	NA	NA	male	4w	0.146074	0.0653938	0.03582	2.23375	NA	NA	0.00529874	0.0415395
ACETYL;HEART;NP_037098.1_K66k	ACETYL	prot-ac	HEART	t58-heart	NP_037098.1_K66k	NA	NA	male	8w	0.132292	0.0653938	0.0552014	2.023	NA	NA	0.00529874	0.0415395
ACETYL;HEART;NP_037098.1_K8k	ACETYL	prot-ac	HEART	t58-heart	NP_037098.1_K8k	NA	NA	female	1w	-0.013099	0.0589998	0.82628	-0.22202	NA	NA	2.15463e-06	0.000249217
ACETYL;HEART;NP_037098.1_K8k	ACETYL	prot-ac	HEART	t58-heart	NP_037098.1_K8k	NA	NA	female	2w	-0.0272356	0.0589998	0.648734	-0.46162	NA	NA	2.15463e-06	0.000249217
ACETYL;HEART;NP_037098.1_K8k	ACETYL	prot-ac	HEART	t58-heart	NP_037098.1_K8k	NA	NA	female	4w	-0.0823862	0.0589998	0.176068	-1.39638	NA	NA	2.15463e-06	0.000249217
ACETYL;HEART;NP_037098.1_K8k	ACETYL	prot-ac	HEART	t58-heart	NP_037098.1_K8k	NA	NA	female	8w	-0.277206	0.0589998	0.000101108	-4.69842	NA	NA	2.15463e-06	0.000249217
ACETYL;HEART;NP_037098.1_K8k	ACETYL	prot-ac	HEART	t58-heart	NP_037098.1_K8k	NA	NA	male	1w	0.251423	0.0738212	0.00308446	3.40583	NA	NA	2.15463e-06	0.000249217
ACETYL;HEART;NP_037098.1_K8k	ACETYL	prot-ac	HEART	t58-heart	NP_037098.1_K8k	NA	NA	male	2w	0.22967	0.0648379	0.00227383	3.54221	NA	NA	2.15463e-06	0.000249217
ACETYL;HEART;NP_037098.1_K8k	ACETYL	prot-ac	HEART	t58-heart	NP_037098.1_K8k	NA	NA	male	4w	0.0401663	0.0683452	0.563902	0.5877	NA	NA	2.15463e-06	0.000249217
ACETYL;HEART;NP_037098.1_K8k	ACETYL	prot-ac	HEART	t58-heart	NP_037098.1_K8k	NA	NA	male	8w	-0.0963106	0.0683452	0.175513	-1.40918	NA	NA	2.15463e-06	0.000249217
ACETYL;HEART;NP_037117.1_K36k	ACETYL	prot-ac	HEART	t58-heart	NP_037117.1_K36k	NA	NA	female	1w	0.0319132	0.0568767	0.579234	0.56109	NA	NA	0.00064718	0.0103761
ACETYL;HEART;NP_037117.1_K36k	ACETYL	prot-ac	HEART	t58-heart	NP_037117.1_K36k	NA	NA	female	2w	-0.0336265	0.0568767	0.559157	-0.59122	NA	NA	0.00064718	0.0103761
ACETYL;HEART;NP_037117.1_K36k	ACETYL	prot-ac	HEART	t58-heart	NP_037117.1_K36k	NA	NA	female	4w	-0.0153523	0.0568767	0.789216	-0.26992	NA	NA	0.00064718	0.0103761
ACETYL;HEART;NP_037117.1_K36k	ACETYL	prot-ac	HEART	t58-heart	NP_037117.1_K36k	NA	NA	female	8w	-0.119799	0.0568767	0.0443478	-2.1063	NA	NA	0.00064718	0.0103761
ACETYL;HEART;NP_037117.1_K36k	ACETYL	prot-ac	HEART	t58-heart	NP_037117.1_K36k	NA	NA	male	1w	0.168453	0.0696455	0.0241547	2.41872	NA	NA	0.00064718	0.0103761
ACETYL;HEART;NP_037117.1_K36k	ACETYL	prot-ac	HEART	t58-heart	NP_037117.1_K36k	NA	NA	male	2w	0.23027	0.057747	0.00060694	3.98757	NA	NA	0.00064718	0.0103761
ACETYL;HEART;NP_037117.1_K36k	ACETYL	prot-ac	HEART	t58-heart	NP_037117.1_K36k	NA	NA	male	4w	0.0668951	0.0603148	0.279184	1.1091	NA	NA	0.00064718	0.0103761
ACETYL;HEART;NP_037117.1_K36k	ACETYL	prot-ac	HEART	t58-heart	NP_037117.1_K36k	NA	NA	male	8w	-0.0506735	0.0603148	0.409726	-0.84015	NA	NA	0.00064718	0.0103761
ACETYL;HEART;NP_037117.1_K60k	ACETYL	prot-ac	HEART	t58-heart	NP_037117.1_K60k	NA	NA	female	1w	0.00651178	0.0407254	0.874121	0.15989	NA	NA	0.0049151	0.0463862
ACETYL;HEART;NP_037117.1_K60k	ACETYL	prot-ac	HEART	t58-heart	NP_037117.1_K60k	NA	NA	female	2w	0.0238345	0.0407254	0.563107	0.58525	NA	NA	0.0049151	0.0463862
ACETYL;HEART;NP_037117.1_K60k	ACETYL	prot-ac	HEART	t58-heart	NP_037117.1_K60k	NA	NA	female	4w	-0.0182157	0.0407254	0.658141	-0.44728	NA	NA	0.0049151	0.0463862
ACETYL;HEART;NP_037117.1_K60k	ACETYL	prot-ac	HEART	t58-heart	NP_037117.1_K60k	NA	NA	female	8w	-0.0884972	0.0407254	0.0384699	-2.17302	NA	NA	0.0049151	0.0463862
ACETYL;HEART;NP_037117.1_K60k	ACETYL	prot-ac	HEART	t58-heart	NP_037117.1_K60k	NA	NA	male	1w	0.0943863	0.0529726	0.0883825	1.7818	NA	NA	0.0049151	0.0463862
ACETYL;HEART;NP_037117.1_K60k	ACETYL	prot-ac	HEART	t58-heart	NP_037117.1_K60k	NA	NA	male	2w	0.168158	0.0439225	0.000895915	3.82852	NA	NA	0.0049151	0.0463862
ACETYL;HEART;NP_037117.1_K60k	ACETYL	prot-ac	HEART	t58-heart	NP_037117.1_K60k	NA	NA	male	4w	0.0192705	0.0458756	0.678454	0.42006	NA	NA	0.0049151	0.0463862
ACETYL;HEART;NP_037117.1_K60k	ACETYL	prot-ac	HEART	t58-heart	NP_037117.1_K60k	NA	NA	male	8w	0.0540258	0.0458756	0.251327	1.17766	NA	NA	0.0049151	0.0463862
ACETYL;HEART;NP_037124.1_K227k	ACETYL	prot-ac	HEART	t58-heart	NP_037124.1_K227k	NA	NA	female	1w	-0.118632	0.0621668	0.0667445	-1.90828	NA	NA	0.000401391	0.00755791
ACETYL;HEART;NP_037124.1_K227k	ACETYL	prot-ac	HEART	t58-heart	NP_037124.1_K227k	NA	NA	female	2w	-0.227966	0.0621668	0.00102789	-3.667	NA	NA	0.000401391	0.00755791
ACETYL;HEART;NP_037124.1_K227k	ACETYL	prot-ac	HEART	t58-heart	NP_037124.1_K227k	NA	NA	female	4w	-0.208974	0.0621668	0.00227178	-3.3615	NA	NA	0.000401391	0.00755791
ACETYL;HEART;NP_037124.1_K227k	ACETYL	prot-ac	HEART	t58-heart	NP_037124.1_K227k	NA	NA	female	8w	-0.235847	0.0621668	0.000735941	-3.79378	NA	NA	0.000401391	0.00755791
ACETYL;HEART;NP_037124.1_K227k	ACETYL	prot-ac	HEART	t58-heart	NP_037124.1_K227k	NA	NA	male	1w	-0.0274637	0.0874098	0.756288	-0.31419	NA	NA	0.000401391	0.00755791
ACETYL;HEART;NP_037124.1_K227k	ACETYL	prot-ac	HEART	t58-heart	NP_037124.1_K227k	NA	NA	male	2w	-0.237829	0.0724764	0.00336075	-3.28146	NA	NA	0.000401391	0.00755791
ACETYL;HEART;NP_037124.1_K227k	ACETYL	prot-ac	HEART	t58-heart	NP_037124.1_K227k	NA	NA	male	4w	-0.228365	0.0756991	0.00627303	-3.01675	NA	NA	0.000401391	0.00755791
ACETYL;HEART;NP_037124.1_K227k	ACETYL	prot-ac	HEART	t58-heart	NP_037124.1_K227k	NA	NA	male	8w	-0.171836	0.0756991	0.033193	-2.26998	NA	NA	0.000401391	0.00755791
ACETYL;HEART;NP_037320.1_K811k	ACETYL	prot-ac	HEART	t58-heart	NP_037320.1_K811k	NA	NA	female	1w	-0.919371	0.209822	0.00036999	-4.38168	NA	NA	0.00094039	0.015412
ACETYL;HEART;NP_037320.1_K811k	ACETYL	prot-ac	HEART	t58-heart	NP_037320.1_K811k	NA	NA	female	2w	-0.537105	0.209822	0.0198262	-2.55982	NA	NA	0.00094039	0.015412
ACETYL;HEART;NP_037320.1_K811k	ACETYL	prot-ac	HEART	t58-heart	NP_037320.1_K811k	NA	NA	female	4w	-0.194543	0.209822	0.366257	-0.92718	NA	NA	0.00094039	0.015412
ACETYL;HEART;NP_037320.1_K811k	ACETYL	prot-ac	HEART	t58-heart	NP_037320.1_K811k	NA	NA	female	8w	-0.315957	0.209822	0.149683	-1.50584	NA	NA	0.00094039	0.015412
ACETYL;HEART;NP_037320.1_K811k	ACETYL	prot-ac	HEART	t58-heart	NP_037320.1_K811k	NA	NA	male	1w	-0.141298	0.22472	0.539385	-0.62877	NA	NA	0.00094039	0.015412
ACETYL;HEART;NP_037320.1_K811k	ACETYL	prot-ac	HEART	t58-heart	NP_037320.1_K811k	NA	NA	male	2w	-0.573851	0.188014	0.00841678	-3.05217	NA	NA	0.00094039	0.015412
ACETYL;HEART;NP_037320.1_K811k	ACETYL	prot-ac	HEART	t58-heart	NP_037320.1_K811k	NA	NA	male	4w	-0.640797	0.188014	0.00411586	-3.40824	NA	NA	0.00094039	0.015412
ACETYL;HEART;NP_037320.1_K811k	ACETYL	prot-ac	HEART	t58-heart	NP_037320.1_K811k	NA	NA	male	8w	-0.41421	0.200995	0.057944	-2.06079	NA	NA	0.00094039	0.015412
ACETYL;HEART;NP_058682.2_K212k	ACETYL	prot-ac	HEART	t58-heart	NP_058682.2_K212k	NA	NA	female	1w	0.0392871	0.0906619	0.668118	0.43334	NA	NA	3.17076e-05	0.0013651
ACETYL;HEART;NP_058682.2_K212k	ACETYL	prot-ac	HEART	t58-heart	NP_058682.2_K212k	NA	NA	female	2w	0.0285354	0.0906619	0.755308	0.31474	NA	NA	3.17076e-05	0.0013651
ACETYL;HEART;NP_058682.2_K212k	ACETYL	prot-ac	HEART	t58-heart	NP_058682.2_K212k	NA	NA	female	4w	-0.0312367	0.0906619	0.733036	-0.34454	NA	NA	3.17076e-05	0.0013651
ACETYL;HEART;NP_058682.2_K212k	ACETYL	prot-ac	HEART	t58-heart	NP_058682.2_K212k	NA	NA	female	8w	-0.191033	0.0906619	0.0442733	-2.10709	NA	NA	3.17076e-05	0.0013651
ACETYL;HEART;NP_058682.2_K212k	ACETYL	prot-ac	HEART	t58-heart	NP_058682.2_K212k	NA	NA	male	1w	0.317847	0.0867428	0.00133704	3.66425	NA	NA	3.17076e-05	0.0013651
ACETYL;HEART;NP_058682.2_K212k	ACETYL	prot-ac	HEART	t58-heart	NP_058682.2_K212k	NA	NA	male	2w	0.269564	0.0719233	0.00109065	3.74794	NA	NA	3.17076e-05	0.0013651
ACETYL;HEART;NP_058682.2_K212k	ACETYL	prot-ac	HEART	t58-heart	NP_058682.2_K212k	NA	NA	male	4w	0.0516774	0.0751215	0.498586	0.68792	NA	NA	3.17076e-05	0.0013651
ACETYL;HEART;NP_058682.2_K212k	ACETYL	prot-ac	HEART	t58-heart	NP_058682.2_K212k	NA	NA	male	8w	-0.149582	0.0751215	0.0588253	-1.99121	NA	NA	3.17076e-05	0.0013651
ACETYL;HEART;NP_058690.2_K1589k	ACETYL	prot-ac	HEART	t58-heart	NP_058690.2_K1589k	NA	NA	female	1w	0.0971573	0.147872	0.530144	0.65704	NA	NA	0.00382078	0.0413004
ACETYL;HEART;NP_058690.2_K1589k	ACETYL	prot-ac	HEART	t58-heart	NP_058690.2_K1589k	NA	NA	female	2w	0.373106	0.147872	0.0364684	2.52317	NA	NA	0.00382078	0.0413004
ACETYL;HEART;NP_058690.2_K1589k	ACETYL	prot-ac	HEART	t58-heart	NP_058690.2_K1589k	NA	NA	female	4w	0.00444809	0.147872	0.976761	0.03008	NA	NA	0.00382078	0.0413004
ACETYL;HEART;NP_058690.2_K1589k	ACETYL	prot-ac	HEART	t58-heart	NP_058690.2_K1589k	NA	NA	female	8w	-0.311024	0.147872	0.0696202	-2.10333	NA	NA	0.00382078	0.0413004
ACETYL;HEART;NP_058690.2_K1589k	ACETYL	prot-ac	HEART	t58-heart	NP_058690.2_K1589k	NA	NA	male	1w	-0.731597	0.201879	0.0100391	-3.62394	NA	NA	0.00382078	0.0413004
ACETYL;HEART;NP_058690.2_K1589k	ACETYL	prot-ac	HEART	t58-heart	NP_058690.2_K1589k	NA	NA	male	2w	-0.613846	0.164833	0.00887103	-3.72404	NA	NA	0.00382078	0.0413004
ACETYL;HEART;NP_058690.2_K1589k	ACETYL	prot-ac	HEART	t58-heart	NP_058690.2_K1589k	NA	NA	male	4w	-0.757544	0.201879	0.00856713	-3.75247	NA	NA	0.00382078	0.0413004
ACETYL;HEART;NP_058690.2_K1589k	ACETYL	prot-ac	HEART	t58-heart	NP_058690.2_K1589k	NA	NA	male	8w	-0.177582	0.164833	0.320601	-1.07734	NA	NA	0.00382078	0.0413004
ACETYL;HEART;NP_058701.2_K119k	ACETYL	prot-ac	HEART	t58-heart	NP_058701.2_K119k	NA	NA	female	1w	0.0820524	0.0503933	0.114769	1.62824	NA	NA	0.00428874	0.0360641
ACETYL;HEART;NP_058701.2_K119k	ACETYL	prot-ac	HEART	t58-heart	NP_058701.2_K119k	NA	NA	female	2w	0.0956943	0.0503933	0.0680077	1.89895	NA	NA	0.00428874	0.0360641
ACETYL;HEART;NP_058701.2_K119k	ACETYL	prot-ac	HEART	t58-heart	NP_058701.2_K119k	NA	NA	female	4w	0.160437	0.0503933	0.00357029	3.18371	NA	NA	0.00428874	0.0360641
ACETYL;HEART;NP_058701.2_K119k	ACETYL	prot-ac	HEART	t58-heart	NP_058701.2_K119k	NA	NA	female	8w	0.137656	0.0503933	0.0108278	2.73163	NA	NA	0.00428874	0.0360641
ACETYL;HEART;NP_058701.2_K119k	ACETYL	prot-ac	HEART	t58-heart	NP_058701.2_K119k	NA	NA	male	1w	0.119569	0.0541303	0.0377295	2.20891	NA	NA	0.00428874	0.0360641
ACETYL;HEART;NP_058701.2_K119k	ACETYL	prot-ac	HEART	t58-heart	NP_058701.2_K119k	NA	NA	male	2w	0.168064	0.0448825	0.00109975	3.74453	NA	NA	0.00428874	0.0360641
ACETYL;HEART;NP_058701.2_K119k	ACETYL	prot-ac	HEART	t58-heart	NP_058701.2_K119k	NA	NA	male	4w	0.0911433	0.0468782	0.0645629	1.94426	NA	NA	0.00428874	0.0360641
ACETYL;HEART;NP_058701.2_K119k	ACETYL	prot-ac	HEART	t58-heart	NP_058701.2_K119k	NA	NA	male	8w	0.140456	0.0468782	0.0065808	2.99619	NA	NA	0.00428874	0.0360641
ACETYL;HEART;NP_058701.2_K470k	ACETYL	prot-ac	HEART	t58-heart	NP_058701.2_K470k	NA	NA	female	1w	-0.180502	0.103365	0.0918231	-1.74626	NA	NA	0.000101757	0.00365305
ACETYL;HEART;NP_058701.2_K470k	ACETYL	prot-ac	HEART	t58-heart	NP_058701.2_K470k	NA	NA	female	2w	-0.562147	0.103365	8.60124e-06	-5.43847	NA	NA	0.000101757	0.00365305
ACETYL;HEART;NP_058701.2_K470k	ACETYL	prot-ac	HEART	t58-heart	NP_058701.2_K470k	NA	NA	female	4w	-0.389782	0.103365	0.000781758	-3.77093	NA	NA	0.000101757	0.00365305
ACETYL;HEART;NP_058701.2_K470k	ACETYL	prot-ac	HEART	t58-heart	NP_058701.2_K470k	NA	NA	female	8w	-0.352595	0.103365	0.00199956	-3.41117	NA	NA	0.000101757	0.00365305
ACETYL;HEART;NP_058701.2_K470k	ACETYL	prot-ac	HEART	t58-heart	NP_058701.2_K470k	NA	NA	male	1w	0.0483523	0.134455	0.722512	0.35962	NA	NA	0.000101757	0.00365305
ACETYL;HEART;NP_058701.2_K470k	ACETYL	prot-ac	HEART	t58-heart	NP_058701.2_K470k	NA	NA	male	2w	-0.0123045	0.111485	0.913102	-0.11037	NA	NA	0.000101757	0.00365305
ACETYL;HEART;NP_058701.2_K470k	ACETYL	prot-ac	HEART	t58-heart	NP_058701.2_K470k	NA	NA	male	4w	-0.245071	0.116442	0.0467875	-2.10467	NA	NA	0.000101757	0.00365305
ACETYL;HEART;NP_058701.2_K470k	ACETYL	prot-ac	HEART	t58-heart	NP_058701.2_K470k	NA	NA	male	8w	-0.226715	0.116442	0.0642121	-1.94702	NA	NA	0.000101757	0.00365305
ACETYL;HEART;NP_058701.2_K77k	ACETYL	prot-ac	HEART	t58-heart	NP_058701.2_K77k	NA	NA	female	1w	0.0534838	0.0395237	0.186905	1.35321	NA	NA	0.00108128	0.0179401
ACETYL;HEART;NP_058701.2_K77k	ACETYL	prot-ac	HEART	t58-heart	NP_058701.2_K77k	NA	NA	female	2w	0.0710553	0.0395237	0.0830939	1.79779	NA	NA	0.00108128	0.0179401
ACETYL;HEART;NP_058701.2_K77k	ACETYL	prot-ac	HEART	t58-heart	NP_058701.2_K77k	NA	NA	female	4w	0.144524	0.0395237	0.0010562	3.65664	NA	NA	0.00108128	0.0179401
ACETYL;HEART;NP_058701.2_K77k	ACETYL	prot-ac	HEART	t58-heart	NP_058701.2_K77k	NA	NA	female	8w	0.0799736	0.0395237	0.0527505	2.02344	NA	NA	0.00108128	0.0179401
ACETYL;HEART;NP_058701.2_K77k	ACETYL	prot-ac	HEART	t58-heart	NP_058701.2_K77k	NA	NA	male	1w	0.186102	0.0571128	0.00354946	3.2585	NA	NA	0.00108128	0.0179401
ACETYL;HEART;NP_058701.2_K77k	ACETYL	prot-ac	HEART	t58-heart	NP_058701.2_K77k	NA	NA	male	2w	0.18781	0.0473554	0.000639961	3.96596	NA	NA	0.00108128	0.0179401
ACETYL;HEART;NP_058701.2_K77k	ACETYL	prot-ac	HEART	t58-heart	NP_058701.2_K77k	NA	NA	male	4w	0.167593	0.0494611	0.0026031	3.38837	NA	NA	0.00108128	0.0179401
ACETYL;HEART;NP_058701.2_K77k	ACETYL	prot-ac	HEART	t58-heart	NP_058701.2_K77k	NA	NA	male	8w	0.136826	0.0494611	0.0111656	2.76634	NA	NA	0.00108128	0.0179401
ACETYL;HEART;NP_058701.2_K91k	ACETYL	prot-ac	HEART	t58-heart	NP_058701.2_K91k	NA	NA	female	1w	0.146147	0.0707193	0.0482144	2.06658	NA	NA	0.00205279	0.0247379
ACETYL;HEART;NP_058701.2_K91k	ACETYL	prot-ac	HEART	t58-heart	NP_058701.2_K91k	NA	NA	female	2w	0.113901	0.0707193	0.118577	1.61061	NA	NA	0.00205279	0.0247379
ACETYL;HEART;NP_058701.2_K91k	ACETYL	prot-ac	HEART	t58-heart	NP_058701.2_K91k	NA	NA	female	4w	0.222029	0.0707193	0.00398925	3.13958	NA	NA	0.00205279	0.0247379
ACETYL;HEART;NP_058701.2_K91k	ACETYL	prot-ac	HEART	t58-heart	NP_058701.2_K91k	NA	NA	female	8w	0.107656	0.0707193	0.139241	1.52231	NA	NA	0.00205279	0.0247379
ACETYL;HEART;NP_058701.2_K91k	ACETYL	prot-ac	HEART	t58-heart	NP_058701.2_K91k	NA	NA	male	1w	0.239551	0.0900984	0.0142327	2.65877	NA	NA	0.00205279	0.0247379
ACETYL;HEART;NP_058701.2_K91k	ACETYL	prot-ac	HEART	t58-heart	NP_058701.2_K91k	NA	NA	male	2w	0.265928	0.0747056	0.00172293	3.55968	NA	NA	0.00205279	0.0247379
ACETYL;HEART;NP_058701.2_K91k	ACETYL	prot-ac	HEART	t58-heart	NP_058701.2_K91k	NA	NA	male	4w	0.337425	0.0780275	0.000265168	4.32444	NA	NA	0.00205279	0.0247379
ACETYL;HEART;NP_058701.2_K91k	ACETYL	prot-ac	HEART	t58-heart	NP_058701.2_K91k	NA	NA	male	8w	0.231278	0.0780275	0.00709093	2.96406	NA	NA	0.00205279	0.0247379
ACETYL;HEART;NP_058726.2_K103k	ACETYL	prot-ac	HEART	t58-heart	NP_058726.2_K103k	NA	NA	female	1w	0.0325706	0.0552066	0.559977	0.58998	NA	NA	0.00433663	0.0363244
ACETYL;HEART;NP_058726.2_K103k	ACETYL	prot-ac	HEART	t58-heart	NP_058726.2_K103k	NA	NA	female	2w	0.0197997	0.0552066	0.722572	0.35865	NA	NA	0.00433663	0.0363244
ACETYL;HEART;NP_058726.2_K103k	ACETYL	prot-ac	HEART	t58-heart	NP_058726.2_K103k	NA	NA	female	4w	0.0263099	0.0552066	0.637397	0.47657	NA	NA	0.00433663	0.0363244
ACETYL;HEART;NP_058726.2_K103k	ACETYL	prot-ac	HEART	t58-heart	NP_058726.2_K103k	NA	NA	female	8w	-0.0941467	0.0552066	0.0992942	-1.70535	NA	NA	0.00433663	0.0363244
ACETYL;HEART;NP_058726.2_K103k	ACETYL	prot-ac	HEART	t58-heart	NP_058726.2_K103k	NA	NA	male	1w	0.14357	0.0699128	0.0519067	2.05356	NA	NA	0.00433663	0.0363244
ACETYL;HEART;NP_058726.2_K103k	ACETYL	prot-ac	HEART	t58-heart	NP_058726.2_K103k	NA	NA	male	2w	0.198975	0.0579686	0.0023416	3.43247	NA	NA	0.00433663	0.0363244
ACETYL;HEART;NP_058726.2_K103k	ACETYL	prot-ac	HEART	t58-heart	NP_058726.2_K103k	NA	NA	male	4w	0.0992414	0.0605462	0.1152	1.6391	NA	NA	0.00433663	0.0363244
ACETYL;HEART;NP_058726.2_K103k	ACETYL	prot-ac	HEART	t58-heart	NP_058726.2_K103k	NA	NA	male	8w	-0.0377418	0.0605462	0.539364	-0.62335	NA	NA	0.00433663	0.0363244
ACETYL;HEART;NP_058747.1_K221k	ACETYL	prot-ac	HEART	t58-heart	NP_058747.1_K221k	NA	NA	female	1w	0.229171	0.152441	0.144042	1.50334	NA	NA	0.00351386	0.0320632
ACETYL;HEART;NP_058747.1_K221k	ACETYL	prot-ac	HEART	t58-heart	NP_058747.1_K221k	NA	NA	female	2w	-0.0161463	0.152441	0.916409	-0.10592	NA	NA	0.00351386	0.0320632
ACETYL;HEART;NP_058747.1_K221k	ACETYL	prot-ac	HEART	t58-heart	NP_058747.1_K221k	NA	NA	female	4w	-0.188314	0.152441	0.227061	-1.23532	NA	NA	0.00351386	0.0320632
ACETYL;HEART;NP_058747.1_K221k	ACETYL	prot-ac	HEART	t58-heart	NP_058747.1_K221k	NA	NA	female	8w	-0.233194	0.152441	0.137399	-1.52973	NA	NA	0.00351386	0.0320632
ACETYL;HEART;NP_058747.1_K221k	ACETYL	prot-ac	HEART	t58-heart	NP_058747.1_K221k	NA	NA	male	1w	0.0597679	0.108351	0.586688	0.55162	NA	NA	0.00351386	0.0320632
ACETYL;HEART;NP_058747.1_K221k	ACETYL	prot-ac	HEART	t58-heart	NP_058747.1_K221k	NA	NA	male	2w	0.110438	0.0898397	0.23176	1.22927	NA	NA	0.00351386	0.0320632
ACETYL;HEART;NP_058747.1_K221k	ACETYL	prot-ac	HEART	t58-heart	NP_058747.1_K221k	NA	NA	male	4w	-0.187302	0.0938345	0.0582556	-1.99609	NA	NA	0.00351386	0.0320632
ACETYL;HEART;NP_058747.1_K221k	ACETYL	prot-ac	HEART	t58-heart	NP_058747.1_K221k	NA	NA	male	8w	-0.180372	0.0938345	0.0674202	-1.92223	NA	NA	0.00351386	0.0320632
ACETYL;HEART;NP_058771.2_K121k	ACETYL	prot-ac	HEART	t58-heart	NP_058771.2_K121k	NA	NA	female	1w	-0.6266	0.145966	0.000193572	-4.29279	NA	NA	0.000100104	0.00294852
ACETYL;HEART;NP_058771.2_K121k	ACETYL	prot-ac	HEART	t58-heart	NP_058771.2_K121k	NA	NA	female	2w	-0.624962	0.145966	0.000199531	-4.28156	NA	NA	0.000100104	0.00294852
ACETYL;HEART;NP_058771.2_K121k	ACETYL	prot-ac	HEART	t58-heart	NP_058771.2_K121k	NA	NA	female	4w	-0.034741	0.145966	0.813623	-0.23801	NA	NA	0.000100104	0.00294852
ACETYL;HEART;NP_058771.2_K121k	ACETYL	prot-ac	HEART	t58-heart	NP_058771.2_K121k	NA	NA	female	8w	-0.235779	0.145966	0.117553	-1.6153	NA	NA	0.000100104	0.00294852
ACETYL;HEART;NP_058771.2_K121k	ACETYL	prot-ac	HEART	t58-heart	NP_058771.2_K121k	NA	NA	male	1w	0.0217861	0.117581	0.854677	0.18529	NA	NA	0.000100104	0.00294852
ACETYL;HEART;NP_058771.2_K121k	ACETYL	prot-ac	HEART	t58-heart	NP_058771.2_K121k	NA	NA	male	2w	-0.197892	0.0974931	0.054452	-2.0298	NA	NA	0.000100104	0.00294852
ACETYL;HEART;NP_058771.2_K121k	ACETYL	prot-ac	HEART	t58-heart	NP_058771.2_K121k	NA	NA	male	4w	-0.245055	0.101828	0.0247987	-2.40655	NA	NA	0.000100104	0.00294852
ACETYL;HEART;NP_058771.2_K121k	ACETYL	prot-ac	HEART	t58-heart	NP_058771.2_K121k	NA	NA	male	8w	-0.149067	0.101828	0.157149	-1.46391	NA	NA	0.000100104	0.00294852
ACETYL;HEART;NP_058771.2_K178k	ACETYL	prot-ac	HEART	t58-heart	NP_058771.2_K178k	NA	NA	female	1w	-0.450217	0.0934402	4.64888e-05	-4.81824	NA	NA	0.000477048	0.00950412
ACETYL;HEART;NP_058771.2_K178k	ACETYL	prot-ac	HEART	t58-heart	NP_058771.2_K178k	NA	NA	female	2w	-0.391737	0.0934402	0.00025377	-4.19239	NA	NA	0.000477048	0.00950412
ACETYL;HEART;NP_058771.2_K178k	ACETYL	prot-ac	HEART	t58-heart	NP_058771.2_K178k	NA	NA	female	4w	-0.0847839	0.0934402	0.372024	-0.90736	NA	NA	0.000477048	0.00950412
ACETYL;HEART;NP_058771.2_K178k	ACETYL	prot-ac	HEART	t58-heart	NP_058771.2_K178k	NA	NA	female	8w	-0.220153	0.0934402	0.0257651	-2.35609	NA	NA	0.000477048	0.00950412
ACETYL;HEART;NP_058771.2_K178k	ACETYL	prot-ac	HEART	t58-heart	NP_058771.2_K178k	NA	NA	male	1w	-0.0512779	0.08439	0.54956	-0.60763	NA	NA	0.000477048	0.00950412
ACETYL;HEART;NP_058771.2_K178k	ACETYL	prot-ac	HEART	t58-heart	NP_058771.2_K178k	NA	NA	male	2w	-0.0686604	0.0699725	0.336978	-0.98125	NA	NA	0.000477048	0.00950412
ACETYL;HEART;NP_058771.2_K178k	ACETYL	prot-ac	HEART	t58-heart	NP_058771.2_K178k	NA	NA	male	4w	-0.157499	0.0730839	0.0421901	-2.15504	NA	NA	0.000477048	0.00950412
ACETYL;HEART;NP_058771.2_K178k	ACETYL	prot-ac	HEART	t58-heart	NP_058771.2_K178k	NA	NA	male	8w	-0.0840963	0.0730839	0.262031	-1.15068	NA	NA	0.000477048	0.00950412
ACETYL;HEART;NP_058771.2_K187k	ACETYL	prot-ac	HEART	t58-heart	NP_058771.2_K187k	NA	NA	female	1w	-0.453604	0.0954347	5.55202e-05	-4.75303	NA	NA	3.3983e-05	0.00157926
ACETYL;HEART;NP_058771.2_K187k	ACETYL	prot-ac	HEART	t58-heart	NP_058771.2_K187k	NA	NA	female	2w	-0.394457	0.0954347	0.000297511	-4.13327	NA	NA	3.3983e-05	0.00157926
ACETYL;HEART;NP_058771.2_K187k	ACETYL	prot-ac	HEART	t58-heart	NP_058771.2_K187k	NA	NA	female	4w	-0.0254828	0.0954347	0.791429	-0.26702	NA	NA	3.3983e-05	0.00157926
ACETYL;HEART;NP_058771.2_K187k	ACETYL	prot-ac	HEART	t58-heart	NP_058771.2_K187k	NA	NA	female	8w	-0.179226	0.0954347	0.0709213	-1.878	NA	NA	3.3983e-05	0.00157926
ACETYL;HEART;NP_058771.2_K187k	ACETYL	prot-ac	HEART	t58-heart	NP_058771.2_K187k	NA	NA	male	1w	-0.0418659	0.100244	0.680197	-0.41764	NA	NA	3.3983e-05	0.00157926
ACETYL;HEART;NP_058771.2_K187k	ACETYL	prot-ac	HEART	t58-heart	NP_058771.2_K187k	NA	NA	male	2w	-0.10404	0.0831181	0.223621	-1.25172	NA	NA	3.3983e-05	0.00157926
ACETYL;HEART;NP_058771.2_K187k	ACETYL	prot-ac	HEART	t58-heart	NP_058771.2_K187k	NA	NA	male	4w	-0.248373	0.086814	0.00899538	-2.86098	NA	NA	3.3983e-05	0.00157926
ACETYL;HEART;NP_058771.2_K187k	ACETYL	prot-ac	HEART	t58-heart	NP_058771.2_K187k	NA	NA	male	8w	-0.221537	0.086814	0.0180542	-2.55186	NA	NA	3.3983e-05	0.00157926
ACETYL;HEART;NP_058771.2_K199k	ACETYL	prot-ac	HEART	t58-heart	NP_058771.2_K199k	NA	NA	female	1w	-0.570415	0.107276	1.19523e-05	-5.31727	NA	NA	9.51228e-06	0.000627547
ACETYL;HEART;NP_058771.2_K199k	ACETYL	prot-ac	HEART	t58-heart	NP_058771.2_K199k	NA	NA	female	2w	-0.540802	0.107276	2.53283e-05	-5.04122	NA	NA	9.51228e-06	0.000627547
ACETYL;HEART;NP_058771.2_K199k	ACETYL	prot-ac	HEART	t58-heart	NP_058771.2_K199k	NA	NA	female	4w	-0.0269026	0.107276	0.803831	-0.25078	NA	NA	9.51228e-06	0.000627547
ACETYL;HEART;NP_058771.2_K199k	ACETYL	prot-ac	HEART	t58-heart	NP_058771.2_K199k	NA	NA	female	8w	-0.198565	0.107276	0.0748393	-1.85097	NA	NA	9.51228e-06	0.000627547
ACETYL;HEART;NP_058771.2_K199k	ACETYL	prot-ac	HEART	t58-heart	NP_058771.2_K199k	NA	NA	male	1w	-0.0132567	0.103588	0.899313	-0.12798	NA	NA	9.51228e-06	0.000627547
ACETYL;HEART;NP_058771.2_K199k	ACETYL	prot-ac	HEART	t58-heart	NP_058771.2_K199k	NA	NA	male	2w	-0.132632	0.0858902	0.136587	-1.54421	NA	NA	9.51228e-06	0.000627547
ACETYL;HEART;NP_058771.2_K199k	ACETYL	prot-ac	HEART	t58-heart	NP_058771.2_K199k	NA	NA	male	4w	-0.212276	0.0897094	0.0270449	-2.36627	NA	NA	9.51228e-06	0.000627547
ACETYL;HEART;NP_058771.2_K199k	ACETYL	prot-ac	HEART	t58-heart	NP_058771.2_K199k	NA	NA	male	8w	-0.148849	0.0897094	0.111043	-1.65924	NA	NA	9.51228e-06	0.000627547
ACETYL;HEART;NP_058771.2_K227k	ACETYL	prot-ac	HEART	t58-heart	NP_058771.2_K227k	NA	NA	female	1w	-0.0378901	0.0478531	0.43519	-0.7918	NA	NA	0.00503661	0.0472373
ACETYL;HEART;NP_058771.2_K227k	ACETYL	prot-ac	HEART	t58-heart	NP_058771.2_K227k	NA	NA	female	2w	-0.0804721	0.0478531	0.103853	-1.68165	NA	NA	0.00503661	0.0472373
ACETYL;HEART;NP_058771.2_K227k	ACETYL	prot-ac	HEART	t58-heart	NP_058771.2_K227k	NA	NA	female	4w	0.0853258	0.0478531	0.0855105	1.78308	NA	NA	0.00503661	0.0472373
ACETYL;HEART;NP_058771.2_K227k	ACETYL	prot-ac	HEART	t58-heart	NP_058771.2_K227k	NA	NA	female	8w	0.00964467	0.0478531	0.84174	0.20155	NA	NA	0.00503661	0.0472373
ACETYL;HEART;NP_058771.2_K227k	ACETYL	prot-ac	HEART	t58-heart	NP_058771.2_K227k	NA	NA	male	1w	-0.042129	0.0557104	0.457422	-0.75621	NA	NA	0.00503661	0.0472373
ACETYL;HEART;NP_058771.2_K227k	ACETYL	prot-ac	HEART	t58-heart	NP_058771.2_K227k	NA	NA	male	2w	0.124988	0.0461926	0.0128046	2.70581	NA	NA	0.00503661	0.0472373
ACETYL;HEART;NP_058771.2_K227k	ACETYL	prot-ac	HEART	t58-heart	NP_058771.2_K227k	NA	NA	male	4w	0.0903573	0.0482466	0.0742385	1.87282	NA	NA	0.00503661	0.0472373
ACETYL;HEART;NP_058771.2_K227k	ACETYL	prot-ac	HEART	t58-heart	NP_058771.2_K227k	NA	NA	male	8w	0.0737509	0.0482466	0.140395	1.52862	NA	NA	0.00503661	0.0472373
ACETYL;HEART;NP_058771.2_K240k	ACETYL	prot-ac	HEART	t58-heart	NP_058771.2_K240k	NA	NA	female	1w	-0.518184	0.114979	0.000162655	-4.50675	NA	NA	0.000108727	0.00361464
ACETYL;HEART;NP_058771.2_K240k	ACETYL	prot-ac	HEART	t58-heart	NP_058771.2_K240k	NA	NA	female	2w	-0.504143	0.114979	0.000220255	-4.38464	NA	NA	0.000108727	0.00361464
ACETYL;HEART;NP_058771.2_K240k	ACETYL	prot-ac	HEART	t58-heart	NP_058771.2_K240k	NA	NA	female	4w	-0.0815168	0.114979	0.485542	-0.70897	NA	NA	0.000108727	0.00361464
ACETYL;HEART;NP_058771.2_K240k	ACETYL	prot-ac	HEART	t58-heart	NP_058771.2_K240k	NA	NA	female	8w	-0.0791269	0.114979	0.49829	-0.68818	NA	NA	0.000108727	0.00361464
ACETYL;HEART;NP_058771.2_K240k	ACETYL	prot-ac	HEART	t58-heart	NP_058771.2_K240k	NA	NA	male	1w	-0.0517848	0.0992571	0.608107	-0.52172	NA	NA	0.000108727	0.00361464
ACETYL;HEART;NP_058771.2_K240k	ACETYL	prot-ac	HEART	t58-heart	NP_058771.2_K240k	NA	NA	male	2w	-0.176938	0.0871785	0.0571616	-2.02961	NA	NA	0.000108727	0.00361464
ACETYL;HEART;NP_058771.2_K240k	ACETYL	prot-ac	HEART	t58-heart	NP_058771.2_K240k	NA	NA	male	4w	-0.204906	0.0918943	0.0384809	-2.22981	NA	NA	0.000108727	0.00361464
ACETYL;HEART;NP_058771.2_K240k	ACETYL	prot-ac	HEART	t58-heart	NP_058771.2_K240k	NA	NA	male	8w	-0.245721	0.0918943	0.0153155	-2.67396	NA	NA	0.000108727	0.00361464
ACETYL;HEART;NP_058771.2_K248k	ACETYL	prot-ac	HEART	t58-heart	NP_058771.2_K248k	NA	NA	female	1w	-0.0568919	0.057503	0.331025	-0.98937	NA	NA	0.00645888	0.0478241
ACETYL;HEART;NP_058771.2_K248k	ACETYL	prot-ac	HEART	t58-heart	NP_058771.2_K248k	NA	NA	female	2w	0.0264863	0.057503	0.648668	0.46061	NA	NA	0.00645888	0.0478241
ACETYL;HEART;NP_058771.2_K248k	ACETYL	prot-ac	HEART	t58-heart	NP_058771.2_K248k	NA	NA	female	4w	0.17019	0.057503	0.00623626	2.95966	NA	NA	0.00645888	0.0478241
ACETYL;HEART;NP_058771.2_K248k	ACETYL	prot-ac	HEART	t58-heart	NP_058771.2_K248k	NA	NA	female	8w	0.0532877	0.057503	0.362072	0.92669	NA	NA	0.00645888	0.0478241
ACETYL;HEART;NP_058771.2_K248k	ACETYL	prot-ac	HEART	t58-heart	NP_058771.2_K248k	NA	NA	male	1w	-0.0614356	0.0661159	0.362713	-0.92921	NA	NA	0.00645888	0.0478241
ACETYL;HEART;NP_058771.2_K248k	ACETYL	prot-ac	HEART	t58-heart	NP_058771.2_K248k	NA	NA	male	2w	0.102788	0.0548204	0.0739253	1.875	NA	NA	0.00645888	0.0478241
ACETYL;HEART;NP_058771.2_K248k	ACETYL	prot-ac	HEART	t58-heart	NP_058771.2_K248k	NA	NA	male	4w	0.0286978	0.0572581	0.621133	0.5012	NA	NA	0.00645888	0.0478241
ACETYL;HEART;NP_058771.2_K248k	ACETYL	prot-ac	HEART	t58-heart	NP_058771.2_K248k	NA	NA	male	8w	-0.0236758	0.0572581	0.683188	-0.41349	NA	NA	0.00645888	0.0478241
ACETYL;HEART;NP_058771.2_K260k	ACETYL	prot-ac	HEART	t58-heart	NP_058771.2_K260k	NA	NA	female	1w	-0.423973	0.0898375	6.08526e-05	-4.71933	NA	NA	0.000265532	0.00569854
ACETYL;HEART;NP_058771.2_K260k	ACETYL	prot-ac	HEART	t58-heart	NP_058771.2_K260k	NA	NA	female	2w	-0.392251	0.0898375	0.000158716	-4.36622	NA	NA	0.000265532	0.00569854
ACETYL;HEART;NP_058771.2_K260k	ACETYL	prot-ac	HEART	t58-heart	NP_058771.2_K260k	NA	NA	female	4w	-0.303117	0.0898375	0.00219975	-3.37406	NA	NA	0.000265532	0.00569854
ACETYL;HEART;NP_058771.2_K260k	ACETYL	prot-ac	HEART	t58-heart	NP_058771.2_K260k	NA	NA	female	8w	-0.359977	0.0898375	0.000417375	-4.00698	NA	NA	0.000265532	0.00569854
ACETYL;HEART;NP_058771.2_K260k	ACETYL	prot-ac	HEART	t58-heart	NP_058771.2_K260k	NA	NA	male	1w	0.00398801	0.10235	0.969265	0.03896	NA	NA	0.000265532	0.00569854
ACETYL;HEART;NP_058771.2_K260k	ACETYL	prot-ac	HEART	t58-heart	NP_058771.2_K260k	NA	NA	male	2w	-0.111318	0.0848641	0.202937	-1.31171	NA	NA	0.000265532	0.00569854
ACETYL;HEART;NP_058771.2_K260k	ACETYL	prot-ac	HEART	t58-heart	NP_058771.2_K260k	NA	NA	male	4w	-0.207931	0.0886377	0.0282536	-2.34585	NA	NA	0.000265532	0.00569854
ACETYL;HEART;NP_058771.2_K260k	ACETYL	prot-ac	HEART	t58-heart	NP_058771.2_K260k	NA	NA	male	8w	-0.222626	0.0886377	0.019726	-2.51164	NA	NA	0.000265532	0.00569854
ACETYL;HEART;NP_058771.2_K265k	ACETYL	prot-ac	HEART	t58-heart	NP_058771.2_K265k	NA	NA	female	1w	-0.352093	0.0977314	0.00121657	-3.60266	NA	NA	6.41228e-05	0.00216734
ACETYL;HEART;NP_058771.2_K265k	ACETYL	prot-ac	HEART	t58-heart	NP_058771.2_K265k	NA	NA	female	2w	-0.40032	0.0977314	0.000328717	-4.09613	NA	NA	6.41228e-05	0.00216734
ACETYL;HEART;NP_058771.2_K265k	ACETYL	prot-ac	HEART	t58-heart	NP_058771.2_K265k	NA	NA	female	4w	-0.354056	0.0977314	0.00115432	-3.62274	NA	NA	6.41228e-05	0.00216734
ACETYL;HEART;NP_058771.2_K265k	ACETYL	prot-ac	HEART	t58-heart	NP_058771.2_K265k	NA	NA	female	8w	-0.421205	0.0977314	0.000184865	-4.30982	NA	NA	6.41228e-05	0.00216734
ACETYL;HEART;NP_058771.2_K265k	ACETYL	prot-ac	HEART	t58-heart	NP_058771.2_K265k	NA	NA	male	1w	-0.0559945	0.0880533	0.531293	-0.63592	NA	NA	6.41228e-05	0.00216734
ACETYL;HEART;NP_058771.2_K265k	ACETYL	prot-ac	HEART	t58-heart	NP_058771.2_K265k	NA	NA	male	2w	-0.0509792	0.07301	0.492226	-0.69825	NA	NA	6.41228e-05	0.00216734
ACETYL;HEART;NP_058771.2_K265k	ACETYL	prot-ac	HEART	t58-heart	NP_058771.2_K265k	NA	NA	male	4w	-0.243537	0.0762564	0.00413966	-3.19366	NA	NA	6.41228e-05	0.00216734
ACETYL;HEART;NP_058771.2_K265k	ACETYL	prot-ac	HEART	t58-heart	NP_058771.2_K265k	NA	NA	male	8w	-0.263054	0.0762564	0.00224711	-3.44959	NA	NA	6.41228e-05	0.00216734
ACETYL;HEART;NP_058771.2_K340k	ACETYL	prot-ac	HEART	t58-heart	NP_058771.2_K340k	NA	NA	female	1w	-0.10044	0.0728213	0.178821	-1.37927	NA	NA	0.0034541	0.0317605
ACETYL;HEART;NP_058771.2_K340k	ACETYL	prot-ac	HEART	t58-heart	NP_058771.2_K340k	NA	NA	female	2w	-0.23397	0.0728213	0.00331637	-3.21293	NA	NA	0.0034541	0.0317605
ACETYL;HEART;NP_058771.2_K340k	ACETYL	prot-ac	HEART	t58-heart	NP_058771.2_K340k	NA	NA	female	4w	0.0425855	0.0728213	0.563409	0.58479	NA	NA	0.0034541	0.0317605
ACETYL;HEART;NP_058771.2_K340k	ACETYL	prot-ac	HEART	t58-heart	NP_058771.2_K340k	NA	NA	female	8w	0.0480008	0.0728213	0.515224	0.65916	NA	NA	0.0034541	0.0317605
ACETYL;HEART;NP_058771.2_K340k	ACETYL	prot-ac	HEART	t58-heart	NP_058771.2_K340k	NA	NA	male	1w	0.0416474	0.0791188	0.603804	0.52639	NA	NA	0.0034541	0.0317605
ACETYL;HEART;NP_058771.2_K340k	ACETYL	prot-ac	HEART	t58-heart	NP_058771.2_K340k	NA	NA	male	2w	0.133676	0.0656018	0.053595	2.03769	NA	NA	0.0034541	0.0317605
ACETYL;HEART;NP_058771.2_K340k	ACETYL	prot-ac	HEART	t58-heart	NP_058771.2_K340k	NA	NA	male	4w	0.0382695	0.0685188	0.582041	0.55853	NA	NA	0.0034541	0.0317605
ACETYL;HEART;NP_058771.2_K340k	ACETYL	prot-ac	HEART	t58-heart	NP_058771.2_K340k	NA	NA	male	8w	-0.0307566	0.0685188	0.657844	-0.44888	NA	NA	0.0034541	0.0317605
ACETYL;HEART;NP_058771.2_K75k	ACETYL	prot-ac	HEART	t58-heart	NP_058771.2_K75k	NA	NA	female	1w	-0.257176	0.0511157	2.60259e-05	-5.03125	NA	NA	0.00187799	0.0244656
ACETYL;HEART;NP_058771.2_K75k	ACETYL	prot-ac	HEART	t58-heart	NP_058771.2_K75k	NA	NA	female	2w	-0.158482	0.0511157	0.00439971	-3.10046	NA	NA	0.00187799	0.0244656
ACETYL;HEART;NP_058771.2_K75k	ACETYL	prot-ac	HEART	t58-heart	NP_058771.2_K75k	NA	NA	female	4w	-0.050195	0.0511157	0.334586	-0.98199	NA	NA	0.00187799	0.0244656
ACETYL;HEART;NP_058771.2_K75k	ACETYL	prot-ac	HEART	t58-heart	NP_058771.2_K75k	NA	NA	female	8w	-0.149938	0.0511157	0.00665258	-2.93331	NA	NA	0.00187799	0.0244656
ACETYL;HEART;NP_058771.2_K75k	ACETYL	prot-ac	HEART	t58-heart	NP_058771.2_K75k	NA	NA	male	1w	-0.0138752	0.0754125	0.85568	-0.18399	NA	NA	0.00187799	0.0244656
ACETYL;HEART;NP_058771.2_K75k	ACETYL	prot-ac	HEART	t58-heart	NP_058771.2_K75k	NA	NA	male	2w	0.0384199	0.0625287	0.545135	0.61444	NA	NA	0.00187799	0.0244656
ACETYL;HEART;NP_058771.2_K75k	ACETYL	prot-ac	HEART	t58-heart	NP_058771.2_K75k	NA	NA	male	4w	0.0176724	0.0653091	0.789186	0.2706	NA	NA	0.00187799	0.0244656
ACETYL;HEART;NP_058771.2_K75k	ACETYL	prot-ac	HEART	t58-heart	NP_058771.2_K75k	NA	NA	male	8w	-0.0406813	0.0653091	0.539655	-0.6229	NA	NA	0.00187799	0.0244656
ACETYL;HEART;NP_058797.1_K125k	ACETYL	prot-ac	HEART	t58-heart	NP_058797.1_K125k	NA	NA	female	1w	-0.0898188	0.0543989	0.112444	-1.65111	NA	NA	0.00091978	0.0131156
ACETYL;HEART;NP_058797.1_K125k	ACETYL	prot-ac	HEART	t58-heart	NP_058797.1_K125k	NA	NA	female	2w	-0.0753247	0.0543989	0.179574	-1.38467	NA	NA	0.00091978	0.0131156
ACETYL;HEART;NP_058797.1_K125k	ACETYL	prot-ac	HEART	t58-heart	NP_058797.1_K125k	NA	NA	female	4w	-0.198661	0.0543989	0.00134614	-3.65194	NA	NA	0.00091978	0.0131156
ACETYL;HEART;NP_058797.1_K125k	ACETYL	prot-ac	HEART	t58-heart	NP_058797.1_K125k	NA	NA	female	8w	-0.157495	0.0543989	0.00821564	-2.89518	NA	NA	0.00091978	0.0131156
ACETYL;HEART;NP_058797.1_K125k	ACETYL	prot-ac	HEART	t58-heart	NP_058797.1_K125k	NA	NA	male	1w	-0.0769543	0.0738602	0.311002	-1.04189	NA	NA	0.00091978	0.0131156
ACETYL;HEART;NP_058797.1_K125k	ACETYL	prot-ac	HEART	t58-heart	NP_058797.1_K125k	NA	NA	male	2w	-0.212268	0.0558331	0.00126975	-3.80184	NA	NA	0.00091978	0.0131156
ACETYL;HEART;NP_058797.1_K125k	ACETYL	prot-ac	HEART	t58-heart	NP_058797.1_K125k	NA	NA	male	4w	-0.138673	0.0592199	0.0306703	-2.34166	NA	NA	0.00091978	0.0131156
ACETYL;HEART;NP_058797.1_K125k	ACETYL	prot-ac	HEART	t58-heart	NP_058797.1_K125k	NA	NA	male	8w	-0.216486	0.0592199	0.00176326	-3.65564	NA	NA	0.00091978	0.0131156
ACETYL;HEART;NP_058840.1_K184k	ACETYL	prot-ac	HEART	t58-heart	NP_058840.1_K184k	NA	NA	female	1w	-0.34848	0.168988	0.050786	-2.06216	NA	NA	0.000855846	0.013922
ACETYL;HEART;NP_058840.1_K184k	ACETYL	prot-ac	HEART	t58-heart	NP_058840.1_K184k	NA	NA	female	2w	-0.296469	0.168988	0.0928175	-1.75438	NA	NA	0.000855846	0.013922
ACETYL;HEART;NP_058840.1_K184k	ACETYL	prot-ac	HEART	t58-heart	NP_058840.1_K184k	NA	NA	female	4w	-0.179072	0.168988	0.300406	-1.05968	NA	NA	0.000855846	0.013922
ACETYL;HEART;NP_058840.1_K184k	ACETYL	prot-ac	HEART	t58-heart	NP_058840.1_K184k	NA	NA	female	8w	-0.0324507	0.168988	0.849421	-0.19203	NA	NA	0.000855846	0.013922
ACETYL;HEART;NP_058840.1_K184k	ACETYL	prot-ac	HEART	t58-heart	NP_058840.1_K184k	NA	NA	male	1w	0.256018	0.0990602	0.0185151	2.58446	NA	NA	0.000855846	0.013922
ACETYL;HEART;NP_058840.1_K184k	ACETYL	prot-ac	HEART	t58-heart	NP_058840.1_K184k	NA	NA	male	2w	-0.266774	0.0870056	0.00654801	-3.06617	NA	NA	0.000855846	0.013922
ACETYL;HEART;NP_058840.1_K184k	ACETYL	prot-ac	HEART	t58-heart	NP_058840.1_K184k	NA	NA	male	4w	0.0651611	0.0917119	0.486333	0.7105	NA	NA	0.000855846	0.013922
ACETYL;HEART;NP_058840.1_K184k	ACETYL	prot-ac	HEART	t58-heart	NP_058840.1_K184k	NA	NA	male	8w	0.092497	0.0917119	0.326307	1.00856	NA	NA	0.000855846	0.013922
ACETYL;HEART;NP_058840.1_K41k	ACETYL	prot-ac	HEART	t58-heart	NP_058840.1_K41k	NA	NA	female	1w	-0.333667	0.128259	0.0147133	-2.60152	NA	NA	0.000609701	0.0111663
ACETYL;HEART;NP_058840.1_K41k	ACETYL	prot-ac	HEART	t58-heart	NP_058840.1_K41k	NA	NA	female	2w	-0.353824	0.128259	0.0101512	-2.75868	NA	NA	0.000609701	0.0111663
ACETYL;HEART;NP_058840.1_K41k	ACETYL	prot-ac	HEART	t58-heart	NP_058840.1_K41k	NA	NA	female	4w	-0.280905	0.128259	0.0370789	-2.19014	NA	NA	0.000609701	0.0111663
ACETYL;HEART;NP_058840.1_K41k	ACETYL	prot-ac	HEART	t58-heart	NP_058840.1_K41k	NA	NA	female	8w	-0.0418838	0.128259	0.746452	-0.32656	NA	NA	0.000609701	0.0111663
ACETYL;HEART;NP_058840.1_K41k	ACETYL	prot-ac	HEART	t58-heart	NP_058840.1_K41k	NA	NA	male	1w	0.0102481	0.0845988	0.904665	0.12114	NA	NA	0.000609701	0.0111663
ACETYL;HEART;NP_058840.1_K41k	ACETYL	prot-ac	HEART	t58-heart	NP_058840.1_K41k	NA	NA	male	2w	-0.288836	0.0701456	0.000440979	-4.11766	NA	NA	0.000609701	0.0111663
ACETYL;HEART;NP_058840.1_K41k	ACETYL	prot-ac	HEART	t58-heart	NP_058840.1_K41k	NA	NA	male	4w	-0.148345	0.0732647	0.0550042	-2.02478	NA	NA	0.000609701	0.0111663
ACETYL;HEART;NP_058840.1_K41k	ACETYL	prot-ac	HEART	t58-heart	NP_058840.1_K41k	NA	NA	male	8w	-0.170256	0.0732647	0.0296119	-2.32384	NA	NA	0.000609701	0.0111663
ACETYL;HEART;NP_058935.2_K1533k	ACETYL	prot-ac	HEART	t58-heart	NP_058935.2_K1533k	NA	NA	female	1w	-0.0733408	0.0987985	0.467591	-0.74233	NA	NA	0.00234287	0.0241872
ACETYL;HEART;NP_058935.2_K1533k	ACETYL	prot-ac	HEART	t58-heart	NP_058935.2_K1533k	NA	NA	female	2w	0.0435406	0.0987985	0.664745	0.4407	NA	NA	0.00234287	0.0241872
ACETYL;HEART;NP_058935.2_K1533k	ACETYL	prot-ac	HEART	t58-heart	NP_058935.2_K1533k	NA	NA	female	4w	0.00166033	0.0987985	0.986779	0.01681	NA	NA	0.00234287	0.0241872
ACETYL;HEART;NP_058935.2_K1533k	ACETYL	prot-ac	HEART	t58-heart	NP_058935.2_K1533k	NA	NA	female	8w	0.167794	0.0987985	0.106887	1.69835	NA	NA	0.00234287	0.0241872
ACETYL;HEART;NP_058935.2_K1533k	ACETYL	prot-ac	HEART	t58-heart	NP_058935.2_K1533k	NA	NA	male	1w	0.516042	0.118451	0.000623143	4.3566	NA	NA	0.00234287	0.0241872
ACETYL;HEART;NP_058935.2_K1533k	ACETYL	prot-ac	HEART	t58-heart	NP_058935.2_K1533k	NA	NA	male	2w	0.0276288	0.0749148	0.717662	0.3688	NA	NA	0.00234287	0.0241872
ACETYL;HEART;NP_058935.2_K1533k	ACETYL	prot-ac	HEART	t58-heart	NP_058935.2_K1533k	NA	NA	male	4w	0.31422	0.0809172	0.00158822	3.88323	NA	NA	0.00234287	0.0241872
ACETYL;HEART;NP_058935.2_K1533k	ACETYL	prot-ac	HEART	t58-heart	NP_058935.2_K1533k	NA	NA	male	8w	0.172588	0.0749148	0.0366817	2.3038	NA	NA	0.00234287	0.0241872
ACETYL;HEART;NP_059002.2_K206k	ACETYL	prot-ac	HEART	t58-heart	NP_059002.2_K206k	NA	NA	female	1w	0.236696	0.0857355	0.0101005	2.76077	NA	NA	0.00370557	0.0364311
ACETYL;HEART;NP_059002.2_K206k	ACETYL	prot-ac	HEART	t58-heart	NP_059002.2_K206k	NA	NA	female	2w	0.0900033	0.0857355	0.302872	1.04978	NA	NA	0.00370557	0.0364311
ACETYL;HEART;NP_059002.2_K206k	ACETYL	prot-ac	HEART	t58-heart	NP_059002.2_K206k	NA	NA	female	4w	0.026015	0.0857355	0.763822	0.30343	NA	NA	0.00370557	0.0364311
ACETYL;HEART;NP_059002.2_K206k	ACETYL	prot-ac	HEART	t58-heart	NP_059002.2_K206k	NA	NA	female	8w	0.126544	0.0857355	0.151201	1.47598	NA	NA	0.00370557	0.0364311
ACETYL;HEART;NP_059002.2_K206k	ACETYL	prot-ac	HEART	t58-heart	NP_059002.2_K206k	NA	NA	male	1w	0.00158864	0.0817431	0.984667	0.01943	NA	NA	0.00370557	0.0364311
ACETYL;HEART;NP_059002.2_K206k	ACETYL	prot-ac	HEART	t58-heart	NP_059002.2_K206k	NA	NA	male	2w	0.255414	0.0677778	0.00103757	3.7684	NA	NA	0.00370557	0.0364311
ACETYL;HEART;NP_059002.2_K206k	ACETYL	prot-ac	HEART	t58-heart	NP_059002.2_K206k	NA	NA	male	4w	0.182542	0.0707916	0.017018	2.57858	NA	NA	0.00370557	0.0364311
ACETYL;HEART;NP_059002.2_K206k	ACETYL	prot-ac	HEART	t58-heart	NP_059002.2_K206k	NA	NA	male	8w	0.156584	0.0707916	0.037495	2.2119	NA	NA	0.00370557	0.0364311
ACETYL;HEART;NP_059002.2_K222k	ACETYL	prot-ac	HEART	t58-heart	NP_059002.2_K222k	NA	NA	female	1w	-0.0891111	0.0589996	0.142247	-1.51037	NA	NA	0.00255385	0.0257082
ACETYL;HEART;NP_059002.2_K222k	ACETYL	prot-ac	HEART	t58-heart	NP_059002.2_K222k	NA	NA	female	2w	0.0265223	0.0589996	0.656536	0.44953	NA	NA	0.00255385	0.0257082
ACETYL;HEART;NP_059002.2_K222k	ACETYL	prot-ac	HEART	t58-heart	NP_059002.2_K222k	NA	NA	female	4w	0.0382381	0.0589996	0.522239	0.64811	NA	NA	0.00255385	0.0257082
ACETYL;HEART;NP_059002.2_K222k	ACETYL	prot-ac	HEART	t58-heart	NP_059002.2_K222k	NA	NA	female	8w	-0.0299764	0.0589996	0.615411	-0.50808	NA	NA	0.00255385	0.0257082
ACETYL;HEART;NP_059002.2_K222k	ACETYL	prot-ac	HEART	t58-heart	NP_059002.2_K222k	NA	NA	male	1w	0.127944	0.063282	0.0553338	2.02181	NA	NA	0.00255385	0.0257082
ACETYL;HEART;NP_059002.2_K222k	ACETYL	prot-ac	HEART	t58-heart	NP_059002.2_K222k	NA	NA	male	2w	0.197541	0.0524707	0.00104675	3.76479	NA	NA	0.00255385	0.0257082
ACETYL;HEART;NP_059002.2_K222k	ACETYL	prot-ac	HEART	t58-heart	NP_059002.2_K222k	NA	NA	male	4w	0.163138	0.0548038	0.00688488	2.97676	NA	NA	0.00255385	0.0257082
ACETYL;HEART;NP_059002.2_K222k	ACETYL	prot-ac	HEART	t58-heart	NP_059002.2_K222k	NA	NA	male	8w	0.267514	0.0548038	6.75088e-05	4.8813	NA	NA	0.00255385	0.0257082
ACETYL;HEART;NP_059002.2_K247k	ACETYL	prot-ac	HEART	t58-heart	NP_059002.2_K247k	NA	NA	female	1w	-0.00388112	0.0710912	0.956853	-0.05459	NA	NA	0.000490116	0.0106788
ACETYL;HEART;NP_059002.2_K247k	ACETYL	prot-ac	HEART	t58-heart	NP_059002.2_K247k	NA	NA	female	2w	0.0258879	0.0710912	0.718504	0.36415	NA	NA	0.000490116	0.0106788
ACETYL;HEART;NP_059002.2_K247k	ACETYL	prot-ac	HEART	t58-heart	NP_059002.2_K247k	NA	NA	female	4w	0.150886	0.0710912	0.0428582	2.12243	NA	NA	0.000490116	0.0106788
ACETYL;HEART;NP_059002.2_K247k	ACETYL	prot-ac	HEART	t58-heart	NP_059002.2_K247k	NA	NA	female	8w	0.226526	0.0710912	0.00354603	3.18641	NA	NA	0.000490116	0.0106788
ACETYL;HEART;NP_059002.2_K247k	ACETYL	prot-ac	HEART	t58-heart	NP_059002.2_K247k	NA	NA	male	1w	0.135964	0.0959131	0.170112	1.41758	NA	NA	0.000490116	0.0106788
ACETYL;HEART;NP_059002.2_K247k	ACETYL	prot-ac	HEART	t58-heart	NP_059002.2_K247k	NA	NA	male	2w	0.28668	0.079527	0.00154453	3.60482	NA	NA	0.000490116	0.0106788
ACETYL;HEART;NP_059002.2_K247k	ACETYL	prot-ac	HEART	t58-heart	NP_059002.2_K247k	NA	NA	male	4w	0.213364	0.0830632	0.0173946	2.5687	NA	NA	0.000490116	0.0106788
ACETYL;HEART;NP_059002.2_K247k	ACETYL	prot-ac	HEART	t58-heart	NP_059002.2_K247k	NA	NA	male	8w	0.32799	0.0830632	0.000667657	3.94868	NA	NA	0.000490116	0.0106788
ACETYL;HEART;NP_059036.1_K549k	ACETYL	prot-ac	HEART	t58-heart	NP_059036.1_K549k	NA	NA	female	1w	-0.0764425	0.20167	0.710882	-0.37905	NA	NA	0.00309424	0.0327398
ACETYL;HEART;NP_059036.1_K549k	ACETYL	prot-ac	HEART	t58-heart	NP_059036.1_K549k	NA	NA	female	2w	0.258245	0.20167	0.223136	1.28053	NA	NA	0.00309424	0.0327398
ACETYL;HEART;NP_059036.1_K549k	ACETYL	prot-ac	HEART	t58-heart	NP_059036.1_K549k	NA	NA	female	4w	0.194572	0.20167	0.352566	0.9648	NA	NA	0.00309424	0.0327398
ACETYL;HEART;NP_059036.1_K549k	ACETYL	prot-ac	HEART	t58-heart	NP_059036.1_K549k	NA	NA	female	8w	0.66531	0.20167	0.00588713	3.29901	NA	NA	0.00309424	0.0327398
ACETYL;HEART;NP_059036.1_K549k	ACETYL	prot-ac	HEART	t58-heart	NP_059036.1_K549k	NA	NA	male	1w	0.754418	0.284014	0.023426	2.65627	NA	NA	0.00309424	0.0327398
ACETYL;HEART;NP_059036.1_K549k	ACETYL	prot-ac	HEART	t58-heart	NP_059036.1_K549k	NA	NA	male	2w	0.416931	0.200828	0.0637159	2.07606	NA	NA	0.00309424	0.0327398
ACETYL;HEART;NP_059036.1_K549k	ACETYL	prot-ac	HEART	t58-heart	NP_059036.1_K549k	NA	NA	male	4w	0.664591	0.200828	0.00754751	3.30925	NA	NA	0.00309424	0.0327398
ACETYL;HEART;NP_059036.1_K549k	ACETYL	prot-ac	HEART	t58-heart	NP_059036.1_K549k	NA	NA	male	8w	0.948446	0.224533	0.00163451	4.22409	NA	NA	0.00309424	0.0327398
ACETYL;HEART;NP_062008.1_K6k	ACETYL	prot-ac	HEART	t58-heart	NP_062008.1_K6k	NA	NA	female	1w	0.0185773	0.153816	0.905224	0.12078	NA	NA	0.00378138	0.0335356
ACETYL;HEART;NP_062008.1_K6k	ACETYL	prot-ac	HEART	t58-heart	NP_062008.1_K6k	NA	NA	female	2w	-0.141728	0.153816	0.369179	-0.92141	NA	NA	0.00378138	0.0335356
ACETYL;HEART;NP_062008.1_K6k	ACETYL	prot-ac	HEART	t58-heart	NP_062008.1_K6k	NA	NA	female	4w	0.0540941	0.153816	0.729215	0.35168	NA	NA	0.00378138	0.0335356
ACETYL;HEART;NP_062008.1_K6k	ACETYL	prot-ac	HEART	t58-heart	NP_062008.1_K6k	NA	NA	female	8w	0.10313	0.153816	0.511178	0.67047	NA	NA	0.00378138	0.0335356
ACETYL;HEART;NP_062008.1_K6k	ACETYL	prot-ac	HEART	t58-heart	NP_062008.1_K6k	NA	NA	male	1w	0.201125	0.0946911	0.0515195	2.12401	NA	NA	0.00378138	0.0335356
ACETYL;HEART;NP_062008.1_K6k	ACETYL	prot-ac	HEART	t58-heart	NP_062008.1_K6k	NA	NA	male	2w	0.518398	0.0885754	3.81196e-05	5.85262	NA	NA	0.00378138	0.0335356
ACETYL;HEART;NP_062008.1_K6k	ACETYL	prot-ac	HEART	t58-heart	NP_062008.1_K6k	NA	NA	male	4w	0.373383	0.0946911	0.00140947	3.94317	NA	NA	0.00378138	0.0335356
ACETYL;HEART;NP_062008.1_K6k	ACETYL	prot-ac	HEART	t58-heart	NP_062008.1_K6k	NA	NA	male	8w	0.275305	0.0946911	0.0112427	2.9074	NA	NA	0.00378138	0.0335356
ACETYL;HEART;NP_062198.1_K1487k	ACETYL	prot-ac	HEART	t58-heart	NP_062198.1_K1487k	NA	NA	female	1w	0.0304485	0.053874	0.57649	0.56518	NA	NA	0.00400318	0.0346618
ACETYL;HEART;NP_062198.1_K1487k	ACETYL	prot-ac	HEART	t58-heart	NP_062198.1_K1487k	NA	NA	female	2w	0.0804781	0.053874	0.146501	1.49382	NA	NA	0.00400318	0.0346618
ACETYL;HEART;NP_062198.1_K1487k	ACETYL	prot-ac	HEART	t58-heart	NP_062198.1_K1487k	NA	NA	female	4w	-0.0152741	0.053874	0.778885	-0.28352	NA	NA	0.00400318	0.0346618
ACETYL;HEART;NP_062198.1_K1487k	ACETYL	prot-ac	HEART	t58-heart	NP_062198.1_K1487k	NA	NA	female	8w	0.0899363	0.053874	0.10628	1.66938	NA	NA	0.00400318	0.0346618
ACETYL;HEART;NP_062198.1_K1487k	ACETYL	prot-ac	HEART	t58-heart	NP_062198.1_K1487k	NA	NA	male	1w	-0.13328	0.0910869	0.157337	-1.46321	NA	NA	0.00400318	0.0346618
ACETYL;HEART;NP_062198.1_K1487k	ACETYL	prot-ac	HEART	t58-heart	NP_062198.1_K1487k	NA	NA	male	2w	-0.269119	0.0755253	0.0017079	-3.5633	NA	NA	0.00400318	0.0346618
ACETYL;HEART;NP_062198.1_K1487k	ACETYL	prot-ac	HEART	t58-heart	NP_062198.1_K1487k	NA	NA	male	4w	-0.0180522	0.0788836	0.821071	-0.22885	NA	NA	0.00400318	0.0346618
ACETYL;HEART;NP_062198.1_K1487k	ACETYL	prot-ac	HEART	t58-heart	NP_062198.1_K1487k	NA	NA	male	8w	0.0584026	0.0788836	0.466789	0.74036	NA	NA	0.00400318	0.0346618
ACETYL;HEART;NP_062203.1_K75k	ACETYL	prot-ac	HEART	t58-heart	NP_062203.1_K75k	NA	NA	female	1w	-0.248636	0.0631974	0.000672381	-3.93427	NA	NA	0.000643894	0.0121181
ACETYL;HEART;NP_062203.1_K75k	ACETYL	prot-ac	HEART	t58-heart	NP_062203.1_K75k	NA	NA	female	2w	-0.151706	0.0631974	0.0249505	-2.40051	NA	NA	0.000643894	0.0121181
ACETYL;HEART;NP_062203.1_K75k	ACETYL	prot-ac	HEART	t58-heart	NP_062203.1_K75k	NA	NA	female	4w	-0.100672	0.0631974	0.124957	-1.59297	NA	NA	0.000643894	0.0121181
ACETYL;HEART;NP_062203.1_K75k	ACETYL	prot-ac	HEART	t58-heart	NP_062203.1_K75k	NA	NA	female	8w	-0.223607	0.0631974	0.00177658	-3.53822	NA	NA	0.000643894	0.0121181
ACETYL;HEART;NP_062203.1_K75k	ACETYL	prot-ac	HEART	t58-heart	NP_062203.1_K75k	NA	NA	male	1w	0.161461	0.0894174	0.0874065	1.8057	NA	NA	0.000643894	0.0121181
ACETYL;HEART;NP_062203.1_K75k	ACETYL	prot-ac	HEART	t58-heart	NP_062203.1_K75k	NA	NA	male	2w	0.0280537	0.0785362	0.725014	0.35721	NA	NA	0.000643894	0.0121181
ACETYL;HEART;NP_062203.1_K75k	ACETYL	prot-ac	HEART	t58-heart	NP_062203.1_K75k	NA	NA	male	4w	-0.0308658	0.0827844	0.713537	-0.37285	NA	NA	0.000643894	0.0121181
ACETYL;HEART;NP_062203.1_K75k	ACETYL	prot-ac	HEART	t58-heart	NP_062203.1_K75k	NA	NA	male	8w	-0.203152	0.0827844	0.0243308	-2.45399	NA	NA	0.000643894	0.0121181
ACETYL;HEART;NP_062233.2_K76k	ACETYL	prot-ac	HEART	t58-heart	NP_062233.2_K76k	NA	NA	female	1w	0.263091	0.132694	0.0837884	1.98268	NA	NA	0.00205105	0.0221963
ACETYL;HEART;NP_062233.2_K76k	ACETYL	prot-ac	HEART	t58-heart	NP_062233.2_K76k	NA	NA	female	2w	-0.355873	0.132694	0.0285963	-2.6819	NA	NA	0.00205105	0.0221963
ACETYL;HEART;NP_062233.2_K76k	ACETYL	prot-ac	HEART	t58-heart	NP_062233.2_K76k	NA	NA	female	4w	0.0197688	0.132694	0.885366	0.14898	NA	NA	0.00205105	0.0221963
ACETYL;HEART;NP_062233.2_K76k	ACETYL	prot-ac	HEART	t58-heart	NP_062233.2_K76k	NA	NA	female	8w	-0.0663034	0.132694	0.631155	-0.49967	NA	NA	0.00205105	0.0221963
ACETYL;HEART;NP_062233.2_K76k	ACETYL	prot-ac	HEART	t58-heart	NP_062233.2_K76k	NA	NA	male	1w	0.746658	0.153466	0.00240866	4.8653	NA	NA	0.00205105	0.0221963
ACETYL;HEART;NP_062233.2_K76k	ACETYL	prot-ac	HEART	t58-heart	NP_062233.2_K76k	NA	NA	male	2w	0.532524	0.125304	0.00474983	4.24985	NA	NA	0.00205105	0.0221963
ACETYL;HEART;NP_062233.2_K76k	ACETYL	prot-ac	HEART	t58-heart	NP_062233.2_K76k	NA	NA	male	4w	0.50083	0.153466	0.0158714	3.26346	NA	NA	0.00205105	0.0221963
ACETYL;HEART;NP_062233.2_K76k	ACETYL	prot-ac	HEART	t58-heart	NP_062233.2_K76k	NA	NA	male	8w	0.588642	0.125304	0.00288236	4.6977	NA	NA	0.00205105	0.0221963
ACETYL;HEART;NP_062256.1_K147k	ACETYL	prot-ac	HEART	t58-heart	NP_062256.1_K147k	NA	NA	female	1w	0.117638	0.169233	0.494013	0.69512	NA	NA	0.000382774	0.00731564
ACETYL;HEART;NP_062256.1_K147k	ACETYL	prot-ac	HEART	t58-heart	NP_062256.1_K147k	NA	NA	female	2w	0.43732	0.169233	0.0166654	2.58413	NA	NA	0.000382774	0.00731564
ACETYL;HEART;NP_062256.1_K147k	ACETYL	prot-ac	HEART	t58-heart	NP_062256.1_K147k	NA	NA	female	4w	0.0523562	0.169233	0.759851	0.30937	NA	NA	0.000382774	0.00731564
ACETYL;HEART;NP_062256.1_K147k	ACETYL	prot-ac	HEART	t58-heart	NP_062256.1_K147k	NA	NA	female	8w	0.0622693	0.169233	0.71631	0.36795	NA	NA	0.000382774	0.00731564
ACETYL;HEART;NP_062256.1_K147k	ACETYL	prot-ac	HEART	t58-heart	NP_062256.1_K147k	NA	NA	male	1w	-0.417318	0.0906742	0.000211408	-4.60239	NA	NA	0.000382774	0.00731564
ACETYL;HEART;NP_062256.1_K147k	ACETYL	prot-ac	HEART	t58-heart	NP_062256.1_K147k	NA	NA	male	2w	-0.355492	0.0685433	5.86056e-05	-5.18639	NA	NA	0.000382774	0.00731564
ACETYL;HEART;NP_062256.1_K147k	ACETYL	prot-ac	HEART	t58-heart	NP_062256.1_K147k	NA	NA	male	4w	-0.203141	0.0727011	0.0118376	-2.79419	NA	NA	0.000382774	0.00731564
ACETYL;HEART;NP_062256.1_K147k	ACETYL	prot-ac	HEART	t58-heart	NP_062256.1_K147k	NA	NA	male	8w	-0.130587	0.0727011	0.0889526	-1.79621	NA	NA	0.000382774	0.00731564
ACETYL;HEART;NP_062259.2_K589k	ACETYL	prot-ac	HEART	t58-heart	NP_062259.2_K589k	NA	NA	female	1w	0.157207	0.0576048	0.0108942	2.72906	NA	NA	0.000103779	0.00299122
ACETYL;HEART;NP_062259.2_K589k	ACETYL	prot-ac	HEART	t58-heart	NP_062259.2_K589k	NA	NA	female	2w	0.0519374	0.0576048	0.375016	0.90162	NA	NA	0.000103779	0.00299122
ACETYL;HEART;NP_062259.2_K589k	ACETYL	prot-ac	HEART	t58-heart	NP_062259.2_K589k	NA	NA	female	4w	0.0108252	0.0576048	0.852304	0.18792	NA	NA	0.000103779	0.00299122
ACETYL;HEART;NP_062259.2_K589k	ACETYL	prot-ac	HEART	t58-heart	NP_062259.2_K589k	NA	NA	female	8w	0.179961	0.0576048	0.00414758	3.12406	NA	NA	0.000103779	0.00299122
ACETYL;HEART;NP_062259.2_K589k	ACETYL	prot-ac	HEART	t58-heart	NP_062259.2_K589k	NA	NA	male	1w	-0.0359023	0.0708994	0.617548	-0.50638	NA	NA	0.000103779	0.00299122
ACETYL;HEART;NP_062259.2_K589k	ACETYL	prot-ac	HEART	t58-heart	NP_062259.2_K589k	NA	NA	male	2w	-0.0893808	0.0587867	0.142432	-1.52043	NA	NA	0.000103779	0.00299122
ACETYL;HEART;NP_062259.2_K589k	ACETYL	prot-ac	HEART	t58-heart	NP_062259.2_K589k	NA	NA	male	4w	0.0238431	0.0614007	0.701455	0.38832	NA	NA	0.000103779	0.00299122
ACETYL;HEART;NP_062259.2_K589k	ACETYL	prot-ac	HEART	t58-heart	NP_062259.2_K589k	NA	NA	male	8w	0.206994	0.0614007	0.00271237	3.37121	NA	NA	0.000103779	0.00299122
ACETYL;HEART;NP_064456.2_K283k	ACETYL	prot-ac	HEART	t58-heart	NP_064456.2_K283k	NA	NA	female	1w	0.464612	0.175269	0.0131082	2.65085	NA	NA	0.00150989	0.020162
ACETYL;HEART;NP_064456.2_K283k	ACETYL	prot-ac	HEART	t58-heart	NP_064456.2_K283k	NA	NA	female	2w	0.238849	0.175269	0.183911	1.36276	NA	NA	0.00150989	0.020162
ACETYL;HEART;NP_064456.2_K283k	ACETYL	prot-ac	HEART	t58-heart	NP_064456.2_K283k	NA	NA	female	4w	0.162793	0.175269	0.360988	0.92882	NA	NA	0.00150989	0.020162
ACETYL;HEART;NP_064456.2_K283k	ACETYL	prot-ac	HEART	t58-heart	NP_064456.2_K283k	NA	NA	female	8w	0.270776	0.175269	0.133689	1.54492	NA	NA	0.00150989	0.020162
ACETYL;HEART;NP_064456.2_K283k	ACETYL	prot-ac	HEART	t58-heart	NP_064456.2_K283k	NA	NA	male	1w	-0.560046	0.151713	0.00125139	-3.69148	NA	NA	0.00150989	0.020162
ACETYL;HEART;NP_064456.2_K283k	ACETYL	prot-ac	HEART	t58-heart	NP_064456.2_K283k	NA	NA	male	2w	-0.539765	0.125794	0.000288007	-4.29087	NA	NA	0.00150989	0.020162
ACETYL;HEART;NP_064456.2_K283k	ACETYL	prot-ac	HEART	t58-heart	NP_064456.2_K283k	NA	NA	male	4w	-0.353294	0.131387	0.0133002	-2.68895	NA	NA	0.00150989	0.020162
ACETYL;HEART;NP_064456.2_K283k	ACETYL	prot-ac	HEART	t58-heart	NP_064456.2_K283k	NA	NA	male	8w	-0.128904	0.131387	0.337049	-0.9811	NA	NA	0.00150989	0.020162
ACETYL;HEART;NP_067599.1_K51k	ACETYL	prot-ac	HEART	t58-heart	NP_067599.1_K51k	NA	NA	female	1w	0.158833	0.115525	0.180165	1.37487	NA	NA	0.000734713	0.0131804
ACETYL;HEART;NP_067599.1_K51k	ACETYL	prot-ac	HEART	t58-heart	NP_067599.1_K51k	NA	NA	female	2w	0.0620249	0.115525	0.595616	0.5369	NA	NA	0.000734713	0.0131804
ACETYL;HEART;NP_067599.1_K51k	ACETYL	prot-ac	HEART	t58-heart	NP_067599.1_K51k	NA	NA	female	4w	0.135485	0.115525	0.25085	1.17277	NA	NA	0.000734713	0.0131804
ACETYL;HEART;NP_067599.1_K51k	ACETYL	prot-ac	HEART	t58-heart	NP_067599.1_K51k	NA	NA	female	8w	0.248314	0.115525	0.0404625	2.14944	NA	NA	0.000734713	0.0131804
ACETYL;HEART;NP_067599.1_K51k	ACETYL	prot-ac	HEART	t58-heart	NP_067599.1_K51k	NA	NA	male	1w	0.501275	0.106746	0.000106342	4.69596	NA	NA	0.000734713	0.0131804
ACETYL;HEART;NP_067599.1_K51k	ACETYL	prot-ac	HEART	t58-heart	NP_067599.1_K51k	NA	NA	male	2w	0.1811	0.0885092	0.0526922	2.04612	NA	NA	0.000734713	0.0131804
ACETYL;HEART;NP_067599.1_K51k	ACETYL	prot-ac	HEART	t58-heart	NP_067599.1_K51k	NA	NA	male	4w	0.423902	0.0924448	0.000139514	4.58546	NA	NA	0.000734713	0.0131804
ACETYL;HEART;NP_067599.1_K51k	ACETYL	prot-ac	HEART	t58-heart	NP_067599.1_K51k	NA	NA	male	8w	0.140583	0.0924448	0.142358	1.52072	NA	NA	0.000734713	0.0131804
ACETYL;HEART;NP_067599.1_K57k	ACETYL	prot-ac	HEART	t58-heart	NP_067599.1_K57k	NA	NA	female	1w	0.00650205	0.111949	0.954101	0.05808	NA	NA	0.00214712	0.0268647
ACETYL;HEART;NP_067599.1_K57k	ACETYL	prot-ac	HEART	t58-heart	NP_067599.1_K57k	NA	NA	female	2w	-0.0567986	0.111949	0.615909	-0.50736	NA	NA	0.00214712	0.0268647
ACETYL;HEART;NP_067599.1_K57k	ACETYL	prot-ac	HEART	t58-heart	NP_067599.1_K57k	NA	NA	female	4w	0.0139523	0.111949	0.901714	0.12463	NA	NA	0.00214712	0.0268647
ACETYL;HEART;NP_067599.1_K57k	ACETYL	prot-ac	HEART	t58-heart	NP_067599.1_K57k	NA	NA	female	8w	0.178037	0.111949	0.123083	1.59033	NA	NA	0.00214712	0.0268647
ACETYL;HEART;NP_067599.1_K57k	ACETYL	prot-ac	HEART	t58-heart	NP_067599.1_K57k	NA	NA	male	1w	0.374882	0.0820669	0.000145629	4.56801	NA	NA	0.00214712	0.0268647
ACETYL;HEART;NP_067599.1_K57k	ACETYL	prot-ac	HEART	t58-heart	NP_067599.1_K57k	NA	NA	male	2w	0.138897	0.0680462	0.0532162	2.04121	NA	NA	0.00214712	0.0268647
ACETYL;HEART;NP_067599.1_K57k	ACETYL	prot-ac	HEART	t58-heart	NP_067599.1_K57k	NA	NA	male	4w	0.260136	0.071072	0.00135035	3.66017	NA	NA	0.00214712	0.0268647
ACETYL;HEART;NP_067599.1_K57k	ACETYL	prot-ac	HEART	t58-heart	NP_067599.1_K57k	NA	NA	male	8w	0.0651439	0.071072	0.369147	0.91659	NA	NA	0.00214712	0.0268647
ACETYL;HEART;NP_067599.1_K64k	ACETYL	prot-ac	HEART	t58-heart	NP_067599.1_K64k	NA	NA	female	1w	0.45828	0.117873	0.000573339	3.88791	NA	NA	0.00220924	0.0233084
ACETYL;HEART;NP_067599.1_K64k	ACETYL	prot-ac	HEART	t58-heart	NP_067599.1_K64k	NA	NA	female	2w	0.470356	0.117873	0.000436332	3.99036	NA	NA	0.00220924	0.0233084
ACETYL;HEART;NP_067599.1_K64k	ACETYL	prot-ac	HEART	t58-heart	NP_067599.1_K64k	NA	NA	female	4w	0.154685	0.117873	0.200162	1.31231	NA	NA	0.00220924	0.0233084
ACETYL;HEART;NP_067599.1_K64k	ACETYL	prot-ac	HEART	t58-heart	NP_067599.1_K64k	NA	NA	female	8w	0.170274	0.117873	0.159774	1.44455	NA	NA	0.00220924	0.0233084
ACETYL;HEART;NP_067599.1_K64k	ACETYL	prot-ac	HEART	t58-heart	NP_067599.1_K64k	NA	NA	male	1w	-0.131309	0.127236	0.313108	-1.03202	NA	NA	0.00220924	0.0233084
ACETYL;HEART;NP_067599.1_K64k	ACETYL	prot-ac	HEART	t58-heart	NP_067599.1_K64k	NA	NA	male	2w	-0.122377	0.105498	0.258301	-1.15999	NA	NA	0.00220924	0.0233084
ACETYL;HEART;NP_067599.1_K64k	ACETYL	prot-ac	HEART	t58-heart	NP_067599.1_K64k	NA	NA	male	4w	0.0930287	0.110189	0.407473	0.84426	NA	NA	0.00220924	0.0233084
ACETYL;HEART;NP_067599.1_K64k	ACETYL	prot-ac	HEART	t58-heart	NP_067599.1_K64k	NA	NA	male	8w	-0.129946	0.110189	0.250686	-1.1793	NA	NA	0.00220924	0.0233084
ACETYL;HEART;NP_071565.2_K130k	ACETYL	prot-ac	HEART	t58-heart	NP_071565.2_K130k	NA	NA	female	1w	0.0906916	0.059232	0.137053	1.53113	NA	NA	0.00542718	0.0474257
ACETYL;HEART;NP_071565.2_K130k	ACETYL	prot-ac	HEART	t58-heart	NP_071565.2_K130k	NA	NA	female	2w	0.105748	0.059232	0.0851395	1.78531	NA	NA	0.00542718	0.0474257
ACETYL;HEART;NP_071565.2_K130k	ACETYL	prot-ac	HEART	t58-heart	NP_071565.2_K130k	NA	NA	female	4w	0.0622493	0.059232	0.302347	1.05094	NA	NA	0.00542718	0.0474257
ACETYL;HEART;NP_071565.2_K130k	ACETYL	prot-ac	HEART	t58-heart	NP_071565.2_K130k	NA	NA	female	8w	0.00450985	0.059232	0.939855	0.07614	NA	NA	0.00542718	0.0474257
ACETYL;HEART;NP_071565.2_K130k	ACETYL	prot-ac	HEART	t58-heart	NP_071565.2_K130k	NA	NA	male	1w	0.186237	0.0737143	0.0190933	2.52647	NA	NA	0.00542718	0.0474257
ACETYL;HEART;NP_071565.2_K130k	ACETYL	prot-ac	HEART	t58-heart	NP_071565.2_K130k	NA	NA	male	2w	0.291633	0.0611206	8.8363e-05	4.77143	NA	NA	0.00542718	0.0474257
ACETYL;HEART;NP_071565.2_K130k	ACETYL	prot-ac	HEART	t58-heart	NP_071565.2_K130k	NA	NA	male	4w	0.155404	0.0638384	0.0233512	2.43434	NA	NA	0.00542718	0.0474257
ACETYL;HEART;NP_071565.2_K130k	ACETYL	prot-ac	HEART	t58-heart	NP_071565.2_K130k	NA	NA	male	8w	0.187037	0.0638384	0.0076755	2.92986	NA	NA	0.00542718	0.0474257
ACETYL;HEART;NP_071565.2_K156k	ACETYL	prot-ac	HEART	t58-heart	NP_071565.2_K156k	NA	NA	female	1w	0.0434583	0.0632586	0.497785	0.68699	NA	NA	0.000493322	0.0107296
ACETYL;HEART;NP_071565.2_K156k	ACETYL	prot-ac	HEART	t58-heart	NP_071565.2_K156k	NA	NA	female	2w	0.0449808	0.0632586	0.482977	0.71106	NA	NA	0.000493322	0.0107296
ACETYL;HEART;NP_071565.2_K156k	ACETYL	prot-ac	HEART	t58-heart	NP_071565.2_K156k	NA	NA	female	4w	0.0934943	0.0632586	0.150671	1.47797	NA	NA	0.000493322	0.0107296
ACETYL;HEART;NP_071565.2_K156k	ACETYL	prot-ac	HEART	t58-heart	NP_071565.2_K156k	NA	NA	female	8w	0.0867789	0.0632586	0.181106	1.37181	NA	NA	0.000493322	0.0107296
ACETYL;HEART;NP_071565.2_K156k	ACETYL	prot-ac	HEART	t58-heart	NP_071565.2_K156k	NA	NA	male	1w	0.177691	0.0574517	0.00524969	3.09287	NA	NA	0.000493322	0.0107296
ACETYL;HEART;NP_071565.2_K156k	ACETYL	prot-ac	HEART	t58-heart	NP_071565.2_K156k	NA	NA	male	2w	0.285216	0.0476364	4.71204e-06	5.98734	NA	NA	0.000493322	0.0107296
ACETYL;HEART;NP_071565.2_K156k	ACETYL	prot-ac	HEART	t58-heart	NP_071565.2_K156k	NA	NA	male	4w	0.203392	0.0497546	0.000474434	4.0879	NA	NA	0.000493322	0.0107296
ACETYL;HEART;NP_071565.2_K156k	ACETYL	prot-ac	HEART	t58-heart	NP_071565.2_K156k	NA	NA	male	8w	0.246191	0.0497546	5.7333e-05	4.9481	NA	NA	0.000493322	0.0107296
ACETYL;HEART;NP_071565.2_K249k	ACETYL	prot-ac	HEART	t58-heart	NP_071565.2_K249k	NA	NA	female	1w	0.00499533	0.0568527	0.930615	0.08786	NA	NA	0.00401248	0.0404316
ACETYL;HEART;NP_071565.2_K249k	ACETYL	prot-ac	HEART	t58-heart	NP_071565.2_K249k	NA	NA	female	2w	-0.0361395	0.0568527	0.530197	-0.63567	NA	NA	0.00401248	0.0404316
ACETYL;HEART;NP_071565.2_K249k	ACETYL	prot-ac	HEART	t58-heart	NP_071565.2_K249k	NA	NA	female	4w	0.00724533	0.0568527	0.89951	0.12744	NA	NA	0.00401248	0.0404316
ACETYL;HEART;NP_071565.2_K249k	ACETYL	prot-ac	HEART	t58-heart	NP_071565.2_K249k	NA	NA	female	8w	0.141729	0.0568527	0.0189106	2.49292	NA	NA	0.00401248	0.0404316
ACETYL;HEART;NP_071565.2_K249k	ACETYL	prot-ac	HEART	t58-heart	NP_071565.2_K249k	NA	NA	male	1w	-0.0576392	0.0676181	0.403026	-0.85242	NA	NA	0.00401248	0.0404316
ACETYL;HEART;NP_071565.2_K249k	ACETYL	prot-ac	HEART	t58-heart	NP_071565.2_K249k	NA	NA	male	2w	0.103499	0.056066	0.0781837	1.84601	NA	NA	0.00401248	0.0404316
ACETYL;HEART;NP_071565.2_K249k	ACETYL	prot-ac	HEART	t58-heart	NP_071565.2_K249k	NA	NA	male	4w	0.104488	0.058559	0.0879622	1.78431	NA	NA	0.00401248	0.0404316
ACETYL;HEART;NP_071565.2_K249k	ACETYL	prot-ac	HEART	t58-heart	NP_071565.2_K249k	NA	NA	male	8w	0.177791	0.058559	0.005996	3.03611	NA	NA	0.00401248	0.0404316
ACETYL;HEART;NP_071565.2_K359k	ACETYL	prot-ac	HEART	t58-heart	NP_071565.2_K359k	NA	NA	female	1w	0.0889334	0.063318	0.171244	1.40455	NA	NA	6.63712e-05	0.00244949
ACETYL;HEART;NP_071565.2_K359k	ACETYL	prot-ac	HEART	t58-heart	NP_071565.2_K359k	NA	NA	female	2w	0.0762894	0.063318	0.238427	1.20486	NA	NA	6.63712e-05	0.00244949
ACETYL;HEART;NP_071565.2_K359k	ACETYL	prot-ac	HEART	t58-heart	NP_071565.2_K359k	NA	NA	female	4w	0.174442	0.063318	0.0102406	2.75501	NA	NA	6.63712e-05	0.00244949
ACETYL;HEART;NP_071565.2_K359k	ACETYL	prot-ac	HEART	t58-heart	NP_071565.2_K359k	NA	NA	female	8w	0.253635	0.063318	0.00041878	4.00573	NA	NA	6.63712e-05	0.00244949
ACETYL;HEART;NP_071565.2_K359k	ACETYL	prot-ac	HEART	t58-heart	NP_071565.2_K359k	NA	NA	male	1w	0.143093	0.0824134	0.0962864	1.73628	NA	NA	6.63712e-05	0.00244949
ACETYL;HEART;NP_071565.2_K359k	ACETYL	prot-ac	HEART	t58-heart	NP_071565.2_K359k	NA	NA	male	2w	0.0932359	0.0683336	0.186022	1.36442	NA	NA	6.63712e-05	0.00244949
ACETYL;HEART;NP_071565.2_K359k	ACETYL	prot-ac	HEART	t58-heart	NP_071565.2_K359k	NA	NA	male	4w	0.0484982	0.0713721	0.503794	0.67951	NA	NA	6.63712e-05	0.00244949
ACETYL;HEART;NP_071565.2_K359k	ACETYL	prot-ac	HEART	t58-heart	NP_071565.2_K359k	NA	NA	male	8w	0.33839	0.0713721	9.51637e-05	4.74121	NA	NA	6.63712e-05	0.00244949
ACETYL;HEART;NP_071565.2_K364k	ACETYL	prot-ac	HEART	t58-heart	NP_071565.2_K364k	NA	NA	female	1w	0.129434	0.0799233	0.11665	1.61947	NA	NA	2.6945e-06	0.000328253
ACETYL;HEART;NP_071565.2_K364k	ACETYL	prot-ac	HEART	t58-heart	NP_071565.2_K364k	NA	NA	female	2w	0.18836	0.0799233	0.0257266	2.35676	NA	NA	2.6945e-06	0.000328253
ACETYL;HEART;NP_071565.2_K364k	ACETYL	prot-ac	HEART	t58-heart	NP_071565.2_K364k	NA	NA	female	4w	0.155648	0.0799233	0.0616564	1.94747	NA	NA	2.6945e-06	0.000328253
ACETYL;HEART;NP_071565.2_K364k	ACETYL	prot-ac	HEART	t58-heart	NP_071565.2_K364k	NA	NA	female	8w	0.36573	0.0799233	8.98531e-05	4.57601	NA	NA	2.6945e-06	0.000328253
ACETYL;HEART;NP_071565.2_K364k	ACETYL	prot-ac	HEART	t58-heart	NP_071565.2_K364k	NA	NA	male	1w	0.172533	0.0908035	0.0704075	1.90007	NA	NA	2.6945e-06	0.000328253
ACETYL;HEART;NP_071565.2_K364k	ACETYL	prot-ac	HEART	t58-heart	NP_071565.2_K364k	NA	NA	male	2w	0.302653	0.0752903	0.00056078	4.01981	NA	NA	2.6945e-06	0.000328253
ACETYL;HEART;NP_071565.2_K364k	ACETYL	prot-ac	HEART	t58-heart	NP_071565.2_K364k	NA	NA	male	4w	0.184267	0.0786381	0.0284126	2.34323	NA	NA	2.6945e-06	0.000328253
ACETYL;HEART;NP_071565.2_K364k	ACETYL	prot-ac	HEART	t58-heart	NP_071565.2_K364k	NA	NA	male	8w	0.483727	0.0786381	3.20742e-06	6.1513	NA	NA	2.6945e-06	0.000328253
ACETYL;HEART;NP_071579.1_K78k	ACETYL	prot-ac	HEART	t58-heart	NP_071579.1_K78k	NA	NA	female	1w	0.00246742	0.0591808	0.967042	0.04169	NA	NA	9.25969e-05	0.00342675
ACETYL;HEART;NP_071579.1_K78k	ACETYL	prot-ac	HEART	t58-heart	NP_071579.1_K78k	NA	NA	female	2w	0.0284834	0.0591808	0.634078	0.4813	NA	NA	9.25969e-05	0.00342675
ACETYL;HEART;NP_071579.1_K78k	ACETYL	prot-ac	HEART	t58-heart	NP_071579.1_K78k	NA	NA	female	4w	0.131425	0.0591808	0.0347046	2.22075	NA	NA	9.25969e-05	0.00342675
ACETYL;HEART;NP_071579.1_K78k	ACETYL	prot-ac	HEART	t58-heart	NP_071579.1_K78k	NA	NA	female	8w	0.111495	0.0591808	0.0700797	1.88397	NA	NA	9.25969e-05	0.00342675
ACETYL;HEART;NP_071579.1_K78k	ACETYL	prot-ac	HEART	t58-heart	NP_071579.1_K78k	NA	NA	male	1w	0.126754	0.0746651	0.103464	1.69764	NA	NA	9.25969e-05	0.00342675
ACETYL;HEART;NP_071579.1_K78k	ACETYL	prot-ac	HEART	t58-heart	NP_071579.1_K78k	NA	NA	male	2w	0.33433	0.061909	1.91094e-05	5.40034	NA	NA	9.25969e-05	0.00342675
ACETYL;HEART;NP_071579.1_K78k	ACETYL	prot-ac	HEART	t58-heart	NP_071579.1_K78k	NA	NA	male	4w	0.243863	0.0646619	0.0010301	3.77136	NA	NA	9.25969e-05	0.00342675
ACETYL;HEART;NP_071579.1_K78k	ACETYL	prot-ac	HEART	t58-heart	NP_071579.1_K78k	NA	NA	male	8w	0.342601	0.0646619	2.4451e-05	5.29834	NA	NA	9.25969e-05	0.00342675
ACETYL;HEART;NP_071579.1_K94k	ACETYL	prot-ac	HEART	t58-heart	NP_071579.1_K94k	NA	NA	female	1w	0.123316	0.0764017	0.117825	1.61405	NA	NA	0.00124814	0.0186863
ACETYL;HEART;NP_071579.1_K94k	ACETYL	prot-ac	HEART	t58-heart	NP_071579.1_K94k	NA	NA	female	2w	0.0189594	0.0764017	0.805842	0.24815	NA	NA	0.00124814	0.0186863
ACETYL;HEART;NP_071579.1_K94k	ACETYL	prot-ac	HEART	t58-heart	NP_071579.1_K94k	NA	NA	female	4w	0.135333	0.0764017	0.087483	1.77133	NA	NA	0.00124814	0.0186863
ACETYL;HEART;NP_071579.1_K94k	ACETYL	prot-ac	HEART	t58-heart	NP_071579.1_K94k	NA	NA	female	8w	0.178281	0.0764017	0.0270958	2.33347	NA	NA	0.00124814	0.0186863
ACETYL;HEART;NP_071579.1_K94k	ACETYL	prot-ac	HEART	t58-heart	NP_071579.1_K94k	NA	NA	male	1w	0.153478	0.0911188	0.106032	1.68437	NA	NA	0.00124814	0.0186863
ACETYL;HEART;NP_071579.1_K94k	ACETYL	prot-ac	HEART	t58-heart	NP_071579.1_K94k	NA	NA	male	2w	0.328091	0.0755517	0.000253575	4.34261	NA	NA	0.00124814	0.0186863
ACETYL;HEART;NP_071579.1_K94k	ACETYL	prot-ac	HEART	t58-heart	NP_071579.1_K94k	NA	NA	male	4w	0.342391	0.0789112	0.000255875	4.33894	NA	NA	0.00124814	0.0186863
ACETYL;HEART;NP_071579.1_K94k	ACETYL	prot-ac	HEART	t58-heart	NP_071579.1_K94k	NA	NA	male	8w	0.277239	0.0789112	0.00192729	3.5133	NA	NA	0.00124814	0.0186863
ACETYL;HEART;NP_071615.1_K671k	ACETYL	prot-ac	HEART	t58-heart	NP_071615.1_K671k	NA	NA	female	1w	-0.309184	0.09716	0.0035838	-3.18221	NA	NA	0.00406697	0.0347782
ACETYL;HEART;NP_071615.1_K671k	ACETYL	prot-ac	HEART	t58-heart	NP_071615.1_K671k	NA	NA	female	2w	-0.19703	0.09716	0.0522657	-2.02789	NA	NA	0.00406697	0.0347782
ACETYL;HEART;NP_071615.1_K671k	ACETYL	prot-ac	HEART	t58-heart	NP_071615.1_K671k	NA	NA	female	4w	-0.269113	0.09716	0.00988474	-2.7698	NA	NA	0.00406697	0.0347782
ACETYL;HEART;NP_071615.1_K671k	ACETYL	prot-ac	HEART	t58-heart	NP_071615.1_K671k	NA	NA	female	8w	-0.198839	0.09716	0.0502799	-2.04651	NA	NA	0.00406697	0.0347782
ACETYL;HEART;NP_071615.1_K671k	ACETYL	prot-ac	HEART	t58-heart	NP_071615.1_K671k	NA	NA	male	1w	-0.166217	0.122349	0.187851	-1.35855	NA	NA	0.00406697	0.0347782
ACETYL;HEART;NP_071615.1_K671k	ACETYL	prot-ac	HEART	t58-heart	NP_071615.1_K671k	NA	NA	male	2w	-0.239538	0.101447	0.0273393	-2.36122	NA	NA	0.00406697	0.0347782
ACETYL;HEART;NP_071615.1_K671k	ACETYL	prot-ac	HEART	t58-heart	NP_071615.1_K671k	NA	NA	male	4w	-0.270927	0.105958	0.0178527	-2.55694	NA	NA	0.00406697	0.0347782
ACETYL;HEART;NP_071615.1_K671k	ACETYL	prot-ac	HEART	t58-heart	NP_071615.1_K671k	NA	NA	male	8w	-0.413117	0.105958	0.000754257	-3.89889	NA	NA	0.00406697	0.0347782
ACETYL;HEART;NP_071957.1_K308k	ACETYL	prot-ac	HEART	t58-heart	NP_071957.1_K308k	NA	NA	female	1w	0.0658838	0.0504675	0.202447	1.30547	NA	NA	0.00513641	0.0407358
ACETYL;HEART;NP_071957.1_K308k	ACETYL	prot-ac	HEART	t58-heart	NP_071957.1_K308k	NA	NA	female	2w	0.112858	0.0504675	0.0335542	2.23626	NA	NA	0.00513641	0.0407358
ACETYL;HEART;NP_071957.1_K308k	ACETYL	prot-ac	HEART	t58-heart	NP_071957.1_K308k	NA	NA	female	4w	0.103256	0.0504675	0.0503336	2.046	NA	NA	0.00513641	0.0407358
ACETYL;HEART;NP_071957.1_K308k	ACETYL	prot-ac	HEART	t58-heart	NP_071957.1_K308k	NA	NA	female	8w	0.110404	0.0504675	0.0372809	2.18762	NA	NA	0.00513641	0.0407358
ACETYL;HEART;NP_071957.1_K308k	ACETYL	prot-ac	HEART	t58-heart	NP_071957.1_K308k	NA	NA	male	1w	0.138816	0.0605215	0.0315726	2.29366	NA	NA	0.00513641	0.0407358
ACETYL;HEART;NP_071957.1_K308k	ACETYL	prot-ac	HEART	t58-heart	NP_071957.1_K308k	NA	NA	male	2w	0.225661	0.0501817	0.000173477	4.49687	NA	NA	0.00513641	0.0407358
ACETYL;HEART;NP_071957.1_K308k	ACETYL	prot-ac	HEART	t58-heart	NP_071957.1_K308k	NA	NA	male	4w	0.120033	0.0524131	0.0318097	2.29013	NA	NA	0.00513641	0.0407358
ACETYL;HEART;NP_071957.1_K308k	ACETYL	prot-ac	HEART	t58-heart	NP_071957.1_K308k	NA	NA	male	8w	0.160351	0.0524131	0.00567863	3.05936	NA	NA	0.00513641	0.0407358
ACETYL;HEART;NP_071957.1_K337k	ACETYL	prot-ac	HEART	t58-heart	NP_071957.1_K337k	NA	NA	female	1w	0.101512	0.0543946	0.0726068	1.86622	NA	NA	8.03295e-05	0.00283413
ACETYL;HEART;NP_071957.1_K337k	ACETYL	prot-ac	HEART	t58-heart	NP_071957.1_K337k	NA	NA	female	2w	0.0274752	0.0543946	0.617469	0.50511	NA	NA	8.03295e-05	0.00283413
ACETYL;HEART;NP_071957.1_K337k	ACETYL	prot-ac	HEART	t58-heart	NP_071957.1_K337k	NA	NA	female	4w	0.190616	0.0543946	0.00157165	3.50432	NA	NA	8.03295e-05	0.00283413
ACETYL;HEART;NP_071957.1_K337k	ACETYL	prot-ac	HEART	t58-heart	NP_071957.1_K337k	NA	NA	female	8w	0.160041	0.0543946	0.00650903	2.94222	NA	NA	8.03295e-05	0.00283413
ACETYL;HEART;NP_071957.1_K337k	ACETYL	prot-ac	HEART	t58-heart	NP_071957.1_K337k	NA	NA	male	1w	0.205235	0.0606226	0.0026213	3.38546	NA	NA	8.03295e-05	0.00283413
ACETYL;HEART;NP_071957.1_K337k	ACETYL	prot-ac	HEART	t58-heart	NP_071957.1_K337k	NA	NA	male	2w	0.250405	0.0502656	5.28207e-05	4.98165	NA	NA	8.03295e-05	0.00283413
ACETYL;HEART;NP_071957.1_K337k	ACETYL	prot-ac	HEART	t58-heart	NP_071957.1_K337k	NA	NA	male	4w	0.160777	0.0525007	0.00563865	3.06238	NA	NA	8.03295e-05	0.00283413
ACETYL;HEART;NP_071957.1_K337k	ACETYL	prot-ac	HEART	t58-heart	NP_071957.1_K337k	NA	NA	male	8w	0.178766	0.0525007	0.00250112	3.40503	NA	NA	8.03295e-05	0.00283413
ACETYL;HEART;NP_071970.2_K144k	ACETYL	prot-ac	HEART	t58-heart	NP_071970.2_K144k	NA	NA	female	1w	0.988162	0.261839	0.00239075	3.77393	NA	NA	0.00315886	0.0298659
ACETYL;HEART;NP_071970.2_K144k	ACETYL	prot-ac	HEART	t58-heart	NP_071970.2_K144k	NA	NA	female	2w	0.867744	0.261839	0.00572076	3.31403	NA	NA	0.00315886	0.0298659
ACETYL;HEART;NP_071970.2_K144k	ACETYL	prot-ac	HEART	t58-heart	NP_071970.2_K144k	NA	NA	female	4w	0.0533995	0.261839	0.841616	0.20394	NA	NA	0.00315886	0.0298659
ACETYL;HEART;NP_071970.2_K144k	ACETYL	prot-ac	HEART	t58-heart	NP_071970.2_K144k	NA	NA	female	8w	-0.197509	0.261839	0.464349	-0.75431	NA	NA	0.00315886	0.0298659
ACETYL;HEART;NP_071970.2_K144k	ACETYL	prot-ac	HEART	t58-heart	NP_071970.2_K144k	NA	NA	male	1w	-0.45357	0.324235	0.191118	-1.39889	NA	NA	0.00315886	0.0298659
ACETYL;HEART;NP_071970.2_K144k	ACETYL	prot-ac	HEART	t58-heart	NP_071970.2_K144k	NA	NA	male	2w	-0.619927	0.295985	0.0617583	-2.09445	NA	NA	0.00315886	0.0298659
ACETYL;HEART;NP_071970.2_K144k	ACETYL	prot-ac	HEART	t58-heart	NP_071970.2_K144k	NA	NA	male	4w	-0.646605	0.295985	0.052965	-2.18459	NA	NA	0.00315886	0.0298659
ACETYL;HEART;NP_071970.2_K144k	ACETYL	prot-ac	HEART	t58-heart	NP_071970.2_K144k	NA	NA	male	8w	-0.451569	0.324235	0.192924	-1.39272	NA	NA	0.00315886	0.0298659
ACETYL;HEART;NP_072106.1_K195k	ACETYL	prot-ac	HEART	t58-heart	NP_072106.1_K195k	NA	NA	female	1w	0.211498	0.091279	0.0281005	2.31705	NA	NA	0.00438474	0.0365655
ACETYL;HEART;NP_072106.1_K195k	ACETYL	prot-ac	HEART	t58-heart	NP_072106.1_K195k	NA	NA	female	2w	0.101897	0.091279	0.273849	1.11633	NA	NA	0.00438474	0.0365655
ACETYL;HEART;NP_072106.1_K195k	ACETYL	prot-ac	HEART	t58-heart	NP_072106.1_K195k	NA	NA	female	4w	0.135177	0.091279	0.149887	1.48092	NA	NA	0.00438474	0.0365655
ACETYL;HEART;NP_072106.1_K195k	ACETYL	prot-ac	HEART	t58-heart	NP_072106.1_K195k	NA	NA	female	8w	0.347775	0.091279	0.000704963	3.81002	NA	NA	0.00438474	0.0365655
ACETYL;HEART;NP_072106.1_K195k	ACETYL	prot-ac	HEART	t58-heart	NP_072106.1_K195k	NA	NA	male	1w	0.261515	0.148559	0.0920342	1.76035	NA	NA	0.00438474	0.0365655
ACETYL;HEART;NP_072106.1_K195k	ACETYL	prot-ac	HEART	t58-heart	NP_072106.1_K195k	NA	NA	male	2w	0.295996	0.123178	0.02499	2.40299	NA	NA	0.00438474	0.0365655
ACETYL;HEART;NP_072106.1_K195k	ACETYL	prot-ac	HEART	t58-heart	NP_072106.1_K195k	NA	NA	male	4w	-0.0390686	0.128656	0.764191	-0.30367	NA	NA	0.00438474	0.0365655
ACETYL;HEART;NP_072106.1_K195k	ACETYL	prot-ac	HEART	t58-heart	NP_072106.1_K195k	NA	NA	male	8w	0.0486863	0.128656	0.708688	0.37842	NA	NA	0.00438474	0.0365655
ACETYL;HEART;NP_072116.1_K97k	ACETYL	prot-ac	HEART	t58-heart	NP_072116.1_K97k	NA	NA	female	1w	-0.00199369	0.0769945	0.979527	-0.02589	NA	NA	0.00595129	0.0450395
ACETYL;HEART;NP_072116.1_K97k	ACETYL	prot-ac	HEART	t58-heart	NP_072116.1_K97k	NA	NA	female	2w	-0.0572983	0.0769945	0.463015	-0.74419	NA	NA	0.00595129	0.0450395
ACETYL;HEART;NP_072116.1_K97k	ACETYL	prot-ac	HEART	t58-heart	NP_072116.1_K97k	NA	NA	female	4w	0.111675	0.0769945	0.158142	1.45043	NA	NA	0.00595129	0.0450395
ACETYL;HEART;NP_072116.1_K97k	ACETYL	prot-ac	HEART	t58-heart	NP_072116.1_K97k	NA	NA	female	8w	0.112467	0.0769945	0.155319	1.46071	NA	NA	0.00595129	0.0450395
ACETYL;HEART;NP_072116.1_K97k	ACETYL	prot-ac	HEART	t58-heart	NP_072116.1_K97k	NA	NA	male	1w	0.442851	0.129478	0.00241111	3.42029	NA	NA	0.00595129	0.0450395
ACETYL;HEART;NP_072116.1_K97k	ACETYL	prot-ac	HEART	t58-heart	NP_072116.1_K97k	NA	NA	male	2w	0.43332	0.107357	0.000538603	4.03625	NA	NA	0.00595129	0.0450395
ACETYL;HEART;NP_072116.1_K97k	ACETYL	prot-ac	HEART	t58-heart	NP_072116.1_K97k	NA	NA	male	4w	0.282211	0.112131	0.0195039	2.5168	NA	NA	0.00595129	0.0450395
ACETYL;HEART;NP_072116.1_K97k	ACETYL	prot-ac	HEART	t58-heart	NP_072116.1_K97k	NA	NA	male	8w	0.310919	0.112131	0.0110023	2.77282	NA	NA	0.00595129	0.0450395
ACETYL;HEART;NP_074042.1_K353k	ACETYL	prot-ac	HEART	t58-heart	NP_074042.1_K353k	NA	NA	female	1w	0.072202	0.0640826	0.269512	1.1267	NA	NA	0.00472938	0.0479265
ACETYL;HEART;NP_074042.1_K353k	ACETYL	prot-ac	HEART	t58-heart	NP_074042.1_K353k	NA	NA	female	2w	0.0578939	0.0640826	0.374071	0.90343	NA	NA	0.00472938	0.0479265
ACETYL;HEART;NP_074042.1_K353k	ACETYL	prot-ac	HEART	t58-heart	NP_074042.1_K353k	NA	NA	female	4w	0.137259	0.0640826	0.0411175	2.14192	NA	NA	0.00472938	0.0479265
ACETYL;HEART;NP_074042.1_K353k	ACETYL	prot-ac	HEART	t58-heart	NP_074042.1_K353k	NA	NA	female	8w	0.203485	0.0640826	0.00364628	3.17535	NA	NA	0.00472938	0.0479265
ACETYL;HEART;NP_074042.1_K353k	ACETYL	prot-ac	HEART	t58-heart	NP_074042.1_K353k	NA	NA	male	1w	0.192439	0.0706465	0.0122901	2.72398	NA	NA	0.00472938	0.0479265
ACETYL;HEART;NP_074042.1_K353k	ACETYL	prot-ac	HEART	t58-heart	NP_074042.1_K353k	NA	NA	male	2w	0.170943	0.058577	0.00788387	2.91826	NA	NA	0.00472938	0.0479265
ACETYL;HEART;NP_074042.1_K353k	ACETYL	prot-ac	HEART	t58-heart	NP_074042.1_K353k	NA	NA	male	4w	0.151663	0.0611817	0.0211924	2.4789	NA	NA	0.00472938	0.0479265
ACETYL;HEART;NP_074042.1_K353k	ACETYL	prot-ac	HEART	t58-heart	NP_074042.1_K353k	NA	NA	male	8w	0.221491	0.0611817	0.00148788	3.62022	NA	NA	0.00472938	0.0479265
ACETYL;HEART;NP_075581.1_K167k	ACETYL	prot-ac	HEART	t58-heart	NP_075581.1_K167k	NA	NA	female	1w	0.0423469	0.158805	0.791702	0.26666	NA	NA	0.0019041	0.0235619
ACETYL;HEART;NP_075581.1_K167k	ACETYL	prot-ac	HEART	t58-heart	NP_075581.1_K167k	NA	NA	female	2w	-0.289005	0.158805	0.0795772	-1.81987	NA	NA	0.0019041	0.0235619
ACETYL;HEART;NP_075581.1_K167k	ACETYL	prot-ac	HEART	t58-heart	NP_075581.1_K167k	NA	NA	female	4w	0.0782578	0.158805	0.626035	0.49279	NA	NA	0.0019041	0.0235619
ACETYL;HEART;NP_075581.1_K167k	ACETYL	prot-ac	HEART	t58-heart	NP_075581.1_K167k	NA	NA	female	8w	0.349185	0.158805	0.0363912	2.19882	NA	NA	0.0019041	0.0235619
ACETYL;HEART;NP_075581.1_K167k	ACETYL	prot-ac	HEART	t58-heart	NP_075581.1_K167k	NA	NA	male	1w	0.272362	0.126026	0.0416614	2.16115	NA	NA	0.0019041	0.0235619
ACETYL;HEART;NP_075581.1_K167k	ACETYL	prot-ac	HEART	t58-heart	NP_075581.1_K167k	NA	NA	male	2w	0.263175	0.104496	0.0194299	2.51853	NA	NA	0.0019041	0.0235619
ACETYL;HEART;NP_075581.1_K167k	ACETYL	prot-ac	HEART	t58-heart	NP_075581.1_K167k	NA	NA	male	4w	0.233243	0.109142	0.0437821	2.13706	NA	NA	0.0019041	0.0235619
ACETYL;HEART;NP_075581.1_K167k	ACETYL	prot-ac	HEART	t58-heart	NP_075581.1_K167k	NA	NA	male	8w	0.405584	0.109142	0.00117858	3.71611	NA	NA	0.0019041	0.0235619
ACETYL;HEART;NP_075581.1_K427k	ACETYL	prot-ac	HEART	t58-heart	NP_075581.1_K427k	NA	NA	female	1w	0.0218343	0.0634218	0.733237	0.34427	NA	NA	0.000831032	0.0143044
ACETYL;HEART;NP_075581.1_K427k	ACETYL	prot-ac	HEART	t58-heart	NP_075581.1_K427k	NA	NA	female	2w	0.0192291	0.0634218	0.764003	0.30319	NA	NA	0.000831032	0.0143044
ACETYL;HEART;NP_075581.1_K427k	ACETYL	prot-ac	HEART	t58-heart	NP_075581.1_K427k	NA	NA	female	4w	0.0189436	0.0634218	0.767399	0.29869	NA	NA	0.000831032	0.0143044
ACETYL;HEART;NP_075581.1_K427k	ACETYL	prot-ac	HEART	t58-heart	NP_075581.1_K427k	NA	NA	female	8w	-0.0430748	0.0634218	0.502646	-0.67918	NA	NA	0.000831032	0.0143044
ACETYL;HEART;NP_075581.1_K427k	ACETYL	prot-ac	HEART	t58-heart	NP_075581.1_K427k	NA	NA	male	1w	0.227502	0.0685972	0.00309145	3.3165	NA	NA	0.000831032	0.0143044
ACETYL;HEART;NP_075581.1_K427k	ACETYL	prot-ac	HEART	t58-heart	NP_075581.1_K427k	NA	NA	male	2w	0.188231	0.0568778	0.00314426	3.3094	NA	NA	0.000831032	0.0143044
ACETYL;HEART;NP_075581.1_K427k	ACETYL	prot-ac	HEART	t58-heart	NP_075581.1_K427k	NA	NA	male	4w	0.0678126	0.0594069	0.265753	1.14149	NA	NA	0.000831032	0.0143044
ACETYL;HEART;NP_075581.1_K427k	ACETYL	prot-ac	HEART	t58-heart	NP_075581.1_K427k	NA	NA	male	8w	-0.111359	0.0594069	0.0739956	-1.87451	NA	NA	0.000831032	0.0143044
ACETYL;HEART;NP_075581.1_K531k	ACETYL	prot-ac	HEART	t58-heart	NP_075581.1_K531k	NA	NA	female	1w	0.0438922	0.0907115	0.632275	0.48387	NA	NA	0.000795731	0.0132494
ACETYL;HEART;NP_075581.1_K531k	ACETYL	prot-ac	HEART	t58-heart	NP_075581.1_K531k	NA	NA	female	2w	-0.0137823	0.0907115	0.880336	-0.15194	NA	NA	0.000795731	0.0132494
ACETYL;HEART;NP_075581.1_K531k	ACETYL	prot-ac	HEART	t58-heart	NP_075581.1_K531k	NA	NA	female	4w	-0.0830432	0.0907115	0.36783	-0.91546	NA	NA	0.000795731	0.0132494
ACETYL;HEART;NP_075581.1_K531k	ACETYL	prot-ac	HEART	t58-heart	NP_075581.1_K531k	NA	NA	female	8w	-0.269514	0.0907115	0.00606326	-2.97111	NA	NA	0.000795731	0.0132494
ACETYL;HEART;NP_075581.1_K531k	ACETYL	prot-ac	HEART	t58-heart	NP_075581.1_K531k	NA	NA	male	1w	0.273967	0.0989721	0.0111203	2.76813	NA	NA	0.000795731	0.0132494
ACETYL;HEART;NP_075581.1_K531k	ACETYL	prot-ac	HEART	t58-heart	NP_075581.1_K531k	NA	NA	male	2w	0.33673	0.0820633	0.000456833	4.10329	NA	NA	0.000795731	0.0132494
ACETYL;HEART;NP_075581.1_K531k	ACETYL	prot-ac	HEART	t58-heart	NP_075581.1_K531k	NA	NA	male	4w	0.150126	0.0857124	0.0935776	1.75151	NA	NA	0.000795731	0.0132494
ACETYL;HEART;NP_075581.1_K531k	ACETYL	prot-ac	HEART	t58-heart	NP_075581.1_K531k	NA	NA	male	8w	0.102455	0.0857124	0.244491	1.19534	NA	NA	0.000795731	0.0132494
ACETYL;HEART;NP_075591.1_K145k	ACETYL	prot-ac	HEART	t58-heart	NP_075591.1_K145k	NA	NA	female	1w	0.0524788	0.12768	0.684903	0.41102	NA	NA	0.0044812	0.0414461
ACETYL;HEART;NP_075591.1_K145k	ACETYL	prot-ac	HEART	t58-heart	NP_075591.1_K145k	NA	NA	female	2w	0.0872864	0.12768	0.501107	0.68363	NA	NA	0.0044812	0.0414461
ACETYL;HEART;NP_075591.1_K145k	ACETYL	prot-ac	HEART	t58-heart	NP_075591.1_K145k	NA	NA	female	4w	-0.151729	0.12768	0.246946	-1.18835	NA	NA	0.0044812	0.0414461
ACETYL;HEART;NP_075591.1_K145k	ACETYL	prot-ac	HEART	t58-heart	NP_075591.1_K145k	NA	NA	female	8w	-0.384361	0.12768	0.0062824	-3.01034	NA	NA	0.0044812	0.0414461
ACETYL;HEART;NP_075591.1_K145k	ACETYL	prot-ac	HEART	t58-heart	NP_075591.1_K145k	NA	NA	male	1w	-0.138497	0.185872	0.465641	-0.74512	NA	NA	0.0044812	0.0414461
ACETYL;HEART;NP_075591.1_K145k	ACETYL	prot-ac	HEART	t58-heart	NP_075591.1_K145k	NA	NA	male	2w	-0.292977	0.143976	0.0565764	-2.03491	NA	NA	0.0044812	0.0414461
ACETYL;HEART;NP_075591.1_K145k	ACETYL	prot-ac	HEART	t58-heart	NP_075591.1_K145k	NA	NA	male	4w	-0.404223	0.143976	0.0115009	-2.80758	NA	NA	0.0044812	0.0414461
ACETYL;HEART;NP_075591.1_K145k	ACETYL	prot-ac	HEART	t58-heart	NP_075591.1_K145k	NA	NA	male	8w	-0.368689	0.151764	0.0256057	-2.42936	NA	NA	0.0044812	0.0414461
ACETYL;HEART;NP_077076.1_K59k	ACETYL	prot-ac	HEART	t58-heart	NP_077076.1_K59k	NA	NA	female	1w	0.1623	0.128145	0.218127	1.26654	NA	NA	0.004879	0.039475
ACETYL;HEART;NP_077076.1_K59k	ACETYL	prot-ac	HEART	t58-heart	NP_077076.1_K59k	NA	NA	female	2w	-0.295694	0.128145	0.0304707	-2.3075	NA	NA	0.004879	0.039475
ACETYL;HEART;NP_077076.1_K59k	ACETYL	prot-ac	HEART	t58-heart	NP_077076.1_K59k	NA	NA	female	4w	0.00594591	0.128145	0.963396	0.0464	NA	NA	0.004879	0.039475
ACETYL;HEART;NP_077076.1_K59k	ACETYL	prot-ac	HEART	t58-heart	NP_077076.1_K59k	NA	NA	female	8w	-0.341751	0.128145	0.0138436	-2.66691	NA	NA	0.004879	0.039475
ACETYL;HEART;NP_077076.1_K59k	ACETYL	prot-ac	HEART	t58-heart	NP_077076.1_K59k	NA	NA	male	1w	0.501096	0.341028	0.158679	1.46937	NA	NA	0.004879	0.039475
[truncated: 277,021+ more rows]

## Sheet: 3 - Differential features per g
# gene_symbol: official gene symbol according to the 11/15/21 RGD GENES_RAT.txt mapping
# n_features: number of training-differential features associated with the gene symbol. a feature is defined as OME;TISSUE;feature_ID
# features: pipe (|)-separated list of training-differential features associated with the gene symbol. a feature is defined as OME;TISSUE;feature_ID
# n_feature_IDs: number of unique training-differential feature_IDs associated with the gene symbol. "feature_ID" is tissue-agnostic; "feature" is not
# n_omes: number of omes in which features associated with the gene symbol are training-differential. the only omes considered here are METHYL, ATAC, TRNSCRPT, PROT, PHOSPHO, IMMUNO
# omes: comma-separated list of omes in which features associated with the gene symbol are training-differential. possible values are comprised of METHYL, ATAC, TRNSCRPT, PROT, PHOSPHO, IMMUNO
# n_tissues: number of tissues in which features associated with the gene symbol are training-differential. the only tissues considered here are HEART, SKM-GN, WAT-SC, LIVER, LUNG, KIDNEY
# tissues: comma-separated list of tissues in which features associated with the gene symbol are training-differential. possible values are compried of HEART, SKM-GN, WAT-SC, LIVER, LUNG, KIDNEY
gene_symbol	n_features	features	n_feature_IDs	n_omes	omes	n_tissues	tissues
Mt-co1	3	PROT;LIVER;AP_004894.1|TRNSCRPT;SKM-GN;ENSRNOG00000034234|TRNSCRPT;HEART;ENSRNOG00000034234	2	2	PROT,TRNSCRPT	3	HEART,LIVER,SKM-GN
Ins1	2	IMMUNO;WAT-SC;C Peptide|IMMUNO;WAT-SC;INSULIN	2	1	IMMUNO	1	WAT-SC
Egf	2	IMMUNO;SKM-GN;EGF|IMMUNO;KIDNEY;EGF	1	1	IMMUNO	2	KIDNEY,SKM-GN
Slc26a1	1	TRNSCRPT;KIDNEY;ENSRNOG00000000041	1	1	TRNSCRPT	1	KIDNEY
Dr1	1	TRNSCRPT;LUNG;ENSRNOG00000000070	1	1	TRNSCRPT	1	LUNG
Antxr2	1	TRNSCRPT;WAT-SC;ENSRNOG00000000081	1	1	TRNSCRPT	1	WAT-SC
Rnf115	1	TRNSCRPT;HEART;ENSRNOG00000000098	1	1	TRNSCRPT	1	HEART
Ak2	3	TRNSCRPT;KIDNEY;ENSRNOG00000000122|PROT;SKM-GN;NP_001029139.1|PHOSPHO;LIVER;NP_112248.2_S75s	3	3	PHOSPHO,PROT,TRNSCRPT	3	KIDNEY,LIVER,SKM-GN
Plxdc2	2	TRNSCRPT;LUNG;ENSRNOG00000000142|PROT;LUNG;NP_001101892.1	2	2	PROT,TRNSCRPT	1	LUNG
Pik3r3	1	TRNSCRPT;HEART;ENSRNOG00000000145	1	1	TRNSCRPT	1	HEART
Cdo1	2	TRNSCRPT;WAT-SC;ENSRNOG00000000158|ATAC;LIVER;chr18:40713671-40714390	2	2	ATAC,TRNSCRPT	2	LIVER,WAT-SC
Alas2	2	TRNSCRPT;HEART;ENSRNOG00000000167|TRNSCRPT;LUNG;ENSRNOG00000000167	1	1	TRNSCRPT	2	HEART,LUNG
Mier2	1	TRNSCRPT;WAT-SC;ENSRNOG00000000175	1	1	TRNSCRPT	1	WAT-SC
Plpp2	1	TRNSCRPT;WAT-SC;ENSRNOG00000000177	1	1	TRNSCRPT	1	WAT-SC
Csf2rb	1	TRNSCRPT;LUNG;ENSRNOG00000000187	1	1	TRNSCRPT	1	LUNG
Abhd5	4	TRNSCRPT;LUNG;ENSRNOG00000000221|TRNSCRPT;WAT-SC;ENSRNOG00000000221|PROT;HEART;NP_997689.1|PROT;LIVER;NP_997689.1	2	2	PROT,TRNSCRPT	4	HEART,LIVER,LUNG,WAT-SC
Ccl7	2	TRNSCRPT;LUNG;ENSRNOG00000000239|TRNSCRPT;WAT-SC;ENSRNOG00000000239	1	1	TRNSCRPT	2	LUNG,WAT-SC
Prodh1	4	TRNSCRPT;SKM-GN;ENSRNOG00000000281|PROT;HEART;NP_001129250.2|PROT;LUNG;NP_001129250.2|PROT;LIVER;NP_001129250.2	2	2	PROT,TRNSCRPT	4	HEART,LIVER,LUNG,SKM-GN
Foxo3	7	TRNSCRPT;HEART;ENSRNOG00000000299|ATAC;LIVER;chr20:46435038-46436300|ATAC;LIVER;chr20:46453687-46454084|ATAC;LIVER;chr20:46465480-46466160|ATAC;LIVER;chr20:46470277-46472025|ATAC;LIVER;chr20:46477022-46478261|ATAC;LIVER;chr20:46500401-46501604	7	2	ATAC,TRNSCRPT	2	HEART,LIVER
Nid2	3	TRNSCRPT;WAT-SC;ENSRNOG00000000341|PROT;HEART;NP_001012005.2|PROT;KIDNEY;NP_001012005.2	2	2	PROT,TRNSCRPT	3	HEART,KIDNEY,WAT-SC
Mypn	4	TRNSCRPT;SKM-GN;ENSRNOG00000000383|TRNSCRPT;HEART;ENSRNOG00000000383|PROT;HEART;NP_001101098.1|PHOSPHO;LUNG;NP_001101098.1_S100s	3	3	PHOSPHO,PROT,TRNSCRPT	3	HEART,LUNG,SKM-GN
Pbld1	2	TRNSCRPT;HEART;ENSRNOG00000000386|PROT;LIVER;NP_612539.2	2	2	PROT,TRNSCRPT	2	HEART,LIVER
Ccar1	3	TRNSCRPT;LUNG;ENSRNOG00000000397|PROT;LIVER;NP_001102005.1|PHOSPHO;HEART;NP_001102005.1_S534sT537tY540y	3	3	PHOSPHO,PROT,TRNSCRPT	3	HEART,LIVER,LUNG
Pln	6	TRNSCRPT;HEART;ENSRNOG00000000413|TRNSCRPT;WAT-SC;ENSRNOG00000000413|PHOSPHO;HEART;NP_073198.1_S16s|ATAC;SKM-GN;chr20:34568230-34568788|ATAC;SKM-GN;chr20:34570860-34571628|ATAC;SKM-GN;chr20:34572607-34572833	5	3	ATAC,PHOSPHO,TRNSCRPT	3	HEART,SKM-GN,WAT-SC
Cep85l	3	TRNSCRPT;SKM-GN;ENSRNOG00000000414|PHOSPHO;SKM-GN;NP_001171300.1_S15s|ATAC;SKM-GN;chr20:34579127-34579734	3	3	ATAC,PHOSPHO,TRNSCRPT	1	SKM-GN
Prrt1	2	TRNSCRPT;HEART;ENSRNOG00000000433|TRNSCRPT;WAT-SC;ENSRNOG00000000433	1	1	TRNSCRPT	2	HEART,WAT-SC
Ager	1	TRNSCRPT;LUNG;ENSRNOG00000000439	1	1	TRNSCRPT	1	LUNG
Gpsm3	1	TRNSCRPT;WAT-SC;ENSRNOG00000000441	1	1	TRNSCRPT	1	WAT-SC
Notch4	3	TRNSCRPT;HEART;ENSRNOG00000000442|TRNSCRPT;LUNG;ENSRNOG00000000442|TRNSCRPT;WAT-SC;ENSRNOG00000000442	1	1	TRNSCRPT	3	HEART,LUNG,WAT-SC
C4a	5	TRNSCRPT;KIDNEY;ENSRNOG00000000443|TRNSCRPT;LIVER;ENSRNOG00000000443|TRNSCRPT;LUNG;ENSRNOG00000047657|TRNSCRPT;LIVER;ENSRNOG00000047657|METHYL;WAT-SC;chr20-8693_cluster1	3	2	METHYL,TRNSCRPT	4	KIDNEY,LIVER,LUNG,WAT-SC
RT1-Ba	2	TRNSCRPT;LUNG;ENSRNOG00000000451|TRNSCRPT;WAT-SC;ENSRNOG00000000451	1	1	TRNSCRPT	2	LUNG,WAT-SC
RT1-DOb	1	TRNSCRPT;WAT-SC;ENSRNOG00000000454	1	1	TRNSCRPT	1	WAT-SC
Tap2	1	TRNSCRPT;HEART;ENSRNOG00000000455	1	1	TRNSCRPT	1	HEART
Psmb8	2	TRNSCRPT;LUNG;ENSRNOG00000000456|PROT;LIVER;NP_542945.2	2	2	PROT,TRNSCRPT	2	LIVER,LUNG
Psmb9	1	TRNSCRPT;LUNG;ENSRNOG00000000459	1	1	TRNSCRPT	1	LUNG
Bak1	4	TRNSCRPT;WAT-SC;ENSRNOG00000000485|METHYL;HEART;chr20-11217_cluster1|METHYL;LUNG;chr20-11217_cluster1|METHYL;HEART;chr20-11217_cluster2	3	2	METHYL,TRNSCRPT	3	HEART,LUNG,WAT-SC
Rps10	2	TRNSCRPT;HEART;ENSRNOG00000000490|TRNSCRPT;HEART;ENSRNOG00000052141	2	1	TRNSCRPT	1	HEART
Def6	6	TRNSCRPT;LUNG;ENSRNOG00000000502|METHYL;SKM-GN;chr20-15608_cluster2|METHYL;HEART;chr20-15608_cluster2|METHYL;KIDNEY;chr20-15608_cluster6|METHYL;WAT-SC;chr20-15608_cluster6|METHYL;KIDNEY;chr20-15608_cluster7	4	2	METHYL,TRNSCRPT	5	HEART,KIDNEY,LUNG,SKM-GN,WAT-SC
Ppard	2	TRNSCRPT;SKM-GN;ENSRNOG00000000503|METHYL;WAT-SC;chr20-15645_cluster1	2	2	METHYL,TRNSCRPT	2	SKM-GN,WAT-SC
RGD735065	2	TRNSCRPT;HEART;ENSRNOG00000000524|TRNSCRPT;WAT-SC;ENSRNOG00000000524	1	1	TRNSCRPT	2	HEART,WAT-SC
Fgd2	2	TRNSCRPT;LUNG;ENSRNOG00000000528|TRNSCRPT;WAT-SC;ENSRNOG00000000528	1	1	TRNSCRPT	2	LUNG,WAT-SC
Btbd9	1	TRNSCRPT;WAT-SC;ENSRNOG00000000540	1	1	TRNSCRPT	1	WAT-SC
Lrrc20	3	TRNSCRPT;SKM-GN;ENSRNOG00000000560|TRNSCRPT;HEART;ENSRNOG00000000560|PROT;HEART;NP_001102641.1	2	2	PROT,TRNSCRPT	2	HEART,SKM-GN
Adamts14	1	TRNSCRPT;WAT-SC;ENSRNOG00000000563	1	1	TRNSCRPT	1	WAT-SC
Sgpl1	1	TRNSCRPT;LUNG;ENSRNOG00000000565	1	1	TRNSCRPT	1	LUNG
Vsir	1	TRNSCRPT;LUNG;ENSRNOG00000000569	1	1	TRNSCRPT	1	LUNG
Psap	2	TRNSCRPT;LUNG;ENSRNOG00000000571|PROT;WAT-SC;NP_001177167.1	2	2	PROT,TRNSCRPT	2	LUNG,WAT-SC
Amd1	1	TRNSCRPT;HEART;ENSRNOG00000000585	1	1	TRNSCRPT	1	HEART
Slc16a10	1	TRNSCRPT;LIVER;ENSRNOG00000000588	1	1	TRNSCRPT	1	LIVER
Traf3ip2	1	TRNSCRPT;WAT-SC;ENSRNOG00000000595	1	1	TRNSCRPT	1	WAT-SC
Fyn	2	TRNSCRPT;WAT-SC;ENSRNOG00000000596|PROT;WAT-SC;NP_036887.1	2	2	PROT,TRNSCRPT	1	WAT-SC
Pcdh15	1	TRNSCRPT;WAT-SC;ENSRNOG00000000606	1	1	TRNSCRPT	1	WAT-SC
Ube2d1	1	TRNSCRPT;HEART;ENSRNOG00000000611	1	1	TRNSCRPT	1	HEART
Cdk1	2	TRNSCRPT;LUNG;ENSRNOG00000000632|TRNSCRPT;WAT-SC;ENSRNOG00000000632	1	1	TRNSCRPT	2	LUNG,WAT-SC
Rhobtb1	4	TRNSCRPT;SKM-GN;ENSRNOG00000000633|TRNSCRPT;LUNG;ENSRNOG00000000633|TRNSCRPT;LIVER;ENSRNOG00000000633|ATAC;KIDNEY;chr20:20660036-20660917	2	2	ATAC,TRNSCRPT	4	KIDNEY,LIVER,LUNG,SKM-GN
Cabcoco1	1	TRNSCRPT;SKM-GN;ENSRNOG00000000634	1	1	TRNSCRPT	1	SKM-GN
Reep3	1	TRNSCRPT;LUNG;ENSRNOG00000000645	1	1	TRNSCRPT	1	LUNG
Ptprc	3	TRNSCRPT;LUNG;ENSRNOG00000000655|TRNSCRPT;WAT-SC;ENSRNOG00000000655|PROT;LUNG;NP_001103357.1	2	2	PROT,TRNSCRPT	2	LUNG,WAT-SC
Nek7	2	TRNSCRPT;SKM-GN;ENSRNOG00000000657|PROT;SKM-GN;NP_001101816.1	2	2	PROT,TRNSCRPT	1	SKM-GN
Acacb	2	TRNSCRPT;HEART;ENSRNOG00000000658|TRNSCRPT;WAT-SC;ENSRNOG00000000658	1	1	TRNSCRPT	2	HEART,WAT-SC
Coro1c	2	TRNSCRPT;WAT-SC;ENSRNOG00000000697|PROT;LIVER;NP_001102797.1	2	2	PROT,TRNSCRPT	2	LIVER,WAT-SC
Selplg	1	TRNSCRPT;LUNG;ENSRNOG00000000699	1	1	TRNSCRPT	1	LUNG
Cggbp1	2	TRNSCRPT;KIDNEY;ENSRNOG00000000718|ATAC;LIVER;chr11:1894887-1896158	2	2	ATAC,TRNSCRPT	2	KIDNEY,LIVER
RT1-CE5	1	TRNSCRPT;WAT-SC;ENSRNOG00000000723	1	1	TRNSCRPT	1	WAT-SC
Clic2	2	TRNSCRPT;HEART;ENSRNOG00000000728|TRNSCRPT;WAT-SC;ENSRNOG00000000728	1	1	TRNSCRPT	2	HEART,WAT-SC
Ubd	1	TRNSCRPT;LUNG;ENSRNOG00000000768	1	1	TRNSCRPT	1	LUNG
Gabbr1	1	TRNSCRPT;WAT-SC;ENSRNOG00000000774	1	1	TRNSCRPT	1	WAT-SC
RT1-S3	1	TRNSCRPT;HEART;ENSRNOG00000000777	1	1	TRNSCRPT	1	HEART
Rnf39	1	TRNSCRPT;WAT-SC;ENSRNOG00000000781	1	1	TRNSCRPT	1	WAT-SC
Ranbp2	2	TRNSCRPT;LUNG;ENSRNOG00000000796|PROT;LIVER;NP_001178533.1	2	2	PROT,TRNSCRPT	2	LIVER,LUNG
Man1a1	4	TRNSCRPT;HEART;ENSRNOG00000000800|TRNSCRPT;LUNG;ENSRNOG00000000800|TRNSCRPT;WAT-SC;ENSRNOG00000000800|ATAC;LIVER;chr20:35447388-35449564	2	2	ATAC,TRNSCRPT	4	HEART,LIVER,LUNG,WAT-SC
Gja1	5	TRNSCRPT;LUNG;ENSRNOG00000000805|PHOSPHO;HEART;NP_036699.1_S328sS330s|PHOSPHO;HEART;NP_036699.1_Y137y|PHOSPHO;HEART;NP_036699.1_Y247y|PHOSPHO;HEART;NP_036699.1_Y265y	5	2	PHOSPHO,TRNSCRPT	2	HEART,LUNG
Pkib	1	TRNSCRPT;LUNG;ENSRNOG00000000811	1	1	TRNSCRPT	1	LUNG
Smpdl3a	5	TRNSCRPT;LUNG;ENSRNOG00000000815|PROT;LUNG;NP_001005539.1|PROT;LIVER;NP_001005539.1|ATAC;HEART;chr20:40870576-40872870|ATAC;HEART;chr20:40882527-40882772	4	3	ATAC,PROT,TRNSCRPT	3	HEART,LIVER,LUNG
Ppp1r18	1	TRNSCRPT;WAT-SC;ENSRNOG00000000816	1	1	TRNSCRPT	1	WAT-SC
Calhm5	1	TRNSCRPT;HEART;ENSRNOG00000000825	1	1	TRNSCRPT	1	HEART
Ier3	1	TRNSCRPT;WAT-SC;ENSRNOG00000000827	1	1	TRNSCRPT	1	WAT-SC
Ltb	2	TRNSCRPT;SKM-GN;ENSRNOG00000000836|TRNSCRPT;LUNG;ENSRNOG00000000836	1	1	TRNSCRPT	2	LUNG,SKM-GN
Atp6v1g2	2	TRNSCRPT;HEART;ENSRNOG00000000840|PROT;HEART;NP_997655.1	2	2	PROT,TRNSCRPT	1	HEART
Ddx39b	3	TRNSCRPT;SKM-GN;ENSRNOG00000000841|TRNSCRPT;WAT-SC;ENSRNOG00000000841|PROT;LIVER;NP_579834.2	2	2	PROT,TRNSCRPT	3	LIVER,SKM-GN,WAT-SC
Cd40lg	2	TRNSCRPT;LUNG;ENSRNOG00000000871|TRNSCRPT;WAT-SC;ENSRNOG00000000871	1	1	TRNSCRPT	2	LUNG,WAT-SC
Fhl1	21	TRNSCRPT;HEART;ENSRNOG00000000875|PROT;SKM-GN;NP_001029098.1|PROT;HEART;NP_001029098.1|PHOSPHO;SKM-GN;NP_001029098.1_S10s|PHOSPHO;HEART;NP_001029098.1_S11s|PHOSPHO;SKM-GN;NP_001029098.1_S156s|PHOSPHO;SKM-GN;NP_001029098.1_S187s|PHOSPHO;SKM-GN;NP_001029098.1_S252s|PHOSPHO;SKM-GN;NP_001029098.1_S93s|PHOSPHO;HEART;NP_001029098.1_S93s|PHOSPHO;SKM-GN;NP_001029098.1_S98s|PHOSPHO;HEART;NP_001029098.1_S9…	18	3	PHOSPHO,PROT,TRNSCRPT	2	HEART,SKM-GN
Slc44a4	1	TRNSCRPT;WAT-SC;ENSRNOG00000000878	1	1	TRNSCRPT	1	WAT-SC
Fry	1	TRNSCRPT;HEART;ENSRNOG00000000894	1	1	TRNSCRPT	1	HEART
Tpst1	1	TRNSCRPT;LIVER;ENSRNOG00000000900	1	1	TRNSCRPT	1	LIVER
Hsph1	16	TRNSCRPT;LIVER;ENSRNOG00000000902|PROT;SKM-GN;NP_001011901.1|PROT;HEART;NP_001011901.1|PROT;KIDNEY;NP_001011901.1|PROT;LUNG;NP_001011901.1|PROT;LIVER;NP_001011901.1|PROT;WAT-SC;NP_001011901.1|PHOSPHO;LUNG;NP_001011901.1_S509sS510s|PHOSPHO;KIDNEY;NP_001011901.1_S510s|PHOSPHO;LUNG;NP_001011901.1_S510s|PHOSPHO;LIVER;NP_001011901.1_S510s|PHOSPHO;LIVER;NP_001011901.1_S558s|PHOSPHO;KIDNEY;NP_001011901.…	8	3	PHOSPHO,PROT,TRNSCRPT	6	HEART,KIDNEY,LIVER,LUNG,SKM-GN,WAT-SC
Medag	1	TRNSCRPT;SKM-GN;ENSRNOG00000000906	1	1	TRNSCRPT	1	SKM-GN
Phkg1	1	TRNSCRPT;SKM-GN;ENSRNOG00000000920	1	1	TRNSCRPT	1	SKM-GN
Sumf2	2	TRNSCRPT;SKM-GN;ENSRNOG00000000922|PROT;LIVER;NP_001020296.2	2	2	PROT,TRNSCRPT	2	LIVER,SKM-GN
Flt1	1	TRNSCRPT;SKM-GN;ENSRNOG00000000940	1	1	TRNSCRPT	1	SKM-GN
Rpl21	2	TRNSCRPT;KIDNEY;ENSRNOG00000000957|TRNSCRPT;WAT-SC;ENSRNOG00000032803	2	1	TRNSCRPT	2	KIDNEY,WAT-SC
Aacs	1	TRNSCRPT;WAT-SC;ENSRNOG00000000967	1	1	TRNSCRPT	1	WAT-SC
Bud31	1	TRNSCRPT;HEART;ENSRNOG00000000989	1	1	TRNSCRPT	1	HEART
Arpc1b	2	TRNSCRPT;LUNG;ENSRNOG00000000991|PROT;LUNG;NP_062162.1	2	2	PROT,TRNSCRPT	1	LUNG
Ncor2	2	TRNSCRPT;HEART;ENSRNOG00000001004|ATAC;LIVER;chr12:36871369-36873389	2	2	ATAC,TRNSCRPT	2	HEART,LIVER
Fcer2	2	TRNSCRPT;HEART;ENSRNOG00000001005|TRNSCRPT;WAT-SC;ENSRNOG00000001005	1	1	TRNSCRPT	2	HEART,WAT-SC
Tecpr1	1	TRNSCRPT;WAT-SC;ENSRNOG00000001010	1	1	TRNSCRPT	1	WAT-SC
Tsc22d1	2	TRNSCRPT;HEART;ENSRNOG00000001030|PROT;LIVER;NP_001103382.1	2	2	PROT,TRNSCRPT	2	HEART,LIVER
Tpt1	1	TRNSCRPT;KIDNEY;ENSRNOG00000001049	1	1	TRNSCRPT	1	KIDNEY
Slc25a30	2	TRNSCRPT;SKM-GN;ENSRNOG00000001052|TRNSCRPT;KIDNEY;ENSRNOG00000001052	1	1	TRNSCRPT	2	KIDNEY,SKM-GN
Rilpl1	1	TRNSCRPT;HEART;ENSRNOG00000001055	1	1	TRNSCRPT	1	HEART
Rac1	1	TRNSCRPT;SKM-GN;ENSRNOG00000001068	1	1	TRNSCRPT	1	SKM-GN
Abcb9	1	TRNSCRPT;WAT-SC;ENSRNOG00000001082	1	1	TRNSCRPT	1	WAT-SC
Kl	1	TRNSCRPT;LUNG;ENSRNOG00000001092	1	1	TRNSCRPT	1	LUNG
Foxk1	1	TRNSCRPT;WAT-SC;ENSRNOG00000001104	1	1	TRNSCRPT	1	WAT-SC
Fbxw8	1	TRNSCRPT;HEART;ENSRNOG00000001126	1	1	TRNSCRPT	1	HEART
Fbxo21	2	TRNSCRPT;WAT-SC;ENSRNOG00000001129|PROT;WAT-SC;NP_001101808.2	2	2	PROT,TRNSCRPT	1	WAT-SC
Prkab1	2	TRNSCRPT;LIVER;ENSRNOG00000001142|PHOSPHO;SKM-GN;NP_114182.1_S108s	2	2	PHOSPHO,TRNSCRPT	2	LIVER,SKM-GN
Rplp0	2	TRNSCRPT;KIDNEY;ENSRNOG00000001148|PROT;WAT-SC;NP_071797.1	2	2	PROT,TRNSCRPT	2	KIDNEY,WAT-SC
Glp1r	1	TRNSCRPT;LUNG;ENSRNOG00000001152	1	1	TRNSCRPT	1	LUNG
Umodl1	1	TRNSCRPT;WAT-SC;ENSRNOG00000001157	1	1	TRNSCRPT	1	WAT-SC
Abcg1	2	TRNSCRPT;HEART;ENSRNOG00000001158|TRNSCRPT;KIDNEY;ENSRNOG00000001158	1	1	TRNSCRPT	2	HEART,KIDNEY
Ubash3a	2	TRNSCRPT;LUNG;ENSRNOG00000001167|TRNSCRPT;WAT-SC;ENSRNOG00000001167	1	1	TRNSCRPT	2	LUNG,WAT-SC
Cabp1	1	TRNSCRPT;KIDNEY;ENSRNOG00000001173	1	1	TRNSCRPT	1	KIDNEY
Pknox1	1	TRNSCRPT;SKM-GN;ENSRNOG00000001184	1	1	TRNSCRPT	1	SKM-GN
Sik1	3	TRNSCRPT;SKM-GN;ENSRNOG00000001189|TRNSCRPT;WAT-SC;ENSRNOG00000001189|ATAC;LIVER;chr20:10677158-10677541	2	2	ATAC,TRNSCRPT	3	LIVER,SKM-GN,WAT-SC
Git2	1	TRNSCRPT;WAT-SC;ENSRNOG00000001190	1	1	TRNSCRPT	1	WAT-SC
Agpat3	3	TRNSCRPT;HEART;ENSRNOG00000001205|PROT;WAT-SC;NP_001099848.1|ATAC;KIDNEY;chr20:11113188-11114725	3	3	ATAC,PROT,TRNSCRPT	3	HEART,KIDNEY,WAT-SC
Gatd3a	4	TRNSCRPT;HEART;ENSRNOG00000001211|PROT;SKM-GN;NP_001004225.1|PROT;HEART;NP_001004225.1|PROT;LIVER;NP_001004225.1	2	2	PROT,TRNSCRPT	3	HEART,LIVER,SKM-GN
Trpm2	1	TRNSCRPT;WAT-SC;ENSRNOG00000001216	1	1	TRNSCRPT	1	WAT-SC
Itgb2	3	TRNSCRPT;LUNG;ENSRNOG00000001224|TRNSCRPT;WAT-SC;ENSRNOG00000001224|PROT;LUNG;NP_001032869.2	2	2	PROT,TRNSCRPT	2	LUNG,WAT-SC
Adarb1	2	TRNSCRPT;WAT-SC;ENSRNOG00000001227|METHYL;KIDNEY;chr20-23908_cluster1	2	2	METHYL,TRNSCRPT	2	KIDNEY,WAT-SC
Pofut2	2	TRNSCRPT;WAT-SC;ENSRNOG00000001228|PROT;WAT-SC;NP_001101091.2	2	2	PROT,TRNSCRPT	1	WAT-SC
Col18a1	1	TRNSCRPT;WAT-SC;ENSRNOG00000001229	1	1	TRNSCRPT	1	WAT-SC
Gna12	2	TRNSCRPT;HEART;ENSRNOG00000001235|PROT;LIVER;NP_112296.1	2	2	PROT,TRNSCRPT	2	HEART,LIVER
Clip1	11	TRNSCRPT;SKM-GN;ENSRNOG00000001247|TRNSCRPT;HEART;ENSRNOG00000001247|TRNSCRPT;LUNG;ENSRNOG00000001247|PHOSPHO;LUNG;NP_113933.2_S347s|PHOSPHO;SKM-GN;XP_008767475.1_S316sS317s|PHOSPHO;SKM-GN;XP_008767475.1_S347s|PHOSPHO;LUNG;XP_008767475.1_S347s|PHOSPHO;LUNG;XP_008767476.1_S347s|PHOSPHO;SKM-GN;XP_008767478.1_S316sS317s|PHOSPHO;SKM-GN;XP_008767478.1_S347s|PHOSPHO;LUNG;XP_008767478.1_S347s	7	2	PHOSPHO,TRNSCRPT	3	HEART,LUNG,SKM-GN
Col6a1	4	TRNSCRPT;SKM-GN;ENSRNOG00000001249|TRNSCRPT;LUNG;ENSRNOG00000001249|TRNSCRPT;WAT-SC;ENSRNOG00000001249|PROT;LIVER;XP_001079629.2	2	2	PROT,TRNSCRPT	4	LIVER,LUNG,SKM-GN,WAT-SC
Lfng	1	TRNSCRPT;WAT-SC;ENSRNOG00000001250	1	1	TRNSCRPT	1	WAT-SC
Col6a2	3	TRNSCRPT;SKM-GN;ENSRNOG00000001254|TRNSCRPT;WAT-SC;ENSRNOG00000001254|PROT;LIVER;NP_001094211.1	2	2	PROT,TRNSCRPT	3	LIVER,SKM-GN,WAT-SC
Mlxip	1	TRNSCRPT;SKM-GN;ENSRNOG00000001255	1	1	TRNSCRPT	1	SKM-GN
Hvcn1	1	TRNSCRPT;WAT-SC;ENSRNOG00000001270	1	1	TRNSCRPT	1	WAT-SC
Pcnt	3	TRNSCRPT;SKM-GN;ENSRNOG00000001276|TRNSCRPT;HEART;ENSRNOG00000001276|PHOSPHO;LIVER;XP_017443535.1_S2842s	2	2	PHOSPHO,TRNSCRPT	3	HEART,LIVER,SKM-GN
P2rx7	2	TRNSCRPT;LUNG;ENSRNOG00000001296|PROT;LUNG;NP_062129.1	2	2	PROT,TRNSCRPT	1	LUNG
Adora2a	1	TRNSCRPT;WAT-SC;ENSRNOG00000001302	1	1	TRNSCRPT	1	WAT-SC
Pdgfa	1	TRNSCRPT;SKM-GN;ENSRNOG00000001312	1	1	TRNSCRPT	1	SKM-GN
Fam20c	1	TRNSCRPT;WAT-SC;ENSRNOG00000001314	1	1	TRNSCRPT	1	WAT-SC
Zfp68	1	TRNSCRPT;LIVER;ENSRNOG00000001317	1	1	TRNSCRPT	1	LIVER
Asmt	1	TRNSCRPT;WAT-SC;ENSRNOG00000001324	1	1	TRNSCRPT	1	WAT-SC
Azgp1	4	TRNSCRPT;KIDNEY;ENSRNOG00000001333|TRNSCRPT;WAT-SC;ENSRNOG00000001333|PROT;KIDNEY;NP_036958.2|PROT;LIVER;XP_006249065.1	3	2	PROT,TRNSCRPT	3	KIDNEY,LIVER,WAT-SC
Zkscan1	1	TRNSCRPT;WAT-SC;ENSRNOG00000001335	1	1	TRNSCRPT	1	WAT-SC
Hpd	3	TRNSCRPT;LUNG;ENSRNOG00000001338|ATAC;LIVER;chr12:38833285-38833522|ATAC;LIVER;chr12:38833564-38833933	3	2	ATAC,TRNSCRPT	2	LIVER,LUNG
Aldh2	3	TRNSCRPT;HEART;ENSRNOG00000001344|PROT;SKM-GN;XP_006249447.1|PROT;HEART;XP_006249447.1	2	2	PROT,TRNSCRPT	2	HEART,SKM-GN
Slc8b1	1	TRNSCRPT;LIVER;ENSRNOG00000001383	1	1	TRNSCRPT	1	LIVER
Agfg2	4	TRNSCRPT;SKM-GN;ENSRNOG00000001404|TRNSCRPT;HEART;ENSRNOG00000001404|PROT;SKM-GN;XP_006249202.1|PHOSPHO;LIVER;XP_006249202.1_S460s	3	3	PHOSPHO,PROT,TRNSCRPT	3	HEART,LIVER,SKM-GN
Serpine1	2	TRNSCRPT;SKM-GN;ENSRNOG00000001414|IMMUNO;WAT-SC;PAI-1/SERPIN-E	2	2	IMMUNO,TRNSCRPT	2	SKM-GN,WAT-SC
Sh2b2	4	TRNSCRPT;SKM-GN;ENSRNOG00000001425|TRNSCRPT;LIVER;ENSRNOG00000001425|TRNSCRPT;WAT-SC;ENSRNOG00000001425|PHOSPHO;LIVER;NP_446121.1_S146s	2	2	PHOSPHO,TRNSCRPT	3	LIVER,SKM-GN,WAT-SC
Rasa4	3	TRNSCRPT;WAT-SC;ENSRNOG00000001431|PROT;LUNG;XP_002724855.1|PROT;WAT-SC;XP_002724855.1	2	2	PROT,TRNSCRPT	2	LUNG,WAT-SC
Dtx2	1	TRNSCRPT;WAT-SC;ENSRNOG00000001432	1	1	TRNSCRPT	1	WAT-SC
Por	3	TRNSCRPT;HEART;ENSRNOG00000001442|TRNSCRPT;KIDNEY;ENSRNOG00000001442|TRNSCRPT;LIVER;ENSRNOG00000001442	1	1	TRNSCRPT	3	HEART,KIDNEY,LIVER
Rhbdd2	1	TRNSCRPT;KIDNEY;ENSRNOG00000001443	1	1	TRNSCRPT	1	KIDNEY
Eln	2	TRNSCRPT;LUNG;ENSRNOG00000001469|TRNSCRPT;WAT-SC;ENSRNOG00000001469	1	1	TRNSCRPT	2	LUNG,WAT-SC
Cldn4	1	TRNSCRPT;WAT-SC;ENSRNOG00000001476	1	1	TRNSCRPT	1	WAT-SC
Ncf1	2	TRNSCRPT;LUNG;ENSRNOG00000001480|PROT;LUNG;NP_446186.2	2	2	PROT,TRNSCRPT	1	LUNG
Napa	1	TRNSCRPT;SKM-GN;ENSRNOG00000001494	1	1	TRNSCRPT	1	SKM-GN
Mia	1	TRNSCRPT;WAT-SC;ENSRNOG00000001499	1	1	TRNSCRPT	1	WAT-SC
Cdca7	1	TRNSCRPT;LUNG;ENSRNOG00000001514	1	1	TRNSCRPT	1	LUNG
Rapgef4	3	TRNSCRPT;SKM-GN;ENSRNOG00000001516|TRNSCRPT;LIVER;ENSRNOG00000001516|METHYL;LIVER;chr3-117688_cluster2	2	2	METHYL,TRNSCRPT	2	LIVER,SKM-GN
Itga6	1	TRNSCRPT;LUNG;ENSRNOG00000001518	1	1	TRNSCRPT	1	LUNG
Cd80	1	TRNSCRPT;LUNG;ENSRNOG00000001527	1	1	TRNSCRPT	1	LUNG
Gap43	1	TRNSCRPT;WAT-SC;ENSRNOG00000001528	1	1	TRNSCRPT	1	WAT-SC
RGD1563888	1	TRNSCRPT;WAT-SC;ENSRNOG00000001554	1	1	TRNSCRPT	1	WAT-SC
Hoxd10	1	TRNSCRPT;WAT-SC;ENSRNOG00000001581	1	1	TRNSCRPT	1	WAT-SC
Nrip1	2	TRNSCRPT;SKM-GN;ENSRNOG00000001585|TRNSCRPT;LUNG;ENSRNOG00000001585	1	1	TRNSCRPT	2	LUNG,SKM-GN
Lnpk	2	TRNSCRPT;SKM-GN;ENSRNOG00000001593|PROT;SKM-GN;XP_006234439.1	2	2	PROT,TRNSCRPT	1	SKM-GN
Atp5mc3	1	TRNSCRPT;HEART;ENSRNOG00000001596	1	1	TRNSCRPT	1	HEART
Cep97	1	TRNSCRPT;LUNG;ENSRNOG00000001609	1	1	TRNSCRPT	1	LUNG
Rpl24	1	TRNSCRPT;HEART;ENSRNOG00000001611	1	1	TRNSCRPT	1	HEART
Abi3bp	1	TRNSCRPT;WAT-SC;ENSRNOG00000001627	1	1	TRNSCRPT	1	WAT-SC
Tbc1d23	1	TRNSCRPT;LIVER;ENSRNOG00000001642	1	1	TRNSCRPT	1	LIVER
Filip1l	2	TRNSCRPT;WAT-SC;ENSRNOG00000001645|PROT;LUNG;XP_006221158.2	2	2	PROT,TRNSCRPT	2	LUNG,WAT-SC
Ets2	1	TRNSCRPT;LIVER;ENSRNOG00000001647	1	1	TRNSCRPT	1	LIVER
Kcnj15	2	TRNSCRPT;KIDNEY;ENSRNOG00000001656|METHYL;WAT-SC;chr11-70924_cluster3	2	2	METHYL,TRNSCRPT	2	KIDNEY,WAT-SC
Whrn	1	TRNSCRPT;WAT-SC;ENSRNOG00000001700	1	1	TRNSCRPT	1	WAT-SC
Cbr3	1	TRNSCRPT;WAT-SC;ENSRNOG00000001701	1	1	TRNSCRPT	1	WAT-SC
Il13ra1	1	TRNSCRPT;LIVER;ENSRNOG00000001713	1	1	TRNSCRPT	1	LIVER
LOC100360218	1	TRNSCRPT;LIVER;ENSRNOG00000001713	1	1	TRNSCRPT	1	LIVER
Atp13a4	1	TRNSCRPT;WAT-SC;ENSRNOG00000001714	1	1	TRNSCRPT	1	WAT-SC
Opa1	2	TRNSCRPT;HEART;ENSRNOG00000001717|PROT;SKM-GN;XP_006248559.1	2	2	PROT,TRNSCRPT	2	HEART,SKM-GN
Fam43a	2	TRNSCRPT;KIDNEY;ENSRNOG00000001728|TRNSCRPT;WAT-SC;ENSRNOG00000001728	1	1	TRNSCRPT	2	KIDNEY,WAT-SC
Xxylt1	1	TRNSCRPT;WAT-SC;ENSRNOG00000001729	1	1	TRNSCRPT	1	WAT-SC
Bdh1	5	TRNSCRPT;HEART;ENSRNOG00000001736|PROT;SKM-GN;NP_446447.2|PROT;HEART;NP_446447.2|PROT;LIVER;NP_446447.2|PHOSPHO;HEART;NP_446447.2_Y209y	3	3	PHOSPHO,PROT,TRNSCRPT	3	HEART,LIVER,SKM-GN
Nrros	1	TRNSCRPT;WAT-SC;ENSRNOG00000001752	1	1	TRNSCRPT	1	WAT-SC
Pcyt1a	1	TRNSCRPT;HEART;ENSRNOG00000001762	1	1	TRNSCRPT	1	HEART
Slc51a	1	TRNSCRPT;KIDNEY;ENSRNOG00000001765	1	1	TRNSCRPT	1	KIDNEY
Tfrc	4	TRNSCRPT;HEART;ENSRNOG00000001766|PROT;SKM-GN;NP_073203.1|PROT;HEART;NP_073203.1|PROT;LUNG;NP_073203.1	2	2	PROT,TRNSCRPT	3	HEART,LUNG,SKM-GN
Ehhadh	4	TRNSCRPT;WAT-SC;ENSRNOG00000001770|PROT;HEART;NP_598290.1|PROT;LIVER;NP_598290.1|ATAC;LIVER;chr11:82963901-82964188	3	3	ATAC,PROT,TRNSCRPT	3	HEART,LIVER,WAT-SC
Muc4	2	TRNSCRPT;WAT-SC;ENSRNOG00000001777|PROT;WAT-SC;XP_006221229.1	2	2	PROT,TRNSCRPT	1	WAT-SC
Heg1	1	TRNSCRPT;KIDNEY;ENSRNOG00000001793	1	1	TRNSCRPT	1	KIDNEY
Itgb5	1	TRNSCRPT;WAT-SC;ENSRNOG00000001795	1	1	TRNSCRPT	1	WAT-SC
Eif4a2	1	TRNSCRPT;HEART;ENSRNOG00000001815	1	1	TRNSCRPT	1	HEART
St6gal1	1	TRNSCRPT;WAT-SC;ENSRNOG00000001823	1	1	TRNSCRPT	1	WAT-SC
Masp1	2	TRNSCRPT;HEART;ENSRNOG00000001827|PROT;SKM-GN;NP_071593.1	2	2	PROT,TRNSCRPT	2	HEART,SKM-GN
Bcl6	2	TRNSCRPT;HEART;ENSRNOG00000001843|ATAC;LIVER;chr11:80259269-80260106	2	2	ATAC,TRNSCRPT	2	HEART,LIVER
Klhl42	1	TRNSCRPT;WAT-SC;ENSRNOG00000001844	1	1	TRNSCRPT	1	WAT-SC
Sdf2l1	3	TRNSCRPT;LUNG;ENSRNOG00000001859|TRNSCRPT;WAT-SC;ENSRNOG00000001859|PROT;LUNG;NP_001102903.1	2	2	PROT,TRNSCRPT	2	LUNG,WAT-SC
P2rx6	1	TRNSCRPT;SKM-GN;ENSRNOG00000001873	1	1	TRNSCRPT	1	SKM-GN
Med15	1	TRNSCRPT;WAT-SC;ENSRNOG00000001877	1	1	TRNSCRPT	1	WAT-SC
Klhl6	1	TRNSCRPT;LUNG;ENSRNOG00000001908	1	1	TRNSCRPT	1	LUNG
Tecrl	1	TRNSCRPT;HEART;ENSRNOG00000001912	1	1	TRNSCRPT	1	HEART
Chodl	1	TRNSCRPT;LUNG;ENSRNOG00000001915	1	1	TRNSCRPT	1	LUNG
Tp63	2	TRNSCRPT;SKM-GN;ENSRNOG00000001924|TRNSCRPT;WAT-SC;ENSRNOG00000001924	1	1	TRNSCRPT	2	SKM-GN,WAT-SC
Ccdc50	1	TRNSCRPT;WAT-SC;ENSRNOG00000001930	1	1	TRNSCRPT	1	WAT-SC
Smr3b	1	TRNSCRPT;WAT-SC;ENSRNOG00000001942	1	1	TRNSCRPT	1	WAT-SC
Csn3	1	TRNSCRPT;WAT-SC;ENSRNOG00000001951	1	1	TRNSCRPT	1	WAT-SC
Sult1e1	1	TRNSCRPT;WAT-SC;ENSRNOG00000001957	1	1	TRNSCRPT	1	WAT-SC
Mx1	2	TRNSCRPT;KIDNEY;ENSRNOG00000001959|PROT;KIDNEY;NP_001257987.1	2	2	PROT,TRNSCRPT	1	KIDNEY
Fam3b	1	TRNSCRPT;WAT-SC;ENSRNOG00000001962	1	1	TRNSCRPT	1	WAT-SC
Mx2	3	TRNSCRPT;KIDNEY;ENSRNOG00000001963|TRNSCRPT;LUNG;ENSRNOG00000001963|PROT;LUNG;NP_599177.2	2	2	PROT,TRNSCRPT	2	KIDNEY,LUNG
Ugt2a3	2	TRNSCRPT;LIVER;ENSRNOG00000001973|PROT;LIVER;NP_001129341.1	2	2	PROT,TRNSCRPT	1	LIVER
Ythdc1	1	TRNSCRPT;LUNG;ENSRNOG00000001996	1	1	TRNSCRPT	1	LUNG
Prdm8	1	TRNSCRPT;WAT-SC;ENSRNOG00000002004	1	1	TRNSCRPT	1	WAT-SC
Donson	1	TRNSCRPT;WAT-SC;ENSRNOG00000002012	1	1	TRNSCRPT	1	WAT-SC
Sidt1	1	TRNSCRPT;WAT-SC;ENSRNOG00000002013	1	1	TRNSCRPT	1	WAT-SC
Tmem50b	1	TRNSCRPT;HEART;ENSRNOG00000002028	1	1	TRNSCRPT	1	HEART
Ifngr2	1	TRNSCRPT;LUNG;ENSRNOG00000002032	1	1	TRNSCRPT	1	LUNG
Anxa3	3	TRNSCRPT;HEART;ENSRNOG00000002045|TRNSCRPT;LUNG;ENSRNOG00000002045|TRNSCRPT;WAT-SC;ENSRNOG00000002045	1	1	TRNSCRPT	3	HEART,LUNG,WAT-SC
Igfbp7	3	TRNSCRPT;LUNG;ENSRNOG00000002050|TRNSCRPT;WAT-SC;ENSRNOG00000002050|PROT;LUNG;NP_001013066.1	2	2	PROT,TRNSCRPT	2	LUNG,WAT-SC
Synj1	1	TRNSCRPT;WAT-SC;ENSRNOG00000002051	1	1	TRNSCRPT	1	WAT-SC
Fras1	1	TRNSCRPT;KIDNEY;ENSRNOG00000002053	1	1	TRNSCRPT	1	KIDNEY
Thegl	1	TRNSCRPT;WAT-SC;ENSRNOG00000002085	1	1	TRNSCRPT	1	WAT-SC
Ccng2	1	TRNSCRPT;LIVER;ENSRNOG00000002089	1	1	TRNSCRPT	1	LIVER
Tgfbr3	2	TRNSCRPT;WAT-SC;ENSRNOG00000002093|PROT;WAT-SC;NP_058952.1	2	2	PROT,TRNSCRPT	1	WAT-SC
Rasl11b	1	TRNSCRPT;HEART;ENSRNOG00000002097	1	1	TRNSCRPT	1	HEART
Sod1	1	TRNSCRPT;WAT-SC;ENSRNOG00000002115	1	1	TRNSCRPT	1	WAT-SC
Rplp2	4	TRNSCRPT;KIDNEY;ENSRNOG00000002116|TRNSCRPT;KIDNEY;ENSRNOG00000037607|PROT;LIVER;NP_001025192.1|PROT;WAT-SC;NP_001025192.1	3	2	PROT,TRNSCRPT	3	KIDNEY,LIVER,WAT-SC
Lrrc8c	1	TRNSCRPT;WAT-SC;ENSRNOG00000002122	1	1	TRNSCRPT	1	WAT-SC
Gbp6	2	TRNSCRPT;LUNG;ENSRNOG00000002134|PROT;WAT-SC;XP_006221724.3	2	2	PROT,TRNSCRPT	2	LUNG,WAT-SC
Sgcb	2	TRNSCRPT;HEART;ENSRNOG00000002135|TRNSCRPT;LUNG;ENSRNOG00000002135	1	1	TRNSCRPT	2	HEART,LUNG
Cd200	1	TRNSCRPT;WAT-SC;ENSRNOG00000002141	1	1	TRNSCRPT	1	WAT-SC
Nectin3	2	TRNSCRPT;WAT-SC;ENSRNOG00000002176|ATAC;LIVER;chr11:57830912-57831958	2	2	ATAC,TRNSCRPT	2	LIVER,WAT-SC
Gnpda2	2	TRNSCRPT;WAT-SC;ENSRNOG00000002177|PROT;WAT-SC;NP_001099475.1	2	2	PROT,TRNSCRPT	1	WAT-SC
Tbc1d1	6	TRNSCRPT;SKM-GN;ENSRNOG00000002180|PROT;SKM-GN;XP_001071842.3|PHOSPHO;SKM-GN;XP_001071842.3_S231s|PHOSPHO;SKM-GN;XP_001071842.3_S560sS567s|PHOSPHO;LIVER;XP_001071842.3_S663s|ATAC;SKM-GN;chr14:45603392-45604137	6	4	ATAC,PHOSPHO,PROT,TRNSCRPT	2	LIVER,SKM-GN
Hpse	1	TRNSCRPT;LUNG;ENSRNOG00000002188	1	1	TRNSCRPT	1	LUNG
Sowahb	2	TRNSCRPT;WAT-SC;ENSRNOG00000002202|PHOSPHO;LIVER;XP_001070624.1_S517s	2	2	PHOSPHO,TRNSCRPT	2	LIVER,WAT-SC
Mylk	9	TRNSCRPT;HEART;ENSRNOG00000002215|TRNSCRPT;LUNG;ENSRNOG00000002215|PHOSPHO;HEART;NP_001099344.2_S1251s|PHOSPHO;LUNG;NP_001099344.2_S1252s|PHOSPHO;LUNG;NP_001099344.2_S1816s|PHOSPHO;HEART;NP_001099344.2_S1819sT1821tS1822s|PHOSPHO;HEART;NP_001099344.2_T1817tS1819s|PHOSPHO;LUNG;XP_008766933.1_S1243s|PHOSPHO;LUNG;XP_008766933.1_S1807s	8	2	PHOSPHO,TRNSCRPT	2	HEART,LUNG
Plac8	1	TRNSCRPT;WAT-SC;ENSRNOG00000002217	1	1	TRNSCRPT	1	WAT-SC
Scarb2	2	TRNSCRPT;SKM-GN;ENSRNOG00000002225|PROT;SKM-GN;NP_446453.1	2	2	PROT,TRNSCRPT	1	SKM-GN
Adcy5	2	TRNSCRPT;HEART;ENSRNOG00000002229|TRNSCRPT;LUNG;ENSRNOG00000002229	1	1	TRNSCRPT	2	HEART,LUNG
Sema5b	1	TRNSCRPT;WAT-SC;ENSRNOG00000002238	1	1	TRNSCRPT	1	WAT-SC
Slc49a4	1	TRNSCRPT;SKM-GN;ENSRNOG00000002240	1	1	TRNSCRPT	1	SKM-GN
Pdgfra	1	TRNSCRPT;WAT-SC;ENSRNOG00000002244	1	1	TRNSCRPT	1	WAT-SC
Sec31a	1	TRNSCRPT;WAT-SC;ENSRNOG00000002251	1	1	TRNSCRPT	1	WAT-SC
Fam162a	3	TRNSCRPT;HEART;ENSRNOG00000002255|PROT;LIVER;XP_006248475.1|PROT;WAT-SC;XP_006248475.1	2	2	PROT,TRNSCRPT	3	HEART,LIVER,WAT-SC
Art3	1	TRNSCRPT;HEART;ENSRNOG00000002256	1	1	TRNSCRPT	1	HEART
Tmem150c	1	TRNSCRPT;WAT-SC;ENSRNOG00000002258	1	1	TRNSCRPT	1	WAT-SC
Naaa	1	TRNSCRPT;LUNG;ENSRNOG00000002273	1	1	TRNSCRPT	1	LUNG
Corin	2	TRNSCRPT;HEART;ENSRNOG00000002302|TRNSCRPT;KIDNEY;ENSRNOG00000002302	1	1	TRNSCRPT	2	HEART,KIDNEY
Kcnj12	1	TRNSCRPT;SKM-GN;ENSRNOG00000002303	1	1	TRNSCRPT	1	SKM-GN
Slc15a2	2	TRNSCRPT;LUNG;ENSRNOG00000002305|PROT;WAT-SC;NP_113860.2	2	2	PROT,TRNSCRPT	2	LUNG,WAT-SC
ENSRNOG00000002314	1	TRNSCRPT;HEART;ENSRNOG00000002314	1	1	TRNSCRPT	1	HEART
RGD1310587	1	TRNSCRPT;HEART;ENSRNOG00000002322	1	1	TRNSCRPT	1	HEART
Dgke	1	TRNSCRPT;HEART;ENSRNOG00000002338	1	1	TRNSCRPT	1	HEART
Aldh3a2	1	TRNSCRPT;WAT-SC;ENSRNOG00000002342	1	1	TRNSCRPT	1	WAT-SC
Eaf2	1	TRNSCRPT;WAT-SC;ENSRNOG00000002350	1	1	TRNSCRPT	1	WAT-SC
Scpep1	4	TRNSCRPT;LIVER;ENSRNOG00000002358|TRNSCRPT;WAT-SC;ENSRNOG00000002358|PROT;LUNG;NP_596874.1|PROT;LIVER;NP_596874.1	2	2	PROT,TRNSCRPT	3	LIVER,LUNG,WAT-SC
Prkg2	1	TRNSCRPT;HEART;ENSRNOG00000002361	1	1	TRNSCRPT	1	HEART
Itm2a	1	TRNSCRPT;SKM-GN;ENSRNOG00000002365	1	1	TRNSCRPT	1	SKM-GN
Akap1	5	TRNSCRPT;HEART;ENSRNOG00000002373|PHOSPHO;SKM-GN;NP_446117.1_S103s|PHOSPHO;HEART;NP_446117.1_S151s|PHOSPHO;LIVER;NP_446117.1_S391s|PHOSPHO;SKM-GN;XP_006247129.1_S103s	5	2	PHOSPHO,TRNSCRPT	3	HEART,LIVER,SKM-GN
Mfap4	1	TRNSCRPT;WAT-SC;ENSRNOG00000002382	1	1	TRNSCRPT	1	WAT-SC
Prg4	2	TRNSCRPT;SKM-GN;ENSRNOG00000002385|TRNSCRPT;LUNG;ENSRNOG00000002385	1	1	TRNSCRPT	2	LUNG,SKM-GN
Tgfb2	1	TRNSCRPT;LUNG;ENSRNOG00000002418	1	1	TRNSCRPT	1	LUNG
Pctp	2	TRNSCRPT;WAT-SC;ENSRNOG00000002425|PROT;LIVER;NP_058921.1	2	2	PROT,TRNSCRPT	2	LIVER,WAT-SC
Rtl3	1	TRNSCRPT;HEART;ENSRNOG00000002429	1	1	TRNSCRPT	1	HEART
G3bp2	3	TRNSCRPT;SKM-GN;ENSRNOG00000002433|TRNSCRPT;HEART;ENSRNOG00000002433|PROT;WAT-SC;XP_006250795.1	2	2	PROT,TRNSCRPT	3	HEART,SKM-GN,WAT-SC
Fbxo40	2	TRNSCRPT;HEART;ENSRNOG00000002459|PROT;SKM-GN;XP_006248466.1	2	2	PROT,TRNSCRPT	2	HEART,SKM-GN
Nid1	3	TRNSCRPT;SKM-GN;ENSRNOG00000002461|TRNSCRPT;HEART;ENSRNOG00000002461|TRNSCRPT;WAT-SC;ENSRNOG00000002461	1	1	TRNSCRPT	3	HEART,SKM-GN,WAT-SC
B9d1	1	TRNSCRPT;LUNG;ENSRNOG00000002462	1	1	TRNSCRPT	1	LUNG
Ifi47	1	TRNSCRPT;LUNG;ENSRNOG00000002470	1	1	TRNSCRPT	1	LUNG
Polq	1	TRNSCRPT;SKM-GN;ENSRNOG00000002471	1	1	TRNSCRPT	1	SKM-GN
Tom1l1	1	TRNSCRPT;WAT-SC;ENSRNOG00000002474	1	1	TRNSCRPT	1	WAT-SC
Flt4	1	TRNSCRPT;LUNG;ENSRNOG00000002511	1	1	TRNSCRPT	1	LUNG
Litaf	1	TRNSCRPT;LUNG;ENSRNOG00000002520	1	1	TRNSCRPT	1	LUNG
Rhoh	2	TRNSCRPT;LUNG;ENSRNOG00000002540|TRNSCRPT;WAT-SC;ENSRNOG00000002540	1	1	TRNSCRPT	2	LUNG,WAT-SC
Htr5b	1	TRNSCRPT;WAT-SC;ENSRNOG00000002549	1	1	TRNSCRPT	1	WAT-SC
Parm1	2	TRNSCRPT;HEART;ENSRNOG00000002579|TRNSCRPT;WAT-SC;ENSRNOG00000002579	1	1	TRNSCRPT	2	HEART,WAT-SC
Serpinb11	1	TRNSCRPT;WAT-SC;ENSRNOG00000002583	1	1	TRNSCRPT	1	WAT-SC
Ivns1abp	7	TRNSCRPT;HEART;ENSRNOG00000002618|TRNSCRPT;LUNG;ENSRNOG00000002618|PROT;HEART;XP_006250050.1|PHOSPHO;HEART;XP_006250050.1_S246s|PHOSPHO;HEART;XP_006250050.1_S277s|PHOSPHO;HEART;XP_006250050.1_S322sS325s|PHOSPHO;HEART;XP_006250050.1_S338s	6	3	PHOSPHO,PROT,TRNSCRPT	2	HEART,LUNG
Ptpn4	1	TRNSCRPT;KIDNEY;ENSRNOG00000002625	1	1	TRNSCRPT	1	KIDNEY
Ciita	1	TRNSCRPT;LUNG;ENSRNOG00000002659	1	1	TRNSCRPT	1	LUNG
Lamc2	2	TRNSCRPT;WAT-SC;ENSRNOG00000002667|PROT;WAT-SC;NP_001094110.1	2	2	PROT,TRNSCRPT	1	WAT-SC
Lamc1	1	TRNSCRPT;WAT-SC;ENSRNOG00000002680	1	1	TRNSCRPT	1	WAT-SC
Ndufb4	2	TRNSCRPT;SKM-GN;ENSRNOG00000002721|TRNSCRPT;HEART;ENSRNOG00000002721	1	1	TRNSCRPT	2	HEART,SKM-GN
Sec14l1	2	TRNSCRPT;LUNG;ENSRNOG00000002722|PROT;WAT-SC;NP_001101779.1	2	2	PROT,TRNSCRPT	2	LUNG,WAT-SC
Sele	1	TRNSCRPT;LUNG;ENSRNOG00000002723	1	1	TRNSCRPT	1	LUNG
Rgs5	1	TRNSCRPT;WAT-SC;ENSRNOG00000002730	1	1	TRNSCRPT	1	WAT-SC
Rabgap1l	2	TRNSCRPT;WAT-SC;ENSRNOG00000002736|PROT;WAT-SC;XP_006250167.1	2	2	PROT,TRNSCRPT	1	WAT-SC
Fstl1	5	TRNSCRPT;WAT-SC;ENSRNOG00000002746|IMMUNO;WAT-SC;FSTL1|PROT;SKM-GN;NP_077345.1|PROT;WAT-SC;NP_077345.1|ATAC;LIVER;chr11:65814422-65814622	4	4	ATAC,IMMUNO,PROT,TRNSCRPT	3	LIVER,SKM-GN,WAT-SC
Adam11	1	TRNSCRPT;WAT-SC;ENSRNOG00000002753	1	1	TRNSCRPT	1	WAT-SC
Ulk2	2	TRNSCRPT;SKM-GN;ENSRNOG00000002763|PHOSPHO;LUNG;NP_001178574.1_S528s	2	2	PHOSPHO,TRNSCRPT	2	LUNG,SKM-GN
Dlg3	1	TRNSCRPT;LUNG;ENSRNOG00000002767	1	1	TRNSCRPT	1	LUNG
Rgs4	1	TRNSCRPT;WAT-SC;ENSRNOG00000002773	1	1	TRNSCRPT	1	WAT-SC
Sell	1	TRNSCRPT;WAT-SC;ENSRNOG00000002776	1	1	TRNSCRPT	1	WAT-SC
Selp	1	TRNSCRPT;LUNG;ENSRNOG00000002794	1	1	TRNSCRPT	1	LUNG
Gfpt2	1	TRNSCRPT;WAT-SC;ENSRNOG00000002810	1	1	TRNSCRPT	1	WAT-SC
LOC24906	1	TRNSCRPT;WAT-SC;ENSRNOG00000002820	1	1	TRNSCRPT	1	WAT-SC
Mapk9	1	TRNSCRPT;HEART;ENSRNOG00000002823	1	1	TRNSCRPT	1	HEART
Hsd17b7	2	TRNSCRPT;LIVER;ENSRNOG00000002826|PROT;LIVER;NP_058931.1	2	2	PROT,TRNSCRPT	1	LIVER
Rbfox1	1	TRNSCRPT;HEART;ENSRNOG00000002827	1	1	TRNSCRPT	1	HEART
Tob1	1	TRNSCRPT;SKM-GN;ENSRNOG00000002828	1	1	TRNSCRPT	1	SKM-GN
Slc16a2	1	TRNSCRPT;WAT-SC;ENSRNOG00000002832	1	1	TRNSCRPT	1	WAT-SC
AABR07015003.1	1	TRNSCRPT;WAT-SC;ENSRNOG00000002834	1	1	TRNSCRPT	1	WAT-SC
Ddr2	1	TRNSCRPT;WAT-SC;ENSRNOG00000002881	1	1	TRNSCRPT	1	WAT-SC
Zcchc2	2	TRNSCRPT;SKM-GN;ENSRNOG00000002882|TRNSCRPT;WAT-SC;ENSRNOG00000002882	1	1	TRNSCRPT	2	SKM-GN,WAT-SC
Prdx6	2	TRNSCRPT;LUNG;ENSRNOG00000002896|PROT;LIVER;NP_446028.1	2	2	PROT,TRNSCRPT	2	LIVER,LUNG
Alb	3	TRNSCRPT;LUNG;ENSRNOG00000002911|TRNSCRPT;WAT-SC;ENSRNOG00000002911|ATAC;LIVER;chr14:19183035-19183513	2	2	ATAC,TRNSCRPT	3	LIVER,LUNG,WAT-SC
Ca4	2	TRNSCRPT;KIDNEY;ENSRNOG00000002916|PROT;LUNG;NP_062047.1	2	2	PROT,TRNSCRPT	2	KIDNEY,LUNG
Sec14l5	1	TRNSCRPT;HEART;ENSRNOG00000002917	1	1	TRNSCRPT	1	HEART
Uap1	3	TRNSCRPT;WAT-SC;ENSRNOG00000002926|PROT;HEART;NP_001178859.1|PROT;LIVER;NP_001178859.1	2	2	PROT,TRNSCRPT	3	HEART,LIVER,WAT-SC
Ppl	3	TRNSCRPT;LUNG;ENSRNOG00000002930|TRNSCRPT;WAT-SC;ENSRNOG00000002930|PHOSPHO;HEART;NP_001100446.1_S14s	2	2	PHOSPHO,TRNSCRPT	3	HEART,LUNG,WAT-SC
Wdr19	1	TRNSCRPT;KIDNEY;ENSRNOG00000002932	1	1	TRNSCRPT	1	KIDNEY
Atp1b1	4	TRNSCRPT;LUNG;ENSRNOG00000002934|PROT;SKM-GN;NP_037245.2|PROT;LIVER;NP_037245.2|ATAC;KIDNEY;chr13:82757538-82758321	3	3	ATAC,PROT,TRNSCRPT	4	KIDNEY,LIVER,LUNG,SKM-GN
Ankrd40	1	TRNSCRPT;LIVER;ENSRNOG00000002935	1	1	TRNSCRPT	1	LIVER
Uhmk1	4	TRNSCRPT;KIDNEY;ENSRNOG00000002941|METHYL;KIDNEY;chr13-177073_cluster2|METHYL;HEART;chr13-177073_cluster5|METHYL;SKM-GN;chr13-177073_cluster8	4	2	METHYL,TRNSCRPT	3	HEART,KIDNEY,SKM-GN
Dpt	1	TRNSCRPT;WAT-SC;ENSRNOG00000002947	1	1	TRNSCRPT	1	WAT-SC
Shroom4	2	TRNSCRPT;WAT-SC;ENSRNOG00000002959|PROT;LIVER;NP_001178659.1	2	2	PROT,TRNSCRPT	2	LIVER,WAT-SC
Nfix	3	TRNSCRPT;LIVER;ENSRNOG00000002983|METHYL;WAT-SC;chr19-51756_cluster2|METHYL;WAT-SC;chr19-51802_cluster1	3	2	METHYL,TRNSCRPT	2	LIVER,WAT-SC
Slc9a3r2	4	TRNSCRPT;SKM-GN;ENSRNOG00000002997|TRNSCRPT;KIDNEY;ENSRNOG00000002997|TRNSCRPT;LUNG;ENSRNOG00000002997|PROT;WAT-SC;NP_446263.2	2	2	PROT,TRNSCRPT	4	KIDNEY,LUNG,SKM-GN,WAT-SC
Rasgef1c	1	TRNSCRPT;WAT-SC;ENSRNOG00000003005	1	1	TRNSCRPT	1	WAT-SC
Olfml2b	1	TRNSCRPT;WAT-SC;ENSRNOG00000003018	1	1	TRNSCRPT	1	WAT-SC
Awat2	1	TRNSCRPT;WAT-SC;ENSRNOG00000003030	1	1	TRNSCRPT	1	WAT-SC
Hsd17b10	3	TRNSCRPT;WAT-SC;ENSRNOG00000003049|PROT;SKM-GN;NP_113870.1|PROT;HEART;NP_113870.1	2	2	PROT,TRNSCRPT	3	HEART,SKM-GN,WAT-SC
Cd38	1	TRNSCRPT;WAT-SC;ENSRNOG00000003069	1	1	TRNSCRPT	1	WAT-SC
Rbms2	1	TRNSCRPT;WAT-SC;ENSRNOG00000003076	1	1	TRNSCRPT	1	WAT-SC
Cenpv	2	TRNSCRPT;KIDNEY;ENSRNOG00000003086|PROT;HEART;XP_002724550.1	2	2	PROT,TRNSCRPT	2	HEART,KIDNEY
Arhgap31	1	TRNSCRPT;WAT-SC;ENSRNOG00000003088	1	1	TRNSCRPT	1	WAT-SC
Trpv2	2	TRNSCRPT;WAT-SC;ENSRNOG00000003104|PHOSPHO;HEART;NP_001257727.1_S46s	2	2	PHOSPHO,TRNSCRPT	2	HEART,WAT-SC
Kif19	1	TRNSCRPT;HEART;ENSRNOG00000003105	1	1	TRNSCRPT	1	HEART
Prelp	2	TRNSCRPT;KIDNEY;ENSRNOG00000003120|TRNSCRPT;WAT-SC;ENSRNOG00000003120	1	1	TRNSCRPT	2	KIDNEY,WAT-SC
Rogdi	1	TRNSCRPT;KIDNEY;ENSRNOG00000003125	1	1	TRNSCRPT	1	KIDNEY
Fcrla	1	TRNSCRPT;WAT-SC;ENSRNOG00000003136	1	1	TRNSCRPT	1	WAT-SC
Gprc5c	2	TRNSCRPT;WAT-SC;ENSRNOG00000003144|ATAC;KIDNEY;chr10:103394609-103396634	2	2	ATAC,TRNSCRPT	2	KIDNEY,WAT-SC
Sqstm1	6	TRNSCRPT;SKM-GN;ENSRNOG00000003147|TRNSCRPT;HEART;ENSRNOG00000003147|PROT;WAT-SC;NP_787037.2|PHOSPHO;LIVER;NP_787037.2_S305s|PROT;HEART;NP_853528.1|PROT;KIDNEY;XP_006246276.1	5	3	PHOSPHO,PROT,TRNSCRPT	5	HEART,KIDNEY,LIVER,SKM-GN,WAT-SC
Timp2	2	TRNSCRPT;WAT-SC;ENSRNOG00000003148|METHYL;WAT-SC;chr10-214711_cluster1	2	2	METHYL,TRNSCRPT	1	WAT-SC
Mpc2	1	TRNSCRPT;WAT-SC;ENSRNOG00000003150	1	1	TRNSCRPT	1	WAT-SC
Bfar	1	TRNSCRPT;HEART;ENSRNOG00000003151	1	1	TRNSCRPT	1	HEART
Serpinf1	7	TRNSCRPT;KIDNEY;ENSRNOG00000003172|TRNSCRPT;WAT-SC;ENSRNOG00000003172|PROT;HEART;NP_808788.1|PROT;KIDNEY;NP_808788.1|PROT;LUNG;NP_808788.1|PROT;LIVER;NP_808788.1|PROT;WAT-SC;NP_808788.1	2	2	PROT,TRNSCRPT	5	HEART,KIDNEY,LIVER,LUNG,WAT-SC
Fmod	1	TRNSCRPT;LUNG;ENSRNOG00000003183	1	1	TRNSCRPT	1	LUNG
Actr3	1	TRNSCRPT;LUNG;ENSRNOG00000003206	1	1	TRNSCRPT	1	LUNG
Fmnl1	3	TRNSCRPT;LUNG;ENSRNOG00000003207|PROT;HEART;XP_006247561.1|PROT;LUNG;XP_006247562.1	3	2	PROT,TRNSCRPT	2	HEART,LUNG
Pcp4l1	3	TRNSCRPT;LUNG;ENSRNOG00000003209|TRNSCRPT;WAT-SC;ENSRNOG00000003209|PROT;HEART;NP_001119565.1	2	2	PROT,TRNSCRPT	3	HEART,LUNG,WAT-SC
Lgals3bp	1	TRNSCRPT;LUNG;ENSRNOG00000003217	1	1	TRNSCRPT	1	LUNG
Trim16	2	TRNSCRPT;SKM-GN;ENSRNOG00000003219|PROT;WAT-SC;NP_001128505.1	2	2	PROT,TRNSCRPT	2	SKM-GN,WAT-SC
H3f3b	3	TRNSCRPT;HEART;ENSRNOG00000003220|ATAC;LIVER;chr10:104572371-104573068|ATAC;LIVER;chr10:104573149-104573403	3	2	ATAC,TRNSCRPT	2	HEART,LIVER
H3f3a	3	TRNSCRPT;HEART;ENSRNOG00000003220|ATAC;LIVER;chr10:104572371-104573068|ATAC;LIVER;chr10:104573149-104573403	3	2	ATAC,TRNSCRPT	2	HEART,LIVER
Mprip	3	TRNSCRPT;WAT-SC;ENSRNOG00000003226|PHOSPHO;LUNG;XP_006246485.1_T663t|PHOSPHO;LUNG;XP_017452446.1_T509t	3	2	PHOSPHO,TRNSCRPT	2	LUNG,WAT-SC
Mid1ip1	2	TRNSCRPT;SKM-GN;ENSRNOG00000003228|PHOSPHO;LIVER;NP_996833.1_T68t	2	2	PHOSPHO,TRNSCRPT	2	LIVER,SKM-GN
Gulp1	1	TRNSCRPT;KIDNEY;ENSRNOG00000003242	1	1	TRNSCRPT	1	KIDNEY
Wdr81	1	TRNSCRPT;LUNG;ENSRNOG00000003243	1	1	TRNSCRPT	1	LUNG
Ltc4s	2	TRNSCRPT;LIVER;ENSRNOG00000003244|TRNSCRPT;WAT-SC;ENSRNOG00000003244	1	1	TRNSCRPT	2	LIVER,WAT-SC
B3galt2	1	TRNSCRPT;HEART;ENSRNOG00000003251	1	1	TRNSCRPT	1	HEART
Ccng1	1	TRNSCRPT;HEART;ENSRNOG00000003256	1	1	TRNSCRPT	1	HEART
Lefty1	1	TRNSCRPT;WAT-SC;ENSRNOG00000003263	1	1	TRNSCRPT	1	WAT-SC
Maml1	1	TRNSCRPT;WAT-SC;ENSRNOG00000003268	1	1	TRNSCRPT	1	WAT-SC
Epn3	5	TRNSCRPT;WAT-SC;ENSRNOG00000003284|PHOSPHO;WAT-SC;NP_001019962.1_S358s|PHOSPHO;HEART;NP_001019962.1_S417sS419s|PHOSPHO;HEART;NP_001019962.1_S419s|PHOSPHO;HEART;NP_001019962.1_T466t	5	2	PHOSPHO,TRNSCRPT	2	HEART,WAT-SC
Creg1	1	TRNSCRPT;WAT-SC;ENSRNOG00000003291	1	1	TRNSCRPT	1	WAT-SC
Cd247	2	TRNSCRPT;LUNG;ENSRNOG00000003298|TRNSCRPT;WAT-SC;ENSRNOG00000003298	1	1	TRNSCRPT	2	LUNG,WAT-SC
Btg2	1	TRNSCRPT;LIVER;ENSRNOG00000003300	1	1	TRNSCRPT	1	LIVER
Chad	1	TRNSCRPT;HEART;ENSRNOG00000003304	1	1	TRNSCRPT	1	HEART
Cxcr3	1	TRNSCRPT;LUNG;ENSRNOG00000003305	1	1	TRNSCRPT	1	LUNG
Acsf2	7	TRNSCRPT;SKM-GN;ENSRNOG00000003330|TRNSCRPT;LIVER;ENSRNOG00000003330|TRNSCRPT;WAT-SC;ENSRNOG00000003330|PROT;SKM-GN;NP_001030123.1|PROT;HEART;NP_001030123.1|PROT;KIDNEY;NP_001030123.1|PROT;LUNG;NP_001030123.1	2	2	PROT,TRNSCRPT	6	HEART,KIDNEY,LIVER,LUNG,SKM-GN,WAT-SC
Nt5m	1	TRNSCRPT;SKM-GN;ENSRNOG00000003332	1	1	TRNSCRPT	1	SKM-GN
Klhl21	3	TRNSCRPT;SKM-GN;ENSRNOG00000003334|TRNSCRPT;HEART;ENSRNOG00000003334|ATAC;SKM-GN;chr5:169181107-169183590	2	2	ATAC,TRNSCRPT	2	HEART,SKM-GN
Mybph	2	TRNSCRPT;WAT-SC;ENSRNOG00000003336|PROT;WAT-SC;XP_006249950.1	2	2	PROT,TRNSCRPT	1	WAT-SC
Pmp22	1	TRNSCRPT;WAT-SC;ENSRNOG00000003338	1	1	TRNSCRPT	1	WAT-SC
Mospd2	2	TRNSCRPT;LUNG;ENSRNOG00000003350|PROT;WAT-SC;XP_006256927.1	2	2	PROT,TRNSCRPT	2	LUNG,WAT-SC
Col3a1	3	TRNSCRPT;SKM-GN;ENSRNOG00000003357|TRNSCRPT;LUNG;ENSRNOG00000003357|TRNSCRPT;WAT-SC;ENSRNOG00000003357	1	1	TRNSCRPT	3	LUNG,SKM-GN,WAT-SC
Ogt	1	TRNSCRPT;WAT-SC;ENSRNOG00000003359	1	1	TRNSCRPT	1	WAT-SC
Cadm3	1	TRNSCRPT;WAT-SC;ENSRNOG00000003365	1	1	TRNSCRPT	1	WAT-SC
Ccdc85a	1	TRNSCRPT;WAT-SC;ENSRNOG00000003374	1	1	TRNSCRPT	1	WAT-SC
Cenpf	2	TRNSCRPT;WAT-SC;ENSRNOG00000003388|PHOSPHO;HEART;NP_001094297.1_T2629tT2632t	2	2	PHOSPHO,TRNSCRPT	2	HEART,WAT-SC
Asb11	1	TRNSCRPT;WAT-SC;ENSRNOG00000003452	1	1	TRNSCRPT	1	WAT-SC
Asb9	1	TRNSCRPT;WAT-SC;ENSRNOG00000003452	1	1	TRNSCRPT	1	WAT-SC
Bicdl2	1	TRNSCRPT;WAT-SC;ENSRNOG00000003457	1	1	TRNSCRPT	1	WAT-SC
Srebf1	3	TRNSCRPT;KIDNEY;ENSRNOG00000003463|TRNSCRPT;WAT-SC;ENSRNOG00000003463|PROT;WAT-SC;NP_001263636.1	2	2	PROT,TRNSCRPT	2	KIDNEY,WAT-SC
Mnda	3	TRNSCRPT;WAT-SC;ENSRNOG00000003486|PROT;HEART;NP_001012029.1|PROT;LUNG;NP_001012029.1	2	2	PROT,TRNSCRPT	3	HEART,LUNG,WAT-SC
Prkca	3	TRNSCRPT;SKM-GN;ENSRNOG00000003491|PROT;SKM-GN;XP_017452495.1|METHYL;WAT-SC;chr10-193169_cluster3	3	3	METHYL,PROT,TRNSCRPT	2	SKM-GN,WAT-SC
Ppfia4	2	TRNSCRPT;SKM-GN;ENSRNOG00000003494|TRNSCRPT;WAT-SC;ENSRNOG00000003494	1	1	TRNSCRPT	2	SKM-GN,WAT-SC
Tbc1d9	1	TRNSCRPT;KIDNEY;ENSRNOG00000003496	1	1	TRNSCRPT	1	KIDNEY
Fmo2	2	TRNSCRPT;HEART;ENSRNOG00000003510|TRNSCRPT;LUNG;ENSRNOG00000003510	1	1	TRNSCRPT	2	HEART,LUNG
Gabra1	1	TRNSCRPT;LUNG;ENSRNOG00000003512	1	1	TRNSCRPT	1	LUNG
Tbx2	2	TRNSCRPT;WAT-SC;ENSRNOG00000003517|METHYL;KIDNEY;chr10-146572_cluster21	2	2	METHYL,TRNSCRPT	2	KIDNEY,WAT-SC
Prdx2	1	TRNSCRPT;SKM-GN;ENSRNOG00000003520	1	1	TRNSCRPT	1	SKM-GN
Spta1	1	TRNSCRPT;HEART;ENSRNOG00000003537	1	1	TRNSCRPT	1	HEART
Efemp1	1	TRNSCRPT;WAT-SC;ENSRNOG00000003553	1	1	TRNSCRPT	1	WAT-SC
Vegfd	3	TRNSCRPT;HEART;ENSRNOG00000003587|TRNSCRPT;LUNG;ENSRNOG00000003587|TRNSCRPT;WAT-SC;ENSRNOG00000003587	1	1	TRNSCRPT	3	HEART,LUNG,WAT-SC
Itgb1bp2	1	TRNSCRPT;HEART;ENSRNOG00000003596	1	1	TRNSCRPT	1	HEART
Tuba4a	2	TRNSCRPT;SKM-GN;ENSRNOG00000003597|TRNSCRPT;HEART;ENSRNOG00000003597	1	1	TRNSCRPT	2	HEART,SKM-GN
RGD1561381	1	TRNSCRPT;HEART;ENSRNOG00000003606	1	1	TRNSCRPT	1	HEART
AABR07014550.1	1	TRNSCRPT;HEART;ENSRNOG00000003606	1	1	TRNSCRPT	1	HEART
Fmo3	3	TRNSCRPT;LUNG;ENSRNOG00000003620|TRNSCRPT;WAT-SC;ENSRNOG00000003620|PROT;WAT-SC;NP_445885.2	2	2	PROT,TRNSCRPT	2	LUNG,WAT-SC
Cybb	3	TRNSCRPT;KIDNEY;ENSRNOG00000003622|TRNSCRPT;LUNG;ENSRNOG00000003622|PROT;LUNG;NP_076455.1	2	2	PROT,TRNSCRPT	2	KIDNEY,LUNG
Qsox1	1	TRNSCRPT;WAT-SC;ENSRNOG00000003649	1	1	TRNSCRPT	1	WAT-SC
Jchain	2	TRNSCRPT;LUNG;ENSRNOG00000003666|TRNSCRPT;WAT-SC;ENSRNOG00000003666	1	1	TRNSCRPT	2	LUNG,WAT-SC
Rgs2	2	TRNSCRPT;LUNG;ENSRNOG00000003687|TRNSCRPT;WAT-SC;ENSRNOG00000003687	1	1	TRNSCRPT	2	LUNG,WAT-SC
Tmed7	2	TRNSCRPT;KIDNEY;ENSRNOG00000003691|PROT;LIVER;NP_001099228.1	2	2	PROT,TRNSCRPT	2	KIDNEY,LIVER
Prox1	1	TRNSCRPT;WAT-SC;ENSRNOG00000003694	1	1	TRNSCRPT	1	WAT-SC
Mcm6	2	TRNSCRPT;LIVER;ENSRNOG00000003703|PROT;LUNG;NP_058983.1	2	2	PROT,TRNSCRPT	2	LIVER,LUNG
Batf3	1	TRNSCRPT;WAT-SC;ENSRNOG00000003716	1	1	TRNSCRPT	1	WAT-SC
Prrx1	1	TRNSCRPT;WAT-SC;ENSRNOG00000003720	1	1	TRNSCRPT	1	WAT-SC
Paqr4	1	TRNSCRPT;SKM-GN;ENSRNOG00000003721	1	1	TRNSCRPT	1	SKM-GN
Xylt2	1	TRNSCRPT;WAT-SC;ENSRNOG00000003728	1	1	TRNSCRPT	1	WAT-SC
Col5a2	2	TRNSCRPT;SKM-GN;ENSRNOG00000003736|TRNSCRPT;WAT-SC;ENSRNOG00000003736	1	1	TRNSCRPT	2	SKM-GN,WAT-SC
Atf3	1	TRNSCRPT;SKM-GN;ENSRNOG00000003745	1	1	TRNSCRPT	1	SKM-GN
Gjb1	1	TRNSCRPT;WAT-SC;ENSRNOG00000003746	1	1	TRNSCRPT	1	WAT-SC
Atp10b	2	TRNSCRPT;WAT-SC;ENSRNOG00000003781|ATAC;LIVER;chr10:28858941-28859146	2	2	ATAC,TRNSCRPT	2	LIVER,WAT-SC
Acot9	4	TRNSCRPT;HEART;ENSRNOG00000003782|PROT;SKM-GN;NP_001013982.1|PROT;HEART;NP_001013982.1|PROT;LIVER;NP_001013982.1	2	2	PROT,TRNSCRPT	3	HEART,LIVER,SKM-GN
Wnt9b	1	TRNSCRPT;HEART;ENSRNOG00000003807	1	1	TRNSCRPT	1	HEART
Sat1	1	TRNSCRPT;WAT-SC;ENSRNOG00000003809	1	1	TRNSCRPT	1	WAT-SC
Rptor	2	TRNSCRPT;WAT-SC;ENSRNOG00000003821|PHOSPHO;HEART;NP_001127971.2_S721s	2	2	PHOSPHO,TRNSCRPT	2	HEART,WAT-SC
Slc43a2	2	TRNSCRPT;SKM-GN;ENSRNOG00000003835|PHOSPHO;SKM-GN;NP_001099282.1_S274s	2	2	PHOSPHO,TRNSCRPT	1	SKM-GN
Sod3	1	TRNSCRPT;WAT-SC;ENSRNOG00000003869	1	1	TRNSCRPT	1	WAT-SC
Nap1l1	3	TRNSCRPT;LUNG;ENSRNOG00000003890|TRNSCRPT;WAT-SC;ENSRNOG00000003890|PROT;LIVER;NP_446013.2	2	2	PROT,TRNSCRPT	3	LIVER,LUNG,WAT-SC
Col1a1	1	TRNSCRPT;WAT-SC;ENSRNOG00000003897	1	1	TRNSCRPT	1	WAT-SC
Cd55	2	TRNSCRPT;SKM-GN;ENSRNOG00000003927|PROT;KIDNEY;NP_071605.2	2	2	PROT,TRNSCRPT	2	KIDNEY,SKM-GN
Il2rg	2	TRNSCRPT;LUNG;ENSRNOG00000003954|TRNSCRPT;WAT-SC;ENSRNOG00000003954	1	1	TRNSCRPT	2	LUNG,WAT-SC
Spata7	1	TRNSCRPT;LUNG;ENSRNOG00000003955	1	1	TRNSCRPT	1	LUNG
Fam20a	1	TRNSCRPT;WAT-SC;ENSRNOG00000003969	1	1	TRNSCRPT	1	WAT-SC
Cyb5r1	3	TRNSCRPT;SKM-GN;ENSRNOG00000003973|PROT;LIVER;NP_001013144.1|PHOSPHO;SKM-GN;NP_001013144.1_S150s	3	3	PHOSPHO,PROT,TRNSCRPT	2	LIVER,SKM-GN
Pfn1	1	TRNSCRPT;LUNG;ENSRNOG00000003975	1	1	TRNSCRPT	1	LUNG
Dusp1	4	TRNSCRPT;WAT-SC;ENSRNOG00000003977|ATAC;LIVER;chr10:16973136-16973356|ATAC;LIVER;chr10:16973459-16973909|ATAC;LIVER;chr10:16973974-16974553	4	2	ATAC,TRNSCRPT	2	LIVER,WAT-SC
Pld5	1	TRNSCRPT;WAT-SC;ENSRNOG00000003997	1	1	TRNSCRPT	1	WAT-SC
Adcy3	2	TRNSCRPT;WAT-SC;ENSRNOG00000003999|METHYL;WAT-SC;chr6-57143_cluster37	2	2	METHYL,TRNSCRPT	1	WAT-SC
Osgepl1	1	TRNSCRPT;WAT-SC;ENSRNOG00000004001	1	1	TRNSCRPT	1	WAT-SC
Dusp10	3	TRNSCRPT;SKM-GN;ENSRNOG00000004003|METHYL;WAT-SC;chr13-208571_cluster3|METHYL;SKM-GN;chr13-208571_cluster4	3	2	METHYL,TRNSCRPT	2	SKM-GN,WAT-SC
Xpnpep2	2	TRNSCRPT;WAT-SC;ENSRNOG00000004009|PROT;WAT-SC;NP_476496.1	2	2	PROT,TRNSCRPT	1	WAT-SC
Atp2b1	2	TRNSCRPT;WAT-SC;ENSRNOG00000004026|ATAC;LIVER;chr7:41113777-41115177	2	2	ATAC,TRNSCRPT	2	LIVER,WAT-SC
Aldh9a1	1	TRNSCRPT;LUNG;ENSRNOG00000004027	1	1	TRNSCRPT	1	LUNG
C4bpa	1	TRNSCRPT;LUNG;ENSRNOG00000004062	1	1	TRNSCRPT	1	LUNG
Sh3pxd2b	3	TRNSCRPT;WAT-SC;ENSRNOG00000004063|PHOSPHO;LIVER;XP_017459518.1_S556s|PHOSPHO;LIVER;XP_017459518.1_S579s	3	2	PHOSPHO,TRNSCRPT	2	LIVER,WAT-SC
Eno3	5	TRNSCRPT;HEART;ENSRNOG00000004078|PROT;HEART;NP_037081.2|PHOSPHO;HEART;NP_037081.2_S157s|PHOSPHO;HEART;NP_037081.2_S83s|PHOSPHO;HEART;NP_037081.2_T205t	5	3	PHOSPHO,PROT,TRNSCRPT	1	HEART
Lratd1	1	TRNSCRPT;WAT-SC;ENSRNOG00000004084	1	1	TRNSCRPT	1	WAT-SC
R3hdm1	2	TRNSCRPT;KIDNEY;ENSRNOG00000004099|TRNSCRPT;LIVER;ENSRNOG00000004099	1	1	TRNSCRPT	2	KIDNEY,LIVER
Trib2	1	TRNSCRPT;SKM-GN;ENSRNOG00000004110	1	1	TRNSCRPT	1	SKM-GN
Vasn	3	TRNSCRPT;LIVER;ENSRNOG00000004141|TRNSCRPT;WAT-SC;ENSRNOG00000004141|PROT;WAT-SC;NP_001102852.1	2	2	PROT,TRNSCRPT	2	LIVER,WAT-SC
Coro7	1	TRNSCRPT;WAT-SC;ENSRNOG00000004146	1	1	TRNSCRPT	1	WAT-SC
Abca8a	1	TRNSCRPT;KIDNEY;ENSRNOG00000004147	1	1	TRNSCRPT	1	KIDNEY
Pdk2	3	TRNSCRPT;HEART;ENSRNOG00000004172|TRNSCRPT;KIDNEY;ENSRNOG00000004172|TRNSCRPT;LIVER;ENSRNOG00000004172	1	1	TRNSCRPT	3	HEART,KIDNEY,LIVER
Arhgap30	2	TRNSCRPT;LUNG;ENSRNOG00000004192|TRNSCRPT;WAT-SC;ENSRNOG00000004192	1	1	TRNSCRPT	2	LUNG,WAT-SC
Rps29	2	TRNSCRPT;HEART;ENSRNOG00000004196|TRNSCRPT;KIDNEY;ENSRNOG00000004196	1	1	TRNSCRPT	2	HEART,KIDNEY
LOC108352650	2	TRNSCRPT;HEART;ENSRNOG00000004196|TRNSCRPT;KIDNEY;ENSRNOG00000004196	1	1	TRNSCRPT	2	HEART,KIDNEY
LOC108350501	2	TRNSCRPT;HEART;ENSRNOG00000004196|TRNSCRPT;KIDNEY;ENSRNOG00000004196	1	1	TRNSCRPT	2	HEART,KIDNEY
LOC108351482	2	TRNSCRPT;HEART;ENSRNOG00000004196|TRNSCRPT;KIDNEY;ENSRNOG00000004196	1	1	TRNSCRPT	2	HEART,KIDNEY
Pkdcc	1	TRNSCRPT;LIVER;ENSRNOG00000004205	1	1	TRNSCRPT	1	LIVER
Rpl26	1	TRNSCRPT;KIDNEY;ENSRNOG00000004214	1	1	TRNSCRPT	1	KIDNEY
Stk10	3	TRNSCRPT;WAT-SC;ENSRNOG00000004217|PROT;HEART;NP_062079.2|PROT;LUNG;XP_008765783.1	3	2	PROT,TRNSCRPT	3	HEART,LUNG,WAT-SC
Irak3	1	TRNSCRPT;WAT-SC;ENSRNOG00000004226	1	1	TRNSCRPT	1	WAT-SC
Mgst3	4	TRNSCRPT;SKM-GN;ENSRNOG00000004245|TRNSCRPT;WAT-SC;ENSRNOG00000004245|PROT;SKM-GN;NP_001178523.1|PROT;LIVER;NP_001178523.1	2	2	PROT,TRNSCRPT	3	LIVER,SKM-GN,WAT-SC
Tlr7	1	TRNSCRPT;WAT-SC;ENSRNOG00000004249	1	1	TRNSCRPT	1	WAT-SC
Egfl6	2	TRNSCRPT;LUNG;ENSRNOG00000004275|TRNSCRPT;WAT-SC;ENSRNOG00000004275	1	1	TRNSCRPT	2	LUNG,WAT-SC
Tcn2	1	TRNSCRPT;HEART;ENSRNOG00000004280	1	1	TRNSCRPT	1	HEART
Grb10	1	TRNSCRPT;WAT-SC;ENSRNOG00000004290	1	1	TRNSCRPT	1	WAT-SC
Sptssa	2	TRNSCRPT;LIVER;ENSRNOG00000004292|TRNSCRPT;WAT-SC;ENSRNOG00000004292	1	1	TRNSCRPT	2	LIVER,WAT-SC
Timp3	4	TRNSCRPT;SKM-GN;ENSRNOG00000004303|TRNSCRPT;LUNG;ENSRNOG00000004303|TRNSCRPT;WAT-SC;ENSRNOG00000004303|PROT;HEART;NP_037018.2	2	2	PROT,TRNSCRPT	4	HEART,LUNG,SKM-GN,WAT-SC
Chrdl1	1	TRNSCRPT;KIDNEY;ENSRNOG00000004330	1	1	TRNSCRPT	1	KIDNEY
Egfr	19	TRNSCRPT;WAT-SC;ENSRNOG00000004332|PROT;WAT-SC;NP_113695.1|PROT;WAT-SC;XP_008768638.1|ATAC;LIVER;chr14:100021625-100022082|ATAC;LIVER;chr14:100022968-100023531|ATAC;LIVER;chr14:100026554-100027177|ATAC;LIVER;chr14:100031169-100032080|ATAC;LIVER;chr14:100039365-100040215|ATAC;LIVER;chr14:100043380-100043864|ATAC;LIVER;chr14:100051516-100052037|ATAC;LIVER;chr14:100059707-100060164|ATAC;LIVER;chr14:…	19	3	ATAC,PROT,TRNSCRPT	2	LIVER,WAT-SC
Notch3	3	TRNSCRPT;HEART;ENSRNOG00000004346|TRNSCRPT;LUNG;ENSRNOG00000004346|TRNSCRPT;WAT-SC;ENSRNOG00000004346	1	1	TRNSCRPT	3	HEART,LUNG,WAT-SC
Wars1	2	TRNSCRPT;LUNG;ENSRNOG00000004359|PROT;LIVER;XP_006240604.1	2	2	PROT,TRNSCRPT	2	LIVER,LUNG
Abca5	2	TRNSCRPT;LUNG;ENSRNOG00000004378|PROT;LUNG;NP_775429.1	2	2	PROT,TRNSCRPT	1	LUNG
Pigr	4	TRNSCRPT;LUNG;ENSRNOG00000004405|TRNSCRPT;WAT-SC;ENSRNOG00000004405|PROT;LUNG;NP_036855.3|PROT;LIVER;NP_036855.3	2	2	PROT,TRNSCRPT	3	LIVER,LUNG,WAT-SC
Sash3	3	TRNSCRPT;WAT-SC;ENSRNOG00000004409|PHOSPHO;LUNG;NP_001128464.1_S110s|PHOSPHO;HEART;NP_001128464.1_S42s	3	2	PHOSPHO,TRNSCRPT	3	HEART,LUNG,WAT-SC
F11r	1	TRNSCRPT;LUNG;ENSRNOG00000004414	1	1	TRNSCRPT	1	LUNG
Cep131	2	TRNSCRPT;HEART;ENSRNOG00000004430|PHOSPHO;LIVER;NP_001101780.1_S47s	2	2	PHOSPHO,TRNSCRPT	2	HEART,LIVER
Fcmr	2	TRNSCRPT;LUNG;ENSRNOG00000004441|TRNSCRPT;WAT-SC;ENSRNOG00000004441	1	1	TRNSCRPT	2	LUNG,WAT-SC
Dglucy	5	TRNSCRPT;SKM-GN;ENSRNOG00000004442|TRNSCRPT;HEART;ENSRNOG00000004442|PROT;SKM-GN;NP_001167028.1|PROT;KIDNEY;NP_001167028.1|PROT;LIVER;NP_001167028.1	2	2	PROT,TRNSCRPT	4	HEART,KIDNEY,LIVER,SKM-GN
Sptlc3	1	TRNSCRPT;WAT-SC;ENSRNOG00000004443	1	1	TRNSCRPT	1	WAT-SC
Ikzf1	2	TRNSCRPT;LUNG;ENSRNOG00000004444|PHOSPHO;HEART;XP_006251556.3_S437sS440s	2	2	PHOSPHO,TRNSCRPT	2	HEART,LUNG
Fam210b	1	TRNSCRPT;WAT-SC;ENSRNOG00000004466	1	1	TRNSCRPT	1	WAT-SC
Wif1	1	TRNSCRPT;LUNG;ENSRNOG00000004476	1	1	TRNSCRPT	1	LUNG
Aurka	1	TRNSCRPT;WAT-SC;ENSRNOG00000004479	1	1	TRNSCRPT	1	WAT-SC
Ptprr	1	TRNSCRPT;HEART;ENSRNOG00000004483	1	1	TRNSCRPT	1	HEART
Lta4h	1	TRNSCRPT;LUNG;ENSRNOG00000004494	1	1	TRNSCRPT	1	LUNG
Scin	4	TRNSCRPT;KIDNEY;ENSRNOG00000004498|PROT;HEART;NP_942043.1|PROT;LIVER;NP_942043.1|PROT;WAT-SC;NP_942043.1	2	2	PROT,TRNSCRPT	4	HEART,KIDNEY,LIVER,WAT-SC
Myc	1	TRNSCRPT;WAT-SC;ENSRNOG00000004500	1	1	TRNSCRPT	1	WAT-SC
Hal	1	TRNSCRPT;LIVER;ENSRNOG00000004502	1	1	TRNSCRPT	1	LIVER
Itgbl1	2	TRNSCRPT;WAT-SC;ENSRNOG00000004516|PROT;WAT-SC;NP_001017505.1	2	2	PROT,TRNSCRPT	1	WAT-SC
Igf1	4	TRNSCRPT;KIDNEY;ENSRNOG00000004517|TRNSCRPT;LUNG;ENSRNOG00000004517|TRNSCRPT;LIVER;ENSRNOG00000004517|ATAC;LIVER;chr7:28451829-28452156	2	2	ATAC,TRNSCRPT	3	KIDNEY,LIVER,LUNG
Dcn	1	TRNSCRPT;WAT-SC;ENSRNOG00000004554	1	1	TRNSCRPT	1	WAT-SC
Sec14l3	3	TRNSCRPT;LUNG;ENSRNOG00000004555|TRNSCRPT;WAT-SC;ENSRNOG00000004555|ATAC;LUNG;chr14:84300815-84302459	2	2	ATAC,TRNSCRPT	2	LUNG,WAT-SC
Sec14l4	3	TRNSCRPT;LUNG;ENSRNOG00000004555|TRNSCRPT;WAT-SC;ENSRNOG00000004555|ATAC;LUNG;chr14:84300815-84302459	2	2	ATAC,TRNSCRPT	2	LUNG,WAT-SC
Arhgef15	1	TRNSCRPT;LUNG;ENSRNOG00000004566	1	1	TRNSCRPT	1	LUNG
Mb	3	TRNSCRPT;SKM-GN;ENSRNOG00000004583|PROT;HEART;NP_067599.1|PHOSPHO;HEART;NP_067599.1_S121s	3	3	PHOSPHO,PROT,TRNSCRPT	2	HEART,SKM-GN
Galnt16	1	TRNSCRPT;WAT-SC;ENSRNOG00000004589	1	1	TRNSCRPT	1	WAT-SC
Slc38a10	2	TRNSCRPT;WAT-SC;ENSRNOG00000004604|PHOSPHO;LIVER;XP_001081798.3_S607s	2	2	PHOSPHO,TRNSCRPT	2	LIVER,WAT-SC
Lum	1	TRNSCRPT;WAT-SC;ENSRNOG00000004610	1	1	TRNSCRPT	1	WAT-SC
Ppp1cb	2	TRNSCRPT;HEART;ENSRNOG00000004612|PHOSPHO;HEART;NP_037197.1_Y306y	2	2	PHOSPHO,TRNSCRPT	1	HEART
Rtn4	2	TRNSCRPT;SKM-GN;ENSRNOG00000004621|PROT;WAT-SC;NP_114019.1	2	2	PROT,TRNSCRPT	2	SKM-GN,WAT-SC
Slc34a2	2	TRNSCRPT;LIVER;ENSRNOG00000004626|PROT;LIVER;NP_445832.1	2	2	PROT,TRNSCRPT	1	LIVER
Fkbp3	3	TRNSCRPT;HEART;ENSRNOG00000004629|TRNSCRPT;LUNG;ENSRNOG00000004629|PROT;LIVER;NP_001100206.2	2	2	PROT,TRNSCRPT	3	HEART,LIVER,LUNG
Galnt5	2	TRNSCRPT;SKM-GN;ENSRNOG00000004645|ATAC;SKM-GN;chr3:44034860-44035696	2	2	ATAC,TRNSCRPT	1	SKM-GN
Slc25a35	1	TRNSCRPT;WAT-SC;ENSRNOG00000004668	1	1	TRNSCRPT	1	WAT-SC
Thbd	2	TRNSCRPT;LUNG;ENSRNOG00000004687|PROT;WAT-SC;NP_113959.1	2	2	PROT,TRNSCRPT	2	LUNG,WAT-SC
Arhgap5	1	TRNSCRPT;HEART;ENSRNOG00000004696	1	1	TRNSCRPT	1	HEART
Baalc	2	TRNSCRPT;HEART;ENSRNOG00000004697|TRNSCRPT;LUNG;ENSRNOG00000004697	1	1	TRNSCRPT	2	HEART,LUNG
Muc15	1	TRNSCRPT;WAT-SC;ENSRNOG00000004703	1	1	TRNSCRPT	1	WAT-SC
Foxn3	2	TRNSCRPT;SKM-GN;ENSRNOG00000004709|ATAC;SKM-GN;chr6:123217295-123219432	2	2	ATAC,TRNSCRPT	1	SKM-GN
Angptl1	1	TRNSCRPT;WAT-SC;ENSRNOG00000004712	1	1	TRNSCRPT	1	WAT-SC
Pp2d1	1	TRNSCRPT;KIDNEY;ENSRNOG00000004719	1	1	TRNSCRPT	1	KIDNEY
Mapkapk2	1	TRNSCRPT;HEART;ENSRNOG00000004726	1	1	TRNSCRPT	1	HEART
Cd48	2	TRNSCRPT;KIDNEY;ENSRNOG00000004737|TRNSCRPT;WAT-SC;ENSRNOG00000004737	1	1	TRNSCRPT	2	KIDNEY,WAT-SC
Chp1	1	TRNSCRPT;WAT-SC;ENSRNOG00000004742	1	1	TRNSCRPT	1	WAT-SC
Tc2n	1	TRNSCRPT;WAT-SC;ENSRNOG00000004754	1	1	TRNSCRPT	1	WAT-SC
Sirpa	2	TRNSCRPT;LUNG;ENSRNOG00000004763|TRNSCRPT;WAT-SC;ENSRNOG00000004763	1	1	TRNSCRPT	2	LUNG,WAT-SC
Glis2	1	TRNSCRPT;WAT-SC;ENSRNOG00000004766	1	1	TRNSCRPT	1	WAT-SC
Crmp1	3	TRNSCRPT;WAT-SC;ENSRNOG00000004781|PROT;HEART;NP_037064.1|PROT;LUNG;NP_037064.1	2	2	PROT,TRNSCRPT	3	HEART,LUNG,WAT-SC
Pof1b	2	TRNSCRPT;WAT-SC;ENSRNOG00000004795|PROT;WAT-SC;NP_001100404.1	2	2	PROT,TRNSCRPT	1	WAT-SC
Arf2	2	TRNSCRPT;WAT-SC;ENSRNOG00000004807|ATAC;LUNG;chr10:92018105-92018994	2	2	ATAC,TRNSCRPT	2	LUNG,WAT-SC
Acvr1c	1	TRNSCRPT;KIDNEY;ENSRNOG00000004828	1	1	TRNSCRPT	1	KIDNEY
Limd1	2	TRNSCRPT;HEART;ENSRNOG00000004837|TRNSCRPT;WAT-SC;ENSRNOG00000004837	1	1	TRNSCRPT	2	HEART,WAT-SC
B4galnt1	3	TRNSCRPT;SKM-GN;ENSRNOG00000004839|TRNSCRPT;LUNG;ENSRNOG00000004839|TRNSCRPT;WAT-SC;ENSRNOG00000004839	1	1	TRNSCRPT	3	LUNG,SKM-GN,WAT-SC
Atp6v1c1	1	TRNSCRPT;WAT-SC;ENSRNOG00000004846	1	1	TRNSCRPT	1	WAT-SC
Itga4	6	TRNSCRPT;SKM-GN;ENSRNOG00000004861|TRNSCRPT;LUNG;ENSRNOG00000004861|TRNSCRPT;WAT-SC;ENSRNOG00000004861|PROT;LUNG;NP_001101207.1|PHOSPHO;SKM-GN;NP_001101207.1_S1025s|PHOSPHO;LUNG;NP_001101207.1_S1025s	3	3	PHOSPHO,PROT,TRNSCRPT	3	LUNG,SKM-GN,WAT-SC
Flrt3	1	TRNSCRPT;WAT-SC;ENSRNOG00000004874	1	1	TRNSCRPT	1	WAT-SC
Myf6	1	TRNSCRPT;SKM-GN;ENSRNOG00000004878	1	1	TRNSCRPT	1	SKM-GN
Ebp	1	TRNSCRPT;WAT-SC;ENSRNOG00000004903	1	1	TRNSCRPT	1	WAT-SC
Rasal2	1	TRNSCRPT;HEART;ENSRNOG00000004917	1	1	TRNSCRPT	1	HEART
Sntg2	1	TRNSCRPT;WAT-SC;ENSRNOG00000004928	1	1	TRNSCRPT	1	WAT-SC
Sel1l3	1	TRNSCRPT;SKM-GN;ENSRNOG00000004932	1	1	TRNSCRPT	1	SKM-GN
Jade2	2	TRNSCRPT;WAT-SC;ENSRNOG00000004956|METHYL;WAT-SC;chr10-74662_cluster1	2	2	METHYL,TRNSCRPT	1	WAT-SC
Erbb3	2	TRNSCRPT;KIDNEY;ENSRNOG00000004964|TRNSCRPT;LUNG;ENSRNOG00000004964	1	1	TRNSCRPT	2	KIDNEY,LUNG
Ncapg2	1	TRNSCRPT;HEART;ENSRNOG00000004968	1	1	TRNSCRPT	1	HEART
Rangrf	1	TRNSCRPT;SKM-GN;ENSRNOG00000004980	1	1	TRNSCRPT	1	SKM-GN
Zcrb1	1	TRNSCRPT;WAT-SC;ENSRNOG00000004996	1	1	TRNSCRPT	1	WAT-SC
Jakmip1	1	TRNSCRPT;LUNG;ENSRNOG00000004998	1	1	TRNSCRPT	1	LUNG
Ndufaf1	2	TRNSCRPT;SKM-GN;ENSRNOG00000005006|PROT;LIVER;NP_001099970.1	2	2	PROT,TRNSCRPT	2	LIVER,SKM-GN
Scn3a	1	TRNSCRPT;WAT-SC;ENSRNOG00000005007	1	1	TRNSCRPT	1	WAT-SC
Rabep1	2	TRNSCRPT;LIVER;ENSRNOG00000005015|PHOSPHO;LUNG;NP_061997.1_T408tS410s	2	2	PHOSPHO,TRNSCRPT	2	LIVER,LUNG
Tfpi	1	TRNSCRPT;WAT-SC;ENSRNOG00000005039	1	1	TRNSCRPT	1	WAT-SC
Crip2	1	TRNSCRPT;HEART;ENSRNOG00000005041	1	1	TRNSCRPT	1	HEART
Tspan13	1	TRNSCRPT;SKM-GN;ENSRNOG00000005046	1	1	TRNSCRPT	1	SKM-GN
Egln3	1	TRNSCRPT;LIVER;ENSRNOG00000005053	1	1	TRNSCRPT	1	LIVER
Dlst	3	TRNSCRPT;HEART;ENSRNOG00000005061|PROT;SKM-GN;NP_001006982.2|PROT;LIVER;NP_001006982.2	2	2	PROT,TRNSCRPT	3	HEART,LIVER,SKM-GN
Zfp36l2	3	TRNSCRPT;WAT-SC;ENSRNOG00000005067|TRNSCRPT;HEART;ENSRNOG00000050108|TRNSCRPT;WAT-SC;ENSRNOG00000050108	2	1	TRNSCRPT	2	HEART,WAT-SC
Spopl	5	TRNSCRPT;KIDNEY;ENSRNOG00000005070|METHYL;WAT-SC;chr3-943_cluster1|METHYL;LUNG;chr3-943_cluster13|METHYL;LUNG;chr3-943_cluster14|METHYL;KIDNEY;chr3-943_cluster3	5	2	METHYL,TRNSCRPT	3	KIDNEY,LUNG,WAT-SC
Lgr6	3	TRNSCRPT;HEART;ENSRNOG00000005093|METHYL;HEART;chr13-103632_cluster16|METHYL;HEART;chr13-103632_cluster17	3	2	METHYL,TRNSCRPT	1	HEART
Mia2	2	TRNSCRPT;HEART;ENSRNOG00000005101|PHOSPHO;LIVER;XP_017458716.1_S1126sS1133s	2	2	PHOSPHO,TRNSCRPT	2	HEART,LIVER
Recql5	1	TRNSCRPT;WAT-SC;ENSRNOG00000005107	1	1	TRNSCRPT	1	WAT-SC
[truncated: 6,579 more rows]

## Sheet: 4 - Tissue-specific training-re
# tissue: Tissue abbreviation for the tissue in which this gene is training-regulated at 5% FDR. One of HEART, KIDNEY, LIVER, LUNG, SKM-GN, WAT-SC
[truncated: 460 more rows]

[truncated: 23 more sheets: 5 - MSigDB transcriptome GSEA r, 6 - MSigDB proteome GSEA result, 7 - TF enrichment all tissues, 8 - Phosphoproteomics PTM-SEA r, 9 - Matrisome proteomics GSEA r, 10 - Graphical assignments, 11 - Graph pw enrich, 12 - Top 8w_F1_M1 pathways per , 13 - Gastroc network clusters, 14 - Gastroc network clusters e, 15 - Disease Ontology enrichmen, 16 - Classification of analytes, 17 - TF enrichment adrenal, 18 - 8w_F0_M1 shared adipose pw, 19 - 8w_F0_M1 BAT and WAT TF en, 20 - Immune cell type markers, 21 - Metabolite grouping, 22 - Mitocarta transcriptomics , 23 - Mitocarta proteomics GSEA , 24 - Mitocarta phosphoproteomic …]
